# Supplementary material for: Crystal structures of Ryanodine Receptor reveal dantrolene and azumolene interactions guiding inhibitor development
Source: Nat Commun. 2025 Nov 18;16:10110. doi: 10.1038/s41467-025-65096-1 (PMC12627627; doi:10.1038/s41467-025-65096-1)
Supplement: Supplementary file 3 — Supplementary Data 1 [file 41467_2025_65096_MOESM3_ESM.txt]

REMARK   4      COMPLIES WITH FORMAT V. 3.0, 1-DEC-2006
REMARK 888
REMARK 888 WRITTEN BY MAESTRO (A PRODUCT OF SCHRODINGER, LLC)
TITLE     new-0 - homology model built on DAN-ATP-B_B
MODEL        1
ATOM      1  N   PRO A   1      -4.315   4.938  70.380  1.00 20.43           N1+
ATOM      2  CA  PRO A   1      -2.927   4.763  70.826  1.00 14.36           C  
ATOM      3  C   PRO A   1      -2.604   5.537  72.094  1.00 12.32           C  
ATOM      4  O   PRO A   1      -3.500   5.887  72.868  1.00 24.28           O  
ATOM      5  CB  PRO A   1      -2.116   5.284  69.634  1.00 23.14           C  
ATOM      6  CG  PRO A   1      -3.009   6.284  68.987  1.00 20.15           C  
ATOM      7  CD  PRO A   1      -4.414   5.780  69.175  1.00 13.64           C  
ATOM      8  H   PRO A   1      -4.716   4.036  70.165  1.00 20.43           H  
ATOM      9  HA  PRO A   1      -2.720   3.704  70.978  1.00 14.36           H  
ATOM     10  HB3 PRO A   1      -1.928   4.465  68.940  1.00 23.14           H  
ATOM     11  HB2 PRO A   1      -1.219   5.784  69.999  1.00 23.14           H  
ATOM     12  HG3 PRO A   1      -2.782   6.337  67.922  1.00 20.15           H  
ATOM     13  HG2 PRO A   1      -2.899   7.246  69.488  1.00 20.15           H  
ATOM     14  HD2 PRO A   1      -5.075   6.623  69.378  1.00 13.64           H  
ATOM     15  HD3 PRO A   1      -4.690   5.158  68.323  1.00 13.64           H  
ATOM     16  H   PRO A   1      -4.848   5.365  71.124  1.00  0.00           H  
ATOM     17  N   VAL A   2      -1.314   5.812  72.303  1.00 14.51           N  
ATOM     18  CA  VAL A   2      -0.833   6.469  73.514  1.00 21.07           C  
ATOM     19  C   VAL A   2      -1.153   7.957  73.456  1.00 20.33           C  
ATOM     20  O   VAL A   2      -1.244   8.560  72.380  1.00 17.72           O  
ATOM     21  CB  VAL A   2       0.679   6.224  73.702  1.00 12.39           C  
ATOM     22  CG1 VAL A   2       1.165   6.868  74.982  1.00 11.15           C  
ATOM     23  CG2 VAL A   2       0.974   4.739  73.717  1.00 13.25           C  
ATOM     24  H   VAL A   2      -0.626   5.564  71.607  1.00 14.51           H  
ATOM     25  HA  VAL A   2      -1.358   6.039  74.367  1.00 21.07           H  
ATOM     26  HB  VAL A   2       1.210   6.675  72.864  1.00 12.39           H  
ATOM     27 HG11 VAL A   2       2.233   6.685  75.098  1.00 11.15           H  
ATOM     28 HG12 VAL A   2       0.983   7.942  74.941  1.00 11.15           H  
ATOM     29 HG13 VAL A   2       0.629   6.441  75.830  1.00 11.15           H  
ATOM     30 HG21 VAL A   2       2.044   4.582  73.850  1.00 13.25           H  
ATOM     31 HG22 VAL A   2       0.433   4.269  74.538  1.00 13.25           H  
ATOM     32 HG23 VAL A   2       0.657   4.296  72.773  1.00 13.25           H  
ATOM     33  N   ASP A   3      -1.318   8.559  74.630  1.00 22.60           N  
ATOM     34  CA  ASP A   3      -1.675   9.971  74.736  1.00 22.36           C  
ATOM     35  C   ASP A   3      -0.495  10.832  74.305  1.00 22.24           C  
ATOM     36  O   ASP A   3       0.440  11.063  75.076  1.00 21.63           O  
ATOM     37  CB  ASP A   3      -2.103  10.308  76.160  1.00 28.24           C  
ATOM     38  CG  ASP A   3      -2.711  11.693  76.274  1.00 25.30           C  
ATOM     39  OD1 ASP A   3      -3.275  12.184  75.273  1.00 14.71           O  
ATOM     40  OD2 ASP A   3      -2.622  12.293  77.367  1.00 20.96           O1-
ATOM     41  H   ASP A   3      -1.196   8.038  75.486  1.00 22.60           H  
ATOM     42  HA  ASP A   3      -2.512  10.169  74.066  1.00 22.36           H  
ATOM     43  HB3 ASP A   3      -1.242  10.235  76.824  1.00 28.24           H  
ATOM     44  HB2 ASP A   3      -2.823   9.567  76.507  1.00 28.24           H  
ATOM     45  N   THR A   4      -0.533  11.309  73.062  1.00 22.71           N  
ATOM     46  CA  THR A   4       0.386  12.350  72.625  1.00 23.12           C  
ATOM     47  C   THR A   4      -0.201  13.737  72.819  1.00 34.05           C  
ATOM     48  O   THR A   4       0.547  14.712  72.960  1.00 32.94           O  
ATOM     49  CB  THR A   4       0.749  12.164  71.150  1.00 19.90           C  
ATOM     50  OG1 THR A   4      -0.441  12.222  70.352  1.00 27.74           O  
ATOM     51  CG2 THR A   4       1.432  10.824  70.937  1.00 19.87           C  
ATOM     52  H   THR A   4      -1.208  10.948  72.403  1.00 22.71           H  
ATOM     53  HA  THR A   4       1.298  12.276  73.217  1.00 23.12           H  
ATOM     54  HB  THR A   4       1.425  12.963  70.844  1.00 19.90           H  
ATOM     55  HG1 THR A   4      -0.213  12.105  69.427  1.00 27.74           H  
ATOM     56 HG21 THR A   4       1.684  10.707  69.883  1.00 19.87           H  
ATOM     57 HG22 THR A   4       2.343  10.781  71.534  1.00 19.87           H  
ATOM     58 HG23 THR A   4       0.760  10.021  71.241  1.00 19.87           H  
ATOM     59  N   VAL A   5      -1.527  13.838  72.849  1.00 36.24           N  
ATOM     60  CA  VAL A   5      -2.203  15.120  72.979  1.00 23.75           C  
ATOM     61  C   VAL A   5      -1.976  15.733  74.356  1.00 28.36           C  
ATOM     62  O   VAL A   5      -2.937  16.109  75.033  1.00 28.09           O  
ATOM     63  CB  VAL A   5      -3.710  14.948  72.712  1.00  0.00           C  
ATOM     64  CG1 VAL A   5      -4.053  15.580  71.362  1.00  0.00           C  
ATOM     65  CG2 VAL A   5      -4.132  13.472  72.691  1.00  0.00           C  
ATOM     66  HB  VAL A   5      -4.278  15.428  73.509  1.00  0.00           H  
ATOM     67 HG11 VAL A   5      -5.118  15.462  71.165  1.00  0.00           H  
ATOM     68 HG12 VAL A   5      -3.802  16.641  71.383  1.00  0.00           H  
ATOM     69 HG13 VAL A   5      -3.482  15.088  70.574  1.00  0.00           H  
ATOM     70 HG21 VAL A   5      -5.202  13.402  72.499  1.00  0.00           H  
ATOM     71 HG22 VAL A   5      -3.587  12.950  71.904  1.00  0.00           H  
ATOM     72 HG23 VAL A   5      -3.905  13.015  73.654  1.00  0.00           H  
ATOM     73  H   VAL A   5      -2.098  13.008  72.780  1.00 36.24           H  
ATOM     74  HA  VAL A   5      -1.797  15.800  72.230  1.00 23.75           H  
ATOM     75  N   GLN A   6      -0.715  15.856  74.777  1.00 31.76           N  
ATOM     76  CA  GLN A   6      -0.393  16.459  76.066  1.00 33.49           C  
ATOM     77  C   GLN A   6       1.117  16.586  76.241  1.00 30.04           C  
ATOM     78  O   GLN A   6       1.595  17.171  77.220  1.00 21.95           O  
ATOM     79  CB  GLN A   6      -1.001  15.639  77.200  1.00  0.00           C  
ATOM     80  CG  GLN A   6      -1.712  16.397  78.334  1.00  0.00           C  
ATOM     81  CD  GLN A   6      -2.293  15.512  79.428  1.00  0.00           C  
ATOM     82  OE1 GLN A   6      -1.631  15.200  80.412  1.00  0.00           O  
ATOM     83  NE2 GLN A   6      -3.542  15.087  79.264  1.00  0.00           N  
ATOM     84  H   GLN A   6       0.045  15.527  74.198  1.00 31.76           H  
ATOM     85  HA  GLN A   6      -0.827  17.459  76.095  1.00 33.49           H  
ATOM     86  HB2 GLN A   6      -1.754  14.961  76.796  1.00  0.00           H  
ATOM     87  HB3 GLN A   6      -0.219  15.061  77.692  1.00  0.00           H  
ATOM     88  HG2 GLN A   6      -1.007  17.072  78.819  1.00  0.00           H  
ATOM     89  HG3 GLN A   6      -2.542  16.972  77.923  1.00  0.00           H  
ATOM     90 HE22 GLN A   6      -3.971  14.498  79.962  1.00  0.00           H  
ATOM     91 HE21 GLN A   6      -4.062  15.355  78.440  1.00  0.00           H  
ATOM     92  N   ILE A   7       1.872  16.035  75.296  1.00 39.77           N  
ATOM     93  CA  ILE A   7       3.327  16.076  75.332  1.00 42.67           C  
ATOM     94  C   ILE A   7       3.809  17.039  74.263  1.00 40.30           C  
ATOM     95  O   ILE A   7       3.201  17.179  73.196  1.00 37.14           O  
ATOM     96  CB  ILE A   7       3.957  14.687  75.123  1.00  0.00           C  
ATOM     97  CG1 ILE A   7       4.398  14.064  76.464  1.00  0.00           C  
ATOM     98  CG2 ILE A   7       5.127  14.755  74.124  1.00  0.00           C  
ATOM     99  CD1 ILE A   7       5.047  12.671  76.439  1.00  0.00           C  
ATOM    100  HB  ILE A   7       3.259  14.048  74.581  1.00  0.00           H  
ATOM    101 HG12 ILE A   7       5.136  14.710  76.939  1.00  0.00           H  
ATOM    102 HG13 ILE A   7       3.532  13.959  77.118  1.00  0.00           H  
ATOM    103 HG21 ILE A   7       5.553  13.760  73.995  1.00  0.00           H  
ATOM    104 HG22 ILE A   7       4.765  15.121  73.164  1.00  0.00           H  
ATOM    105 HG23 ILE A   7       5.892  15.431  74.506  1.00  0.00           H  
ATOM    106 HD11 ILE A   7       5.301  12.370  77.455  1.00  0.00           H  
ATOM    107 HD12 ILE A   7       4.349  11.952  76.011  1.00  0.00           H  
ATOM    108 HD13 ILE A   7       5.953  12.703  75.832  1.00  0.00           H  
ATOM    109  H   ILE A   7       1.439  15.565  74.514  1.00 39.77           H  
ATOM    110  HA  ILE A   7       3.639  16.455  76.305  1.00 42.67           H  
ATOM    111  N   VAL A   8       4.920  17.704  74.557  1.00 40.98           N  
ATOM    112  CA  VAL A   8       5.563  18.583  73.599  1.00 29.47           C  
ATOM    113  C   VAL A   8       7.047  18.243  73.499  1.00 28.54           C  
ATOM    114  O   VAL A   8       7.714  18.004  74.512  1.00 27.80           O  
ATOM    115  CB  VAL A   8       5.347  20.068  73.945  1.00  0.00           C  
ATOM    116  CG1 VAL A   8       5.582  20.912  72.690  1.00  0.00           C  
ATOM    117  CG2 VAL A   8       3.931  20.343  74.469  1.00  0.00           C  
ATOM    118  HB  VAL A   8       6.040  20.363  74.733  1.00  0.00           H  
ATOM    119 HG11 VAL A   8       5.431  21.965  72.927  1.00  0.00           H  
ATOM    120 HG12 VAL A   8       6.602  20.761  72.337  1.00  0.00           H  
ATOM    121 HG13 VAL A   8       4.881  20.610  71.912  1.00  0.00           H  
ATOM    122 HG21 VAL A   8       3.828  21.403  74.699  1.00  0.00           H  
ATOM    123 HG22 VAL A   8       3.201  20.063  73.710  1.00  0.00           H  
ATOM    124 HG23 VAL A   8       3.758  19.757  75.372  1.00  0.00           H  
ATOM    125  H   VAL A   8       5.341  17.605  75.470  1.00 40.98           H  
ATOM    126  HA  VAL A   8       5.113  18.399  72.624  1.00 29.47           H  
ATOM    127  N   LEU A   9       7.557  18.205  72.265  1.00 24.65           N  
ATOM    128  CA  LEU A   9       8.952  17.849  72.016  1.00 29.56           C  
ATOM    129  C   LEU A   9       9.849  19.064  72.217  1.00 28.54           C  
ATOM    130  O   LEU A   9       9.530  20.151  71.723  1.00 26.14           O  
ATOM    131  CB  LEU A   9       9.125  17.307  70.600  1.00  0.00           C  
ATOM    132  CG  LEU A   9       9.200  15.787  70.316  1.00  0.00           C  
ATOM    133  CD1 LEU A   9       7.982  15.038  70.852  1.00  0.00           C  
ATOM    134  CD2 LEU A   9       9.374  15.523  68.821  1.00  0.00           C  
ATOM    135  H   LEU A   9       6.974  18.426  71.471  1.00 24.65           H  
ATOM    136  HA  LEU A   9       9.247  17.075  72.725  1.00 29.56           H  
ATOM    137  HB2 LEU A   9       8.289  17.633  69.981  1.00  0.00           H  
ATOM    138  HB3 LEU A   9      10.057  17.683  70.178  1.00  0.00           H  
ATOM    139  HG  LEU A   9      10.124  15.384  70.732  1.00  0.00           H  
ATOM    140 HD11 LEU A   9       8.080  13.976  70.629  1.00  0.00           H  
ATOM    141 HD12 LEU A   9       7.915  15.178  71.931  1.00  0.00           H  
ATOM    142 HD13 LEU A   9       7.079  15.426  70.380  1.00  0.00           H  
ATOM    143 HD21 LEU A   9       9.424  14.448  68.644  1.00  0.00           H  
ATOM    144 HD22 LEU A   9       8.527  15.941  68.277  1.00  0.00           H  
ATOM    145 HD23 LEU A   9      10.295  15.991  68.474  1.00  0.00           H  
ATOM    146  N   PRO A  10      10.966  18.922  72.922  1.00 21.91           N  
ATOM    147  CA  PRO A  10      11.941  20.013  72.996  1.00 21.80           C  
ATOM    148  C   PRO A  10      12.512  20.305  71.622  1.00 30.51           C  
ATOM    149  O   PRO A  10      12.998  19.393  70.936  1.00 31.96           O  
ATOM    150  CB  PRO A  10      13.017  19.467  73.947  1.00 29.38           C  
ATOM    151  CG  PRO A  10      12.870  17.977  73.870  1.00 36.93           C  
ATOM    152  CD  PRO A  10      11.406  17.723  73.659  1.00 27.82           C  
ATOM    153  HA  PRO A  10      11.481  20.908  73.415  1.00 21.80           H  
ATOM    154  HB3 PRO A  10      12.803  19.799  74.963  1.00 29.38           H  
ATOM    155  HB2 PRO A  10      14.003  19.752  73.579  1.00 29.38           H  
ATOM    156  HG3 PRO A  10      13.182  17.533  74.816  1.00 36.93           H  
ATOM    157  HG2 PRO A  10      13.430  17.602  73.013  1.00 36.93           H  
ATOM    158  HD2 PRO A  10      11.281  16.845  73.025  1.00 27.82           H  
ATOM    159  HD3 PRO A  10      10.904  17.691  74.626  1.00 27.82           H  
ATOM    160  N   PRO A  11      12.484  21.564  71.186  1.00 32.99           N  
ATOM    161  CA  PRO A  11      12.811  21.872  69.785  1.00 32.04           C  
ATOM    162  C   PRO A  11      14.202  21.438  69.348  1.00 21.90           C  
ATOM    163  O   PRO A  11      14.582  21.670  68.197  1.00 18.41           O  
ATOM    164  CB  PRO A  11      12.667  23.398  69.716  1.00 29.78           C  
ATOM    165  CG  PRO A  11      11.809  23.760  70.872  1.00 24.97           C  
ATOM    166  CD  PRO A  11      12.104  22.765  71.946  1.00 22.26           C  
ATOM    167  HA  PRO A  11      12.069  21.411  69.133  1.00 32.04           H  
ATOM    168  HB3 PRO A  11      12.161  23.672  68.790  1.00 29.78           H  
ATOM    169  HB2 PRO A  11      13.647  23.859  69.835  1.00 29.78           H  
ATOM    170  HG3 PRO A  11      10.761  23.682  70.584  1.00 24.97           H  
ATOM    171  HG2 PRO A  11      12.073  24.758  71.221  1.00 24.97           H  
ATOM    172  HD2 PRO A  11      12.959  23.108  72.528  1.00 22.26           H  
ATOM    173  HD3 PRO A  11      11.192  22.561  72.508  1.00 22.26           H  
ATOM    174  N   HIS A  12      14.977  20.826  70.240  1.00 23.71           N  
ATOM    175  CA  HIS A  12      16.248  20.249  69.828  1.00 28.18           C  
ATOM    176  C   HIS A  12      16.096  18.836  69.286  1.00 28.44           C  
ATOM    177  O   HIS A  12      17.025  18.326  68.651  1.00 26.49           O  
ATOM    178  CB  HIS A  12      17.248  20.264  70.988  1.00 35.46           C  
ATOM    179  CG  HIS A  12      16.860  19.395  72.144  1.00 30.89           C  
ATOM    180  ND1 HIS A  12      16.213  19.683  73.297  1.00 31.38           N  
ATOM    181  CD2 HIS A  12      17.167  18.052  72.202  1.00 29.83           C  
ATOM    182  CE1 HIS A  12      16.133  18.517  74.020  1.00 31.00           C  
ATOM    183  NE2 HIS A  12      16.717  17.549  73.337  1.00 21.77           N  
ATOM    184  H   HIS A  12      14.683  20.762  71.204  1.00 23.71           H  
ATOM    185  HA  HIS A  12      16.654  20.871  69.030  1.00 28.18           H  
ATOM    186  HB3 HIS A  12      17.383  21.288  71.335  1.00 35.46           H  
ATOM    187  HB2 HIS A  12      18.230  19.962  70.623  1.00 35.46           H  
ATOM    188  HD2 HIS A  12      17.664  17.614  71.439  1.00 29.83           H  
ATOM    189  HE1 HIS A  12      15.677  18.512  74.921  1.00 31.00           H  
ATOM    190  HE2 HIS A  12      16.863  16.502  73.559  1.00  0.00           H  
ATOM    191  N   LEU A  13      14.950  18.199  69.522  1.00 31.98           N  
ATOM    192  CA  LEU A  13      14.623  16.933  68.882  1.00 25.75           C  
ATOM    193  C   LEU A  13      14.052  17.119  67.485  1.00 21.06           C  
ATOM    194  O   LEU A  13      13.806  16.124  66.794  1.00 22.68           O  
ATOM    195  CB  LEU A  13      13.632  16.143  69.739  1.00 32.74           C  
ATOM    196  CG  LEU A  13      13.984  15.940  71.212  1.00 33.22           C  
ATOM    197  CD1 LEU A  13      12.921  15.096  71.893  1.00 30.56           C  
ATOM    198  CD2 LEU A  13      15.347  15.291  71.341  1.00 38.86           C  
ATOM    199  H   LEU A  13      14.276  18.593  70.162  1.00 31.98           H  
ATOM    200  HA  LEU A  13      15.539  16.349  68.798  1.00 25.75           H  
ATOM    201  HB3 LEU A  13      13.453  15.172  69.277  1.00 32.74           H  
ATOM    202  HB2 LEU A  13      12.648  16.606  69.667  1.00 32.74           H  
ATOM    203  HG  LEU A  13      14.017  16.915  71.698  1.00 33.22           H  
ATOM    204 HD11 LEU A  13      13.183  14.958  72.942  1.00 30.56           H  
ATOM    205 HD12 LEU A  13      11.957  15.599  71.823  1.00 30.56           H  
ATOM    206 HD13 LEU A  13      12.860  14.124  71.404  1.00 30.56           H  
ATOM    207 HD21 LEU A  13      15.586  15.152  72.395  1.00 38.86           H  
ATOM    208 HD22 LEU A  13      15.338  14.323  70.840  1.00 38.86           H  
ATOM    209 HD23 LEU A  13      16.100  15.931  70.880  1.00 38.86           H  
ATOM    210  N   GLU A  14      13.825  18.364  67.058  1.00 20.52           N  
ATOM    211  CA  GLU A  14      13.390  18.615  65.690  1.00 21.72           C  
ATOM    212  C   GLU A  14      14.468  18.268  64.671  1.00 21.30           C  
ATOM    213  O   GLU A  14      14.146  18.065  63.495  1.00 13.90           O  
ATOM    214  CB  GLU A  14      12.965  20.078  65.532  1.00 16.72           C  
ATOM    215  CG  GLU A  14      12.275  20.384  64.211  1.00 22.72           C  
ATOM    216  CD  GLU A  14      12.795  21.651  63.564  1.00 24.38           C  
ATOM    217  OE1 GLU A  14      13.371  22.492  64.286  1.00 23.12           O  
ATOM    218  OE2 GLU A  14      12.633  21.806  62.335  1.00 21.46           O1-
ATOM    219  H   GLU A  14      13.955  19.145  67.686  1.00 20.52           H  
ATOM    220  HA  GLU A  14      12.522  17.987  65.491  1.00 21.72           H  
ATOM    221  HB3 GLU A  14      13.838  20.722  65.641  1.00 16.72           H  
ATOM    222  HB2 GLU A  14      12.307  20.354  66.356  1.00 16.72           H  
ATOM    223  HG3 GLU A  14      11.201  20.476  64.376  1.00 22.72           H  
ATOM    224  HG2 GLU A  14      12.412  19.546  63.528  1.00 22.72           H  
ATOM    225  N   ARG A  15      15.736  18.209  65.093  1.00 18.54           N  
ATOM    226  CA  ARG A  15      16.807  17.792  64.192  1.00 20.64           C  
ATOM    227  C   ARG A  15      16.715  16.302  63.884  1.00 23.75           C  
ATOM    228  O   ARG A  15      16.732  15.895  62.716  1.00 26.18           O  
ATOM    229  CB  ARG A  15      18.178  18.135  64.803  1.00  0.00           C  
ATOM    230  CG  ARG A  15      19.198  18.952  63.978  1.00  0.00           C  
ATOM    231  CD  ARG A  15      20.555  19.284  64.598  1.00  0.00           C  
ATOM    232  NE  ARG A  15      21.406  20.062  63.692  1.00  0.00           N  
ATOM    233  CZ  ARG A  15      22.244  19.529  62.783  1.00  0.00           C  
ATOM    234  NH1 ARG A  15      22.393  18.190  62.695  1.00  0.00           N  
ATOM    235  NH2 ARG A  15      22.932  20.364  61.978  1.00  0.00           N1+
ATOM    236  HB2 ARG A  15      18.036  18.723  65.709  1.00  0.00           H  
ATOM    237  HB3 ARG A  15      18.709  17.215  65.047  1.00  0.00           H  
ATOM    238  HG2 ARG A  15      19.441  18.413  63.062  1.00  0.00           H  
ATOM    239  HG3 ARG A  15      18.768  19.921  63.725  1.00  0.00           H  
ATOM    240  HD2 ARG A  15      20.407  19.869  65.506  1.00  0.00           H  
ATOM    241  HD3 ARG A  15      21.079  18.361  64.843  1.00  0.00           H  
ATOM    242  HE  ARG A  15      21.332  21.065  63.784  1.00  0.00           H  
ATOM    243 HH12 ARG A  15      23.023  17.796  62.012  1.00  0.00           H  
ATOM    244 HH11 ARG A  15      21.874  17.582  63.313  1.00  0.00           H  
ATOM    245 HH22 ARG A  15      23.568  19.990  61.288  1.00  0.00           H  
ATOM    246 HH21 ARG A  15      22.812  21.363  62.066  1.00  0.00           H  
ATOM    247  H   ARG A  15      15.963  18.455  66.046  1.00 18.54           H  
ATOM    248  HA  ARG A  15      16.701  18.342  63.257  1.00 20.64           H  
ATOM    249  N   ILE A  16      16.625  15.470  64.925  1.00 19.99           N  
ATOM    250  CA  ILE A  16      16.414  14.044  64.713  1.00 25.23           C  
ATOM    251  C   ILE A  16      15.000  13.761  64.217  1.00 22.53           C  
ATOM    252  O   ILE A  16      14.747  12.689  63.654  1.00 28.96           O  
ATOM    253  CB  ILE A  16      16.717  13.254  66.000  1.00 25.51           C  
ATOM    254  CG1 ILE A  16      16.985  11.784  65.671  1.00 20.70           C  
ATOM    255  CG2 ILE A  16      15.566  13.386  66.986  1.00 24.15           C  
ATOM    256  CD1 ILE A  16      18.094  11.584  64.661  1.00 16.63           C  
ATOM    257  H   ILE A  16      16.703  15.828  65.866  1.00 19.99           H  
ATOM    258  HA  ILE A  16      17.112  13.712  63.944  1.00 25.23           H  
ATOM    259  HB  ILE A  16      17.613  13.673  66.458  1.00 25.51           H  
ATOM    260 HG13 ILE A  16      16.070  11.324  65.299  1.00 20.70           H  
ATOM    261 HG12 ILE A  16      17.229  11.247  66.588  1.00 20.70           H  
ATOM    262 HG21 ILE A  16      15.795  12.822  67.890  1.00 24.15           H  
ATOM    263 HG22 ILE A  16      15.423  14.436  67.240  1.00 24.15           H  
ATOM    264 HG23 ILE A  16      14.654  12.994  66.535  1.00 24.15           H  
ATOM    265 HD11 ILE A  16      18.229  10.518  64.476  1.00 16.63           H  
ATOM    266 HD12 ILE A  16      17.832  12.084  63.729  1.00 16.63           H  
ATOM    267 HD13 ILE A  16      19.021  12.005  65.050  1.00 16.63           H  
ATOM    268  N   ARG A  17      14.066  14.697  64.421  1.00 16.72           N  
ATOM    269  CA  ARG A  17      12.731  14.558  63.843  1.00 20.85           C  
ATOM    270  C   ARG A  17      12.779  14.640  62.322  1.00 17.53           C  
ATOM    271  O   ARG A  17      12.033  13.934  61.632  1.00 13.88           O  
ATOM    272  CB  ARG A  17      11.805  15.633  64.412  1.00 20.94           C  
ATOM    273  CG  ARG A  17      10.319  15.370  64.220  1.00 16.86           C  
ATOM    274  CD  ARG A  17       9.879  15.629  62.790  1.00 22.90           C  
ATOM    275  NE  ARG A  17      10.338  16.921  62.282  1.00 23.97           N  
ATOM    276  CZ  ARG A  17       9.591  18.021  62.243  1.00 25.73           C  
ATOM    277  NH1 ARG A  17      10.089  19.151  61.756  1.00 24.82           N  
ATOM    278  NH2 ARG A  17       8.343  17.992  62.689  1.00 24.35           N1+
ATOM    279  H   ARG A  17      14.280  15.511  64.980  1.00 16.72           H  
ATOM    280  HA  ARG A  17      12.336  13.581  64.122  1.00 20.85           H  
ATOM    281  HB3 ARG A  17      12.060  16.598  63.973  1.00 20.94           H  
ATOM    282  HB2 ARG A  17      12.014  15.764  65.474  1.00 20.94           H  
ATOM    283  HG3 ARG A  17       9.748  16.006  64.896  1.00 16.86           H  
ATOM    284  HG2 ARG A  17      10.096  14.337  64.486  1.00 16.86           H  
ATOM    285  HD3 ARG A  17       8.792  15.582  62.732  1.00 22.90           H  
ATOM    286  HD2 ARG A  17      10.253  14.833  62.146  1.00 22.90           H  
ATOM    287  HE  ARG A  17      11.290  16.945  61.946  1.00 23.97           H  
ATOM    288 HH12 ARG A  17       9.518  19.984  61.728  1.00 24.82           H  
ATOM    289 HH11 ARG A  17      11.039  19.178  61.413  1.00 24.82           H  
ATOM    290 HH22 ARG A  17       7.776  18.828  62.659  1.00 24.35           H  
ATOM    291 HH21 ARG A  17       7.959  17.134  63.059  1.00 24.35           H  
ATOM    292  N   GLU A  18      13.643  15.501  61.784  1.00 23.66           N  
ATOM    293  CA  GLU A  18      13.754  15.677  60.342  1.00 26.21           C  
ATOM    294  C   GLU A  18      14.790  14.760  59.708  1.00 24.30           C  
ATOM    295  O   GLU A  18      14.788  14.601  58.482  1.00 24.96           O  
ATOM    296  CB  GLU A  18      14.086  17.143  60.007  1.00  0.00           C  
ATOM    297  CG  GLU A  18      14.391  17.464  58.535  1.00  0.00           C  
ATOM    298  CD  GLU A  18      14.719  18.919  58.215  1.00  0.00           C  
ATOM    299  OE1 GLU A  18      15.918  19.274  58.271  1.00  0.00           O  
ATOM    300  OE2 GLU A  18      13.756  19.655  57.914  1.00  0.00           O1-
ATOM    301  HB2 GLU A  18      13.243  17.778  60.279  1.00  0.00           H  
ATOM    302  HB3 GLU A  18      14.969  17.453  60.566  1.00  0.00           H  
ATOM    303  HG2 GLU A  18      15.254  16.883  58.208  1.00  0.00           H  
ATOM    304  HG3 GLU A  18      13.528  17.209  57.921  1.00  0.00           H  
ATOM    305  H   GLU A  18      14.243  16.053  62.380  1.00 23.66           H  
ATOM    306  HA  GLU A  18      12.785  15.444  59.900  1.00 26.21           H  
ATOM    307  N   LYS A  19      15.678  14.166  60.507  1.00 23.24           N  
ATOM    308  CA  LYS A  19      16.526  13.094  60.002  1.00 20.46           C  
ATOM    309  C   LYS A  19      15.760  11.784  59.889  1.00 27.31           C  
ATOM    310  O   LYS A  19      16.013  10.999  58.969  1.00 27.87           O  
ATOM    311  CB  LYS A  19      17.750  12.899  60.915  1.00  0.00           C  
ATOM    312  CG  LYS A  19      18.838  13.957  60.706  1.00  0.00           C  
ATOM    313  CD  LYS A  19      20.092  13.758  61.567  1.00  0.00           C  
ATOM    314  CE  LYS A  19      21.194  14.808  61.371  1.00  0.00           C  
ATOM    315  NZ  LYS A  19      22.374  14.570  62.220  1.00  0.00           N1+
ATOM    316  HB2 LYS A  19      17.438  12.952  61.959  1.00  0.00           H  
ATOM    317  HB3 LYS A  19      18.199  11.925  60.720  1.00  0.00           H  
ATOM    318  HG2 LYS A  19      19.163  13.944  59.666  1.00  0.00           H  
ATOM    319  HG3 LYS A  19      18.440  14.942  60.950  1.00  0.00           H  
ATOM    320  HD2 LYS A  19      19.818  13.789  62.621  1.00  0.00           H  
ATOM    321  HD3 LYS A  19      20.541  12.792  61.337  1.00  0.00           H  
ATOM    322  HE2 LYS A  19      21.526  14.798  60.333  1.00  0.00           H  
ATOM    323  HE3 LYS A  19      20.803  15.795  61.617  1.00  0.00           H  
ATOM    324  HZ1 LYS A  19      23.144  15.136  61.893  1.00  0.00           H  
ATOM    325  HZ2 LYS A  19      22.157  14.817  63.175  1.00  0.00           H  
ATOM    326  HZ3 LYS A  19      22.631  13.595  62.174  1.00  0.00           H  
ATOM    327  H   LYS A  19      15.766  14.459  61.470  1.00 23.24           H  
ATOM    328  HA  LYS A  19      16.879  13.373  59.009  1.00 20.46           H  
ATOM    329  N   LEU A  20      14.826  11.539  60.813  1.00 22.98           N  
ATOM    330  CA  LEU A  20      14.075  10.287  60.821  1.00 20.82           C  
ATOM    331  C   LEU A  20      13.050  10.226  59.694  1.00 22.35           C  
ATOM    332  O   LEU A  20      12.797   9.145  59.148  1.00 19.87           O  
ATOM    333  CB  LEU A  20      13.391  10.108  62.177  1.00 20.15           C  
ATOM    334  CG  LEU A  20      12.301   9.043  62.301  1.00 21.60           C  
ATOM    335  CD1 LEU A  20      12.907   7.666  62.152  1.00 20.46           C  
ATOM    336  CD2 LEU A  20      11.594   9.183  63.636  1.00 16.42           C  
ATOM    337  H   LEU A  20      14.627  12.227  61.525  1.00 22.98           H  
ATOM    338  HA  LEU A  20      14.780   9.467  60.685  1.00 20.82           H  
ATOM    339  HB3 LEU A  20      12.991  11.068  62.504  1.00 20.15           H  
ATOM    340  HB2 LEU A  20      14.150   9.932  62.939  1.00 20.15           H  
ATOM    341  HG  LEU A  20      11.574   9.193  61.503  1.00 21.60           H  
ATOM    342 HD11 LEU A  20      12.125   6.912  62.241  1.00 20.46           H  
ATOM    343 HD12 LEU A  20      13.382   7.581  61.175  1.00 20.46           H  
ATOM    344 HD13 LEU A  20      13.652   7.510  62.932  1.00 20.46           H  
ATOM    345 HD21 LEU A  20      10.818   8.422  63.719  1.00 16.42           H  
ATOM    346 HD22 LEU A  20      12.314   9.056  64.444  1.00 16.42           H  
ATOM    347 HD23 LEU A  20      11.141  10.172  63.706  1.00 16.42           H  
ATOM    348  N   ALA A  21      12.438  11.361  59.340  1.00 26.71           N  
ATOM    349  CA  ALA A  21      11.510  11.383  58.212  1.00 20.71           C  
ATOM    350  C   ALA A  21      12.210  11.185  56.874  1.00 24.77           C  
ATOM    351  O   ALA A  21      11.555  10.789  55.903  1.00 29.74           O  
ATOM    352  CB  ALA A  21      10.721  12.696  58.185  1.00 26.14           C  
ATOM    353  H   ALA A  21      12.616  12.212  59.854  1.00 26.71           H  
ATOM    354  HA  ALA A  21      10.800  10.567  58.344  1.00 20.71           H  
ATOM    355  HB1 ALA A  21      10.036  12.691  57.337  1.00 26.14           H  
ATOM    356  HB2 ALA A  21      10.153  12.798  59.110  1.00 26.14           H  
ATOM    357  HB3 ALA A  21      11.412  13.534  58.089  1.00 26.14           H  
ATOM    358  N   GLU A  22      13.514  11.470  56.794  1.00 29.22           N  
ATOM    359  CA  GLU A  22      14.248  11.313  55.539  1.00 29.23           C  
ATOM    360  C   GLU A  22      14.659   9.864  55.293  1.00 22.69           C  
ATOM    361  O   GLU A  22      14.670   9.407  54.144  1.00 13.08           O  
ATOM    362  CB  GLU A  22      15.478  12.216  55.531  1.00  0.00           C  
ATOM    363  CG  GLU A  22      16.012  12.645  54.155  1.00  0.00           C  
ATOM    364  CD  GLU A  22      17.242  13.547  54.159  1.00  0.00           C  
ATOM    365  OE1 GLU A  22      18.368  13.000  54.136  1.00  0.00           O  
ATOM    366  OE2 GLU A  22      17.033  14.778  54.181  1.00  0.00           O1-
ATOM    367  H   GLU A  22      14.010  11.800  57.610  1.00 29.22           H  
ATOM    368  HA  GLU A  22      13.595  11.623  54.723  1.00 29.23           H  
ATOM    369  HB2 GLU A  22      15.254  13.141  56.062  1.00  0.00           H  
ATOM    370  HB3 GLU A  22      16.307  11.706  56.023  1.00  0.00           H  
ATOM    371  HG2 GLU A  22      16.290  11.761  53.581  1.00  0.00           H  
ATOM    372  HG3 GLU A  22      15.238  13.196  53.620  1.00  0.00           H  
ATOM    373  N   ASN A  23      15.007   9.131  56.352  1.00 24.95           N  
ATOM    374  CA  ASN A  23      15.463   7.754  56.192  1.00 19.83           C  
ATOM    375  C   ASN A  23      14.292   6.785  56.069  1.00 24.46           C  
ATOM    376  O   ASN A  23      14.291   5.908  55.198  1.00 20.99           O  
ATOM    377  CB  ASN A  23      16.362   7.360  57.365  1.00 23.19           C  
ATOM    378  CG  ASN A  23      17.120   6.075  57.110  1.00 24.84           C  
ATOM    379  OD1 ASN A  23      17.407   5.731  55.965  1.00 24.88           O  
ATOM    380  ND2 ASN A  23      17.458   5.363  58.178  1.00 24.70           N  
ATOM    381  H   ASN A  23      14.957   9.528  57.279  1.00 24.95           H  
ATOM    382  HA  ASN A  23      16.052   7.694  55.277  1.00 19.83           H  
ATOM    383  HB3 ASN A  23      15.757   7.251  58.265  1.00 23.19           H  
ATOM    384  HB2 ASN A  23      17.070   8.164  57.565  1.00 23.19           H  
ATOM    385 HD22 ASN A  23      17.965   4.496  58.067  1.00 24.70           H  
ATOM    386 HD21 ASN A  23      17.208   5.688  59.101  1.00 24.70           H  
ATOM    387  N   ILE A  24      13.291   6.925  56.942  1.00 27.95           N  
ATOM    388  CA  ILE A  24      12.115   6.061  56.879  1.00 21.28           C  
ATOM    389  C   ILE A  24      11.498   6.098  55.490  1.00 21.90           C  
ATOM    390  O   ILE A  24      10.936   5.100  55.020  1.00 21.63           O  
ATOM    391  CB  ILE A  24      11.093   6.466  57.963  1.00 14.26           C  
ATOM    392  CG1 ILE A  24      11.608   6.098  59.357  1.00 19.49           C  
ATOM    393  CG2 ILE A  24       9.757   5.808  57.706  1.00 23.46           C  
ATOM    394  CD1 ILE A  24      12.032   4.650  59.492  1.00 17.89           C  
ATOM    395  H   ILE A  24      13.341   7.636  57.658  1.00 27.95           H  
ATOM    396  HA  ILE A  24      12.435   5.039  57.080  1.00 21.28           H  
ATOM    397  HB  ILE A  24      10.958   7.547  57.921  1.00 14.26           H  
ATOM    398 HG13 ILE A  24      10.839   6.320  60.097  1.00 19.49           H  
ATOM    399 HG12 ILE A  24      12.446   6.746  59.615  1.00 19.49           H  
ATOM    400 HG21 ILE A  24       9.050   6.106  58.480  1.00 23.46           H  
ATOM    401 HG22 ILE A  24       9.380   6.119  56.732  1.00 23.46           H  
ATOM    402 HG23 ILE A  24       9.876   4.725  57.720  1.00 23.46           H  
ATOM    403 HD11 ILE A  24      12.384   4.467  60.507  1.00 17.89           H  
ATOM    404 HD12 ILE A  24      11.182   4.001  59.281  1.00 17.89           H  
ATOM    405 HD13 ILE A  24      12.835   4.439  58.786  1.00 17.89           H  
ATOM    406  N   HIS A  25      11.591   7.242  54.810  1.00 23.00           N  
ATOM    407  CA  HIS A  25      11.103   7.326  53.440  1.00 28.39           C  
ATOM    408  C   HIS A  25      12.029   6.592  52.479  1.00 20.40           C  
ATOM    409  O   HIS A  25      11.579   6.101  51.435  1.00 19.98           O  
ATOM    410  CB  HIS A  25      10.955   8.793  53.038  1.00 32.27           C  
ATOM    411  CG  HIS A  25      10.767   9.007  51.568  1.00 26.33           C  
ATOM    412  ND1 HIS A  25       9.595   8.695  50.912  1.00 32.44           N  
ATOM    413  CD2 HIS A  25      11.599   9.516  50.629  1.00 23.69           C  
ATOM    414  CE1 HIS A  25       9.716   8.996  49.632  1.00 33.79           C  
ATOM    415  NE2 HIS A  25      10.922   9.495  49.433  1.00 30.36           N  
ATOM    416  H   HIS A  25      12.002   8.056  55.245  1.00 23.00           H  
ATOM    417  HA  HIS A  25      10.120   6.857  53.396  1.00 28.39           H  
ATOM    418  HB3 HIS A  25      11.829   9.350  53.375  1.00 32.27           H  
ATOM    419  HB2 HIS A  25      10.116   9.233  53.577  1.00 32.27           H  
ATOM    420  HD2 HIS A  25      12.590   9.843  50.906  1.00 23.69           H  
ATOM    421  HE1 HIS A  25       8.894   8.817  48.955  1.00 33.79           H  
ATOM    422  HE2 HIS A  25      11.370   9.832  48.593  1.00  0.00           H  
ATOM    423  N   GLU A  26      13.317   6.500  52.818  1.00 22.82           N  
ATOM    424  CA  GLU A  26      14.263   5.841  51.926  1.00 27.06           C  
ATOM    425  C   GLU A  26      14.114   4.331  52.000  1.00 25.84           C  
ATOM    426  O   GLU A  26      14.146   3.644  50.972  1.00 28.47           O  
ATOM    427  CB  GLU A  26      15.689   6.259  52.273  1.00 23.62           C  
ATOM    428  CG  GLU A  26      16.094   7.594  51.677  1.00 22.02           C  
ATOM    429  CD  GLU A  26      15.965   7.610  50.168  1.00 31.29           C  
ATOM    430  OE1 GLU A  26      16.895   7.134  49.483  1.00 38.72           O  
ATOM    431  OE2 GLU A  26      14.925   8.086  49.669  1.00 33.05           O1-
ATOM    432  H   GLU A  26      13.638   6.887  53.694  1.00 22.82           H  
ATOM    433  HA  GLU A  26      14.051   6.158  50.905  1.00 27.06           H  
ATOM    434  HB3 GLU A  26      16.383   5.488  51.939  1.00 23.62           H  
ATOM    435  HB2 GLU A  26      15.801   6.298  53.357  1.00 23.62           H  
ATOM    436  HG3 GLU A  26      17.124   7.818  51.955  1.00 22.02           H  
ATOM    437  HG2 GLU A  26      15.474   8.384  52.102  1.00 22.02           H  
ATOM    438  N   LEU A  27      13.946   3.796  53.208  1.00 22.33           N  
ATOM    439  CA  LEU A  27      13.629   2.382  53.336  1.00 22.33           C  
ATOM    440  C   LEU A  27      12.323   2.058  52.625  1.00 26.17           C  
ATOM    441  O   LEU A  27      12.201   1.012  51.978  1.00 25.94           O  
ATOM    442  CB  LEU A  27      13.560   1.998  54.811  1.00 14.96           C  
ATOM    443  CG  LEU A  27      14.862   2.230  55.582  1.00 10.84           C  
ATOM    444  CD1 LEU A  27      14.573   2.557  57.031  1.00 13.59           C  
ATOM    445  CD2 LEU A  27      15.754   1.011  55.479  1.00 27.47           C  
ATOM    446  H   LEU A  27      14.039   4.372  54.033  1.00 22.33           H  
ATOM    447  HA  LEU A  27      14.428   1.807  52.868  1.00 22.33           H  
ATOM    448  HB3 LEU A  27      13.270   0.951  54.898  1.00 14.96           H  
ATOM    449  HB2 LEU A  27      12.753   2.551  55.291  1.00 14.96           H  
ATOM    450  HG  LEU A  27      15.382   3.077  55.134  1.00 10.84           H  
ATOM    451 HD11 LEU A  27      15.511   2.718  57.562  1.00 13.59           H  
ATOM    452 HD12 LEU A  27      13.965   3.460  57.086  1.00 13.59           H  
ATOM    453 HD13 LEU A  27      14.034   1.728  57.491  1.00 13.59           H  
ATOM    454 HD21 LEU A  27      16.677   1.188  56.031  1.00 27.47           H  
ATOM    455 HD22 LEU A  27      15.239   0.147  55.900  1.00 27.47           H  
ATOM    456 HD23 LEU A  27      15.989   0.819  54.432  1.00 27.47           H  
ATOM    457  N   TRP A  28      11.342   2.957  52.721  1.00 26.00           N  
ATOM    458  CA  TRP A  28      10.092   2.781  51.990  1.00 26.55           C  
ATOM    459  C   TRP A  28      10.343   2.689  50.488  1.00 32.22           C  
ATOM    460  O   TRP A  28       9.795   1.814  49.806  1.00 35.83           O  
ATOM    461  CB  TRP A  28       9.148   3.937  52.313  1.00 29.81           C  
ATOM    462  CG  TRP A  28       7.800   3.825  51.699  1.00 34.73           C  
ATOM    463  CD1 TRP A  28       6.727   3.149  52.196  1.00 39.50           C  
ATOM    464  CD2 TRP A  28       7.366   4.428  50.476  1.00 34.38           C  
ATOM    465  NE1 TRP A  28       5.651   3.286  51.354  1.00 41.34           N  
ATOM    466  CE2 TRP A  28       6.018   4.065  50.289  1.00 38.38           C  
ATOM    467  CE3 TRP A  28       7.987   5.235  49.519  1.00 34.83           C  
ATOM    468  CZ2 TRP A  28       5.280   4.486  49.184  1.00 40.03           C  
ATOM    469  CZ3 TRP A  28       7.255   5.649  48.422  1.00 38.87           C  
ATOM    470  CH2 TRP A  28       5.915   5.275  48.264  1.00 34.72           C  
ATOM    471  H   TRP A  28      11.460   3.772  53.305  1.00 26.00           H  
ATOM    472  HA  TRP A  28       9.627   1.852  52.320  1.00 26.55           H  
ATOM    473  HB3 TRP A  28       9.608   4.876  52.005  1.00 29.81           H  
ATOM    474  HB2 TRP A  28       9.046   4.028  53.394  1.00 29.81           H  
ATOM    475  HD1 TRP A  28       6.812   2.612  53.129  1.00 39.50           H  
ATOM    476  HE1 TRP A  28       4.773   2.840  51.580  1.00 41.34           H  
ATOM    477  HE3 TRP A  28       9.020   5.524  49.644  1.00 34.83           H  
ATOM    478  HZ2 TRP A  28       4.247   4.188  49.079  1.00 40.03           H  
ATOM    479  HZ3 TRP A  28       7.716   6.271  47.669  1.00 38.87           H  
ATOM    480  HH2 TRP A  28       5.382   5.624  47.392  1.00 34.72           H  
ATOM    481  N   ALA A  29      11.170   3.590  49.955  1.00 37.54           N  
ATOM    482  CA  ALA A  29      11.448   3.568  48.528  1.00 33.17           C  
ATOM    483  C   ALA A  29      12.201   2.324  48.099  1.00 37.15           C  
ATOM    484  O   ALA A  29      11.985   1.804  47.000  1.00 37.96           O  
ATOM    485  CB  ALA A  29      12.264   4.817  48.146  1.00  0.00           C  
ATOM    486  HB1 ALA A  29      12.418   4.835  47.067  1.00  0.00           H  
ATOM    487  HB2 ALA A  29      11.722   5.713  48.450  1.00  0.00           H  
ATOM    488  HB3 ALA A  29      13.230   4.789  48.650  1.00  0.00           H  
ATOM    489  H   ALA A  29      11.603   4.288  50.543  1.00 37.54           H  
ATOM    490  HA  ALA A  29      10.500   3.599  47.992  1.00 33.17           H  
ATOM    491  N   LEU A  30      13.100   1.832  48.954  1.00 33.61           N  
ATOM    492  CA  LEU A  30      13.809   0.594  48.651  1.00 34.57           C  
ATOM    493  C   LEU A  30      12.859  -0.594  48.677  1.00 34.89           C  
ATOM    494  O   LEU A  30      12.775  -1.360  47.709  1.00 31.56           O  
ATOM    495  CB  LEU A  30      14.965   0.387  49.648  1.00  0.00           C  
ATOM    496  CG  LEU A  30      15.745  -0.928  49.614  1.00  0.00           C  
ATOM    497  CD1 LEU A  30      16.881  -0.709  48.649  1.00  0.00           C  
ATOM    498  CD2 LEU A  30      16.273  -1.309  51.006  1.00  0.00           C  
ATOM    499  HB2 LEU A  30      15.642   1.243  49.626  1.00  0.00           H  
ATOM    500  HB3 LEU A  30      14.514   0.450  50.639  1.00  0.00           H  
ATOM    501  HG  LEU A  30      15.128  -1.767  49.276  1.00  0.00           H  
ATOM    502 HD11 LEU A  30      17.312  -1.673  48.382  1.00  0.00           H  
ATOM    503 HD12 LEU A  30      16.551  -0.177  47.757  1.00  0.00           H  
ATOM    504 HD13 LEU A  30      17.632  -0.086  49.132  1.00  0.00           H  
ATOM    505 HD21 LEU A  30      16.947  -2.167  50.938  1.00  0.00           H  
ATOM    506 HD22 LEU A  30      16.812  -0.489  51.486  1.00  0.00           H  
ATOM    507 HD23 LEU A  30      15.463  -1.619  51.663  1.00  0.00           H  
ATOM    508  H   LEU A  30      13.294   2.318  49.818  1.00 33.61           H  
ATOM    509  HA  LEU A  30      14.230   0.676  47.649  1.00 34.57           H  
ATOM    510  N   THR A  31      12.126  -0.759  49.777  1.00 35.09           N  
ATOM    511  CA  THR A  31      11.154  -1.838  49.879  1.00 24.98           C  
ATOM    512  C   THR A  31      10.036  -1.731  48.853  1.00 28.86           C  
ATOM    513  O   THR A  31       9.294  -2.703  48.672  1.00 40.65           O  
ATOM    514  CB  THR A  31      10.560  -1.867  51.299  1.00  0.00           C  
ATOM    515  OG1 THR A  31       9.360  -2.649  51.287  1.00  0.00           O  
ATOM    516  CG2 THR A  31      10.236  -0.474  51.853  1.00  0.00           C  
ATOM    517  HB  THR A  31      11.289  -2.289  51.991  1.00  0.00           H  
ATOM    518  HG1 THR A  31       9.427  -3.327  50.611  1.00  0.00           H  
ATOM    519 HG21 THR A  31       9.821  -0.569  52.856  1.00  0.00           H  
ATOM    520 HG22 THR A  31      11.147   0.123  51.892  1.00  0.00           H  
ATOM    521 HG23 THR A  31       9.509   0.015  51.204  1.00  0.00           H  
ATOM    522  H   THR A  31      12.240  -0.130  50.559  1.00 35.09           H  
ATOM    523  HA  THR A  31      11.676  -2.780  49.712  1.00 24.98           H  
ATOM    524  N   ARG A  32       9.887  -0.583  48.191  1.00 33.16           N  
ATOM    525  CA  ARG A  32       8.867  -0.414  47.161  1.00 36.82           C  
ATOM    526  C   ARG A  32       9.349  -0.871  45.789  1.00 33.68           C  
ATOM    527  O   ARG A  32       8.595  -1.515  45.050  1.00 31.06           O  
ATOM    528  CB  ARG A  32       8.417   1.057  47.094  1.00  0.00           C  
ATOM    529  CG  ARG A  32       7.474   1.515  48.236  1.00  0.00           C  
ATOM    530  CD  ARG A  32       6.084   0.940  48.356  1.00  0.00           C  
ATOM    531  NE  ARG A  32       5.152   1.307  47.278  1.00  0.00           N  
ATOM    532  CZ  ARG A  32       3.879   0.869  47.351  1.00  0.00           C  
ATOM    533  NH1 ARG A  32       3.553  -0.113  48.185  1.00  0.00           N  
ATOM    534  NH2 ARG A  32       2.900   1.385  46.610  1.00  0.00           N1+
ATOM    535  HB2 ARG A  32       9.295   1.699  47.062  1.00  0.00           H  
ATOM    536  HB3 ARG A  32       7.882   1.245  46.161  1.00  0.00           H  
ATOM    537  HG2 ARG A  32       7.841   1.116  49.166  1.00  0.00           H  
ATOM    538  HG3 ARG A  32       7.449   2.605  48.321  1.00  0.00           H  
ATOM    539  HD2 ARG A  32       6.124  -0.130  48.583  1.00  0.00           H  
ATOM    540  HD3 ARG A  32       5.629   1.408  49.231  1.00  0.00           H  
ATOM    541  HE  ARG A  32       5.290   2.226  46.899  1.00  0.00           H  
ATOM    542 HH12 ARG A  32       2.595   0.083  48.545  1.00  0.00           H  
ATOM    543 HH11 ARG A  32       4.056  -0.117  49.059  1.00  0.00           H  
ATOM    544 HH22 ARG A  32       1.943   1.256  46.990  1.00  0.00           H  
ATOM    545 HH21 ARG A  32       2.981   2.263  46.124  1.00  0.00           H  
ATOM    546  H   ARG A  32      10.490   0.201  48.397  1.00 33.16           H  
ATOM    547  HA  ARG A  32       8.004  -1.020  47.436  1.00 36.82           H  
ATOM    548  N   ILE A  33      10.592  -0.542  45.429  1.00 36.73           N  
ATOM    549  CA  ILE A  33      11.146  -1.022  44.167  1.00 31.08           C  
ATOM    550  C   ILE A  33      11.261  -2.539  44.189  1.00 36.99           C  
ATOM    551  O   ILE A  33      11.013  -3.213  43.182  1.00 37.74           O  
ATOM    552  CB  ILE A  33      12.492  -0.359  43.888  1.00  0.00           C  
ATOM    553  CG1 ILE A  33      12.500   1.110  44.361  1.00  0.00           C  
ATOM    554  CG2 ILE A  33      12.866  -0.471  42.400  1.00  0.00           C  
ATOM    555  CD1 ILE A  33      13.784   1.930  44.159  1.00  0.00           C  
ATOM    556  H   ILE A  33      11.154   0.042  46.031  1.00 36.73           H  
ATOM    557  HA  ILE A  33      10.459  -0.745  43.367  1.00 31.08           H  
ATOM    558  HB  ILE A  33      13.288  -0.944  44.347  1.00  0.00           H  
ATOM    559 HG12 ILE A  33      11.725   1.666  43.833  1.00  0.00           H  
ATOM    560 HG13 ILE A  33      12.308   1.148  45.433  1.00  0.00           H  
ATOM    561 HG21 ILE A  33      13.829   0.010  42.230  1.00  0.00           H  
ATOM    562 HG22 ILE A  33      12.931  -1.522  42.119  1.00  0.00           H  
ATOM    563 HG23 ILE A  33      12.104   0.019  41.795  1.00  0.00           H  
ATOM    564 HD11 ILE A  33      13.635   2.940  44.540  1.00  0.00           H  
ATOM    565 HD12 ILE A  33      14.606   1.457  44.696  1.00  0.00           H  
ATOM    566 HD13 ILE A  33      14.024   1.975  43.096  1.00  0.00           H  
ATOM    567  N   GLU A  34      11.629  -3.102  45.342  1.00 36.30           N  
ATOM    568  CA  GLU A  34      11.669  -4.552  45.481  1.00 37.86           C  
ATOM    569  C   GLU A  34      10.298  -5.186  45.285  1.00 30.77           C  
ATOM    570  O   GLU A  34      10.217  -6.397  45.045  1.00 27.48           O  
ATOM    571  CB  GLU A  34      12.233  -4.929  46.854  1.00 30.92           C  
ATOM    572  CG  GLU A  34      13.575  -4.282  47.164  1.00 24.83           C  
ATOM    573  CD  GLU A  34      14.062  -4.568  48.570  1.00 20.17           C  
ATOM    574  OE1 GLU A  34      13.260  -5.059  49.392  1.00 12.78           O  
ATOM    575  OE2 GLU A  34      15.249  -4.300  48.858  1.00 17.21           O1-
ATOM    576  H   GLU A  34      11.883  -2.522  46.129  1.00 36.30           H  
ATOM    577  HA  GLU A  34      12.339  -4.948  44.718  1.00 37.86           H  
ATOM    578  HB3 GLU A  34      12.330  -6.013  46.920  1.00 30.92           H  
ATOM    579  HB2 GLU A  34      11.514  -4.658  47.627  1.00 30.92           H  
ATOM    580  HG3 GLU A  34      13.499  -3.204  47.019  1.00 24.83           H  
ATOM    581  HG2 GLU A  34      14.318  -4.628  46.446  1.00 24.83           H  
ATOM    582  N   GLN A  35       9.224  -4.401  45.389  1.00 30.47           N  
ATOM    583  CA  GLN A  35       7.862  -4.883  45.201  1.00 36.19           C  
ATOM    584  C   GLN A  35       7.343  -4.643  43.788  1.00 41.77           C  
ATOM    585  O   GLN A  35       6.134  -4.757  43.551  1.00 43.66           O  
ATOM    586  CB  GLN A  35       6.920  -4.225  46.226  1.00  0.00           C  
ATOM    587  CG  GLN A  35       5.445  -4.662  46.233  1.00  0.00           C  
ATOM    588  CD  GLN A  35       4.594  -4.021  47.319  1.00  0.00           C  
ATOM    589  OE1 GLN A  35       3.318  -4.388  47.384  1.00  0.00           O  
ATOM    590  NE2 GLN A  35       5.071  -3.207  48.103  1.00  0.00           N  
ATOM    591  HB2 GLN A  35       7.281  -4.428  47.235  1.00  0.00           H  
ATOM    592  HB3 GLN A  35       6.896  -3.148  46.060  1.00  0.00           H  
ATOM    593  HG2 GLN A  35       4.985  -4.402  45.279  1.00  0.00           H  
ATOM    594  HG3 GLN A  35       5.386  -5.740  46.383  1.00  0.00           H  
ATOM    595 HE22 GLN A  35       4.489  -2.793  48.817  1.00  0.00           H  
ATOM    596 HE21 GLN A  35       6.046  -2.951  48.034  1.00  0.00           H  
ATOM    597  H   GLN A  35       9.334  -3.421  45.608  1.00 30.47           H  
ATOM    598  HA  GLN A  35       7.858  -5.958  45.382  1.00 36.19           H  
ATOM    599  N   GLY A  36       8.223  -4.304  42.853  1.00 40.95           N  
ATOM    600  CA  GLY A  36       7.823  -4.132  41.471  1.00 43.45           C  
ATOM    601  C   GLY A  36       7.267  -2.767  41.140  1.00 46.20           C  
ATOM    602  O   GLY A  36       6.334  -2.661  40.337  1.00 47.72           O  
ATOM    603  H   GLY A  36       9.192  -4.161  43.100  1.00 40.95           H  
ATOM    604  HA3 GLY A  36       7.088  -4.894  41.211  1.00 43.45           H  
ATOM    605  HA2 GLY A  36       8.672  -4.343  40.821  1.00 43.45           H  
ATOM    606  N   TRP A  37       7.817  -1.714  41.734  1.00 48.26           N  
ATOM    607  CA  TRP A  37       7.324  -0.360  41.548  1.00 43.39           C  
ATOM    608  C   TRP A  37       8.374   0.495  40.853  1.00 47.53           C  
ATOM    609  O   TRP A  37       9.580   0.274  41.003  1.00 49.82           O  
ATOM    610  CB  TRP A  37       6.940   0.275  42.889  1.00 40.84           C  
ATOM    611  CG  TRP A  37       5.670  -0.274  43.452  1.00 43.42           C  
ATOM    612  CD1 TRP A  37       5.546  -1.297  44.346  1.00 40.52           C  
ATOM    613  CD2 TRP A  37       4.338   0.161  43.150  1.00 40.44           C  
ATOM    614  NE1 TRP A  37       4.219  -1.524  44.622  1.00 31.91           N  
ATOM    615  CE2 TRP A  37       3.457  -0.643  43.901  1.00 34.34           C  
ATOM    616  CE3 TRP A  37       3.804   1.152  42.321  1.00 42.84           C  
ATOM    617  CZ2 TRP A  37       2.073  -0.486  43.848  1.00 32.20           C  
ATOM    618  CZ3 TRP A  37       2.427   1.306  42.268  1.00 43.71           C  
ATOM    619  CH2 TRP A  37       1.579   0.491  43.027  1.00 42.46           C  
ATOM    620  H   TRP A  37       8.612  -1.837  42.345  1.00 48.26           H  
ATOM    621  HA  TRP A  37       6.436  -0.399  40.917  1.00 43.39           H  
ATOM    622  HB3 TRP A  37       6.844   1.354  42.765  1.00 40.84           H  
ATOM    623  HB2 TRP A  37       7.748   0.125  43.605  1.00 40.84           H  
ATOM    624  HD1 TRP A  37       6.427  -1.794  44.724  1.00 40.52           H  
ATOM    625  HE1 TRP A  37       3.955  -2.252  45.271  1.00 31.91           H  
ATOM    626  HE3 TRP A  37       4.461   1.780  41.738  1.00 42.84           H  
ATOM    627  HZ2 TRP A  37       1.434  -1.123  44.442  1.00 32.20           H  
ATOM    628  HZ3 TRP A  37       1.992   2.064  41.634  1.00 43.71           H  
ATOM    629  HH2 TRP A  37       0.513   0.647  42.954  1.00 42.46           H  
ATOM    630  N   THR A  38       7.898   1.478  40.092  1.00 51.82           N  
ATOM    631  CA  THR A  38       8.739   2.430  39.382  1.00 53.91           C  
ATOM    632  C   THR A  38       8.191   3.836  39.604  1.00 52.35           C  
ATOM    633  O   THR A  38       7.174   4.034  40.275  1.00 42.46           O  
ATOM    634  CB  THR A  38       8.811   2.102  37.893  1.00  0.00           C  
ATOM    635  OG1 THR A  38       7.608   2.548  37.259  1.00  0.00           O  
ATOM    636  CG2 THR A  38       8.994   0.606  37.607  1.00  0.00           C  
ATOM    637  H   THR A  38       6.901   1.594  39.983  1.00 51.82           H  
ATOM    638  HA  THR A  38       9.746   2.380  39.797  1.00 53.91           H  
ATOM    639  HB  THR A  38       9.682   2.588  37.455  1.00  0.00           H  
ATOM    640  HG1 THR A  38       6.849   2.263  37.774  1.00  0.00           H  
ATOM    641 HG21 THR A  38       9.037   0.444  36.530  1.00  0.00           H  
ATOM    642 HG22 THR A  38       9.921   0.260  38.064  1.00  0.00           H  
ATOM    643 HG23 THR A  38       8.154   0.050  38.025  1.00  0.00           H  
ATOM    644  N   TYR A  39       8.878   4.825  39.042  1.00 57.34           N  
ATOM    645  CA  TYR A  39       8.467   6.214  39.181  1.00 54.20           C  
ATOM    646  C   TYR A  39       7.497   6.607  38.073  1.00 49.04           C  
ATOM    647  O   TYR A  39       7.591   6.137  36.934  1.00 48.88           O  
ATOM    648  CB  TYR A  39       9.681   7.162  39.154  1.00  0.00           C  
ATOM    649  CG  TYR A  39      10.197   7.589  37.793  1.00  0.00           C  
ATOM    650  CD1 TYR A  39      11.200   6.838  37.155  1.00  0.00           C  
ATOM    651  CD2 TYR A  39       9.692   8.746  37.175  1.00  0.00           C  
ATOM    652  CE1 TYR A  39      11.684   7.233  35.895  1.00  0.00           C  
ATOM    653  CE2 TYR A  39      10.173   9.141  35.915  1.00  0.00           C  
ATOM    654  CZ  TYR A  39      11.169   8.383  35.273  1.00  0.00           C  
ATOM    655  OH  TYR A  39      11.637   8.762  34.048  1.00  0.00           O  
ATOM    656  HB2 TYR A  39       9.431   8.087  39.674  1.00  0.00           H  
ATOM    657  HB3 TYR A  39      10.526   6.684  39.648  1.00  0.00           H  
ATOM    658  HD1 TYR A  39      11.601   5.956  37.632  1.00  0.00           H  
ATOM    659  HD2 TYR A  39       8.932   9.334  37.668  1.00  0.00           H  
ATOM    660  HE1 TYR A  39      12.452   6.652  35.406  1.00  0.00           H  
ATOM    661  HE2 TYR A  39       9.779  10.027  35.440  1.00  0.00           H  
ATOM    662  HH  TYR A  39      12.552   8.488  33.955  1.00  0.00           H  
ATOM    663  H   TYR A  39       9.707   4.621  38.503  1.00 57.34           H  
ATOM    664  HA  TYR A  39       7.961   6.329  40.139  1.00 54.20           H  
ATOM    665  N   GLY A  40       6.561   7.486  38.424  1.00 51.00           N  
ATOM    666  CA  GLY A  40       5.623   8.031  37.465  1.00 56.26           C  
ATOM    667  C   GLY A  40       4.899   9.247  38.004  1.00 54.05           C  
ATOM    668  O   GLY A  40       4.595   9.320  39.198  1.00 51.82           O  
ATOM    669  H   GLY A  40       6.490   7.792  39.384  1.00 51.00           H  
ATOM    670  HA3 GLY A  40       4.895   7.266  37.195  1.00 56.26           H  
ATOM    671  HA2 GLY A  40       6.154   8.300  36.552  1.00 56.26           H  
ATOM    672  N   PRO A  41       4.618  10.215  37.133  1.00 45.01           N  
ATOM    673  CA  PRO A  41       3.884  11.397  37.566  1.00 43.00           C  
ATOM    674  C   PRO A  41       2.404  11.081  37.749  1.00 44.74           C  
ATOM    675  O   PRO A  41       1.821  11.370  38.800  1.00 45.70           O  
ATOM    676  CD  PRO A  41       5.045  10.586  35.617  1.00  0.00           C  
ATOM    677  CB  PRO A  41       4.079  12.539  36.551  1.00  0.00           C  
ATOM    678  CG  PRO A  41       4.236  11.814  35.225  1.00  0.00           C  
ATOM    679  HD3 PRO A  41       6.117  10.778  35.564  1.00  0.00           H  
ATOM    680  HD2 PRO A  41       4.799   9.728  34.991  1.00  0.00           H  
ATOM    681  HB2 PRO A  41       3.205  13.191  36.565  1.00  0.00           H  
ATOM    682  HB3 PRO A  41       4.965  13.114  36.817  1.00  0.00           H  
ATOM    683  HG3 PRO A  41       4.791  12.396  34.489  1.00  0.00           H  
ATOM    684  HG2 PRO A  41       3.284  11.502  34.798  1.00  0.00           H  
ATOM    685  HA  PRO A  41       4.287  11.719  38.526  1.00 43.00           H  
ATOM    686  N   VAL A  42       1.780  10.491  36.736  1.00 46.39           N  
ATOM    687  CA  VAL A  42       0.400  10.030  36.803  1.00 51.08           C  
ATOM    688  C   VAL A  42       0.399   8.626  37.385  1.00 58.62           C  
ATOM    689  O   VAL A  42       1.255   7.804  37.043  1.00 57.11           O  
ATOM    690  CB  VAL A  42      -0.249  10.068  35.407  1.00  0.00           C  
ATOM    691  CG1 VAL A  42       0.551   9.170  34.461  1.00  0.00           C  
ATOM    692  CG2 VAL A  42      -1.707   9.591  35.430  1.00  0.00           C  
ATOM    693  HB  VAL A  42      -0.256  11.093  35.037  1.00  0.00           H  
ATOM    694 HG11 VAL A  42       0.098   9.191  33.470  1.00  0.00           H  
ATOM    695 HG12 VAL A  42       1.578   9.530  34.398  1.00  0.00           H  
ATOM    696 HG13 VAL A  42       0.547   8.148  34.840  1.00  0.00           H  
ATOM    697 HG21 VAL A  42      -2.121   9.636  34.423  1.00  0.00           H  
ATOM    698 HG22 VAL A  42      -1.748   8.564  35.794  1.00  0.00           H  
ATOM    699 HG23 VAL A  42      -2.290  10.233  36.091  1.00  0.00           H  
ATOM    700  H   VAL A  42       2.264  10.342  35.862  1.00 46.39           H  
ATOM    701  HA  VAL A  42      -0.159  10.688  37.469  1.00 51.08           H  
ATOM    702  N   ARG A  43      -0.547   8.352  38.281  1.00 57.38           N  
ATOM    703  CA  ARG A  43      -0.617   7.089  39.006  1.00 60.17           C  
ATOM    704  C   ARG A  43      -1.530   6.098  38.293  1.00 64.18           C  
ATOM    705  O   ARG A  43      -2.479   6.468  37.599  1.00 49.87           O  
ATOM    706  CB  ARG A  43      -1.083   7.305  40.454  1.00 57.80           C  
ATOM    707  CG  ARG A  43       0.088   7.297  41.410  1.00 58.37           C  
ATOM    708  CD  ARG A  43      -0.154   8.249  42.526  1.00 64.02           C  
ATOM    709  NE  ARG A  43      -1.007   7.635  43.533  1.00 66.97           N  
ATOM    710  CZ  ARG A  43      -0.874   7.840  44.836  1.00 57.30           C  
ATOM    711  NH1 ARG A  43      -1.687   7.242  45.694  1.00 52.87           N  
ATOM    712  NH2 ARG A  43       0.067   8.661  45.281  1.00 51.11           N1+
ATOM    713  H   ARG A  43      -1.262   9.036  38.486  1.00 57.38           H  
ATOM    714  HA  ARG A  43       0.385   6.662  39.035  1.00 60.17           H  
ATOM    715  HB3 ARG A  43      -1.783   6.517  40.731  1.00 57.80           H  
ATOM    716  HB2 ARG A  43      -1.606   8.259  40.529  1.00 57.80           H  
ATOM    717  HG3 ARG A  43       0.994   7.585  40.877  1.00 58.37           H  
ATOM    718  HG2 ARG A  43       0.222   6.293  41.812  1.00 58.37           H  
ATOM    719  HD3 ARG A  43      -0.637   9.146  42.139  1.00 64.02           H  
ATOM    720  HD2 ARG A  43       0.798   8.528  42.978  1.00 64.02           H  
ATOM    721  HE  ARG A  43      -1.733   7.023  43.190  1.00 66.97           H  
ATOM    722 HH12 ARG A  43      -1.581   7.402  46.686  1.00 52.87           H  
ATOM    723 HH11 ARG A  43      -2.413   6.626  45.357  1.00 52.87           H  
ATOM    724 HH22 ARG A  43       0.171   8.819  46.273  1.00 51.11           H  
ATOM    725 HH21 ARG A  43       0.680   9.128  44.628  1.00 51.11           H  
ATOM    726  N   ASP A  44      -1.186   4.825  38.411  1.00 68.05           N  
ATOM    727  CA  ASP A  44      -1.968   3.715  37.893  1.00 71.87           C  
ATOM    728  C   ASP A  44      -1.685   2.525  38.793  1.00 68.49           C  
ATOM    729  O   ASP A  44      -0.582   2.394  39.329  1.00 65.12           O  
ATOM    730  CB  ASP A  44      -1.622   3.392  36.436  1.00 68.75           C  
ATOM    731  CG  ASP A  44      -2.840   3.031  35.620  1.00 66.33           C  
ATOM    732  OD1 ASP A  44      -3.884   2.705  36.230  1.00 67.48           O  
ATOM    733  OD2 ASP A  44      -2.751   3.076  34.377  1.00 63.64           O1-
ATOM    734  H   ASP A  44      -0.331   4.575  38.886  1.00 68.05           H  
ATOM    735  HA  ASP A  44      -3.027   3.966  37.959  1.00 71.87           H  
ATOM    736  HB3 ASP A  44      -0.909   2.568  36.407  1.00 68.75           H  
ATOM    737  HB2 ASP A  44      -1.124   4.249  35.983  1.00 68.75           H  
ATOM    738  N   ASP A  45      -2.695   1.673  38.971  1.00 64.86           N  
ATOM    739  CA  ASP A  45      -2.572   0.562  39.909  1.00 65.83           C  
ATOM    740  C   ASP A  45      -1.710  -0.562  39.344  1.00 52.41           C  
ATOM    741  O   ASP A  45      -0.722  -0.971  39.966  1.00 40.08           O  
ATOM    742  CB  ASP A  45      -3.957   0.040  40.280  1.00  0.00           C  
ATOM    743  CG  ASP A  45      -5.141   0.910  39.850  1.00  0.00           C  
ATOM    744  OD1 ASP A  45      -5.636   0.686  38.722  1.00  0.00           O  
ATOM    745  OD2 ASP A  45      -5.501   1.808  40.641  1.00  0.00           O1-
ATOM    746  H   ASP A  45      -3.554   1.794  38.454  1.00 64.86           H  
ATOM    747  HA  ASP A  45      -2.095   0.934  40.816  1.00 65.83           H  
ATOM    748  HB2 ASP A  45      -4.115  -0.934  39.817  1.00  0.00           H  
ATOM    749  HB3 ASP A  45      -4.032  -0.056  41.363  1.00  0.00           H  
ATOM    750  N   ASN A  46      -2.066  -1.073  38.163  1.00 65.44           N  
ATOM    751  CA  ASN A  46      -1.339  -2.193  37.574  1.00 59.60           C  
ATOM    752  C   ASN A  46      -0.015  -1.786  36.942  1.00 56.72           C  
ATOM    753  O   ASN A  46       0.839  -2.652  36.725  1.00 54.87           O  
ATOM    754  CB  ASN A  46      -2.202  -2.888  36.525  1.00  0.00           C  
ATOM    755  CG  ASN A  46      -1.510  -3.283  35.221  1.00  0.00           C  
ATOM    756  OD1 ASN A  46      -0.971  -4.374  35.081  1.00  0.00           O  
ATOM    757  ND2 ASN A  46      -1.556  -2.402  34.224  1.00  0.00           N  
ATOM    758  H   ASN A  46      -2.851  -0.684  37.661  1.00 65.44           H  
ATOM    759  HA  ASN A  46      -1.127  -2.911  38.366  1.00 59.60           H  
ATOM    760  HB2 ASN A  46      -2.603  -3.813  36.939  1.00  0.00           H  
ATOM    761  HB3 ASN A  46      -3.024  -2.233  36.237  1.00  0.00           H  
ATOM    762 HD22 ASN A  46      -1.114  -2.615  33.341  1.00  0.00           H  
ATOM    763 HD21 ASN A  46      -2.034  -1.521  34.350  1.00  0.00           H  
ATOM    764  N   LYS A  47       0.171  -0.502  36.629  1.00 60.46           N  
ATOM    765  CA  LYS A  47       1.400  -0.050  35.986  1.00 61.91           C  
ATOM    766  C   LYS A  47       2.590  -0.009  36.936  1.00 50.25           C  
ATOM    767  O   LYS A  47       3.736   0.013  36.472  1.00 40.06           O  
ATOM    768  CB  LYS A  47       1.195   1.333  35.373  1.00  0.00           C  
ATOM    769  CG  LYS A  47       1.275   1.336  33.844  1.00  0.00           C  
ATOM    770  CD  LYS A  47       1.123   2.721  33.203  1.00  0.00           C  
ATOM    771  CE  LYS A  47       1.201   2.745  31.670  1.00  0.00           C  
ATOM    772  NZ  LYS A  47       1.049   4.098  31.107  1.00  0.00           N1+
ATOM    773  H   LYS A  47      -0.547   0.178  36.837  1.00 60.46           H  
ATOM    774  HA  LYS A  47       1.635  -0.745  35.180  1.00 61.91           H  
ATOM    775  HB2 LYS A  47       0.211   1.711  35.651  1.00  0.00           H  
ATOM    776  HB3 LYS A  47       1.963   2.012  35.743  1.00  0.00           H  
ATOM    777  HG2 LYS A  47       2.243   0.946  33.529  1.00  0.00           H  
ATOM    778  HG3 LYS A  47       0.481   0.710  33.436  1.00  0.00           H  
ATOM    779  HD2 LYS A  47       0.154   3.142  33.470  1.00  0.00           H  
ATOM    780  HD3 LYS A  47       1.915   3.378  33.563  1.00  0.00           H  
ATOM    781  HE2 LYS A  47       2.168   2.360  31.349  1.00  0.00           H  
ATOM    782  HE3 LYS A  47       0.407   2.124  31.256  1.00  0.00           H  
ATOM    783  HZ1 LYS A  47       1.700   4.726  31.557  1.00  0.00           H  
ATOM    784  HZ2 LYS A  47       1.237   4.074  30.116  1.00  0.00           H  
ATOM    785  HZ3 LYS A  47       0.105   4.424  31.263  1.00  0.00           H  
ATOM    786  N   ARG A  48       2.350   0.014  38.246  1.00 53.04           N  
ATOM    787  CA  ARG A  48       3.417   0.080  39.243  1.00 48.04           C  
ATOM    788  C   ARG A  48       4.327   1.288  39.025  1.00 51.52           C  
ATOM    789  O   ARG A  48       5.488   1.287  39.449  1.00 42.90           O  
ATOM    790  CB  ARG A  48       4.237  -1.207  39.261  1.00  0.00           C  
ATOM    791  CG  ARG A  48       3.556  -2.539  39.648  1.00  0.00           C  
ATOM    792  CD  ARG A  48       3.166  -2.774  41.108  1.00  0.00           C  
ATOM    793  NE  ARG A  48       2.576  -4.100  41.320  1.00  0.00           N  
ATOM    794  CZ  ARG A  48       2.110  -4.550  42.499  1.00  0.00           C  
ATOM    795  NH1 ARG A  48       2.166  -3.768  43.599  1.00  0.00           N  
ATOM    796  NH2 ARG A  48       1.601  -5.797  42.553  1.00  0.00           N1+
ATOM    797  H   ARG A  48       1.399  -0.015  38.586  1.00 53.04           H  
ATOM    798  HA  ARG A  48       2.950   0.189  40.222  1.00 48.04           H  
ATOM    799  HB2 ARG A  48       4.643  -1.394  38.267  1.00  0.00           H  
ATOM    800  HB3 ARG A  48       5.055  -1.108  39.974  1.00  0.00           H  
ATOM    801  HG2 ARG A  48       2.623  -2.646  39.095  1.00  0.00           H  
ATOM    802  HG3 ARG A  48       4.218  -3.370  39.405  1.00  0.00           H  
ATOM    803  HD2 ARG A  48       4.052  -2.695  41.738  1.00  0.00           H  
ATOM    804  HD3 ARG A  48       2.435  -2.026  41.414  1.00  0.00           H  
ATOM    805  HE  ARG A  48       2.531  -4.689  40.501  1.00  0.00           H  
ATOM    806 HH12 ARG A  48       1.815  -4.111  44.481  1.00  0.00           H  
ATOM    807 HH11 ARG A  48       2.559  -2.839  43.538  1.00  0.00           H  
ATOM    808 HH22 ARG A  48       1.244  -6.160  43.426  1.00  0.00           H  
ATOM    809 HH21 ARG A  48       1.575  -6.369  41.721  1.00  0.00           H  
ATOM    810  N   LEU A  49       3.817   2.313  38.345  1.00 56.01           N  
ATOM    811  CA  LEU A  49       4.490   3.599  38.213  1.00 52.66           C  
ATOM    812  C   LEU A  49       3.919   4.531  39.272  1.00 50.28           C  
ATOM    813  O   LEU A  49       2.734   4.879  39.222  1.00 53.14           O  
ATOM    814  CB  LEU A  49       4.301   4.193  36.805  1.00  0.00           C  
ATOM    815  CG  LEU A  49       5.242   3.820  35.633  1.00  0.00           C  
ATOM    816  CD1 LEU A  49       5.318   2.311  35.411  1.00  0.00           C  
ATOM    817  CD2 LEU A  49       4.815   4.529  34.348  1.00  0.00           C  
ATOM    818  HB2 LEU A  49       3.315   3.922  36.425  1.00  0.00           H  
ATOM    819  HB3 LEU A  49       4.385   5.279  36.853  1.00  0.00           H  
ATOM    820  HG  LEU A  49       6.231   4.241  35.813  1.00  0.00           H  
ATOM    821 HD11 LEU A  49       5.990   2.100  34.579  1.00  0.00           H  
ATOM    822 HD12 LEU A  49       5.694   1.829  36.313  1.00  0.00           H  
ATOM    823 HD13 LEU A  49       4.324   1.927  35.181  1.00  0.00           H  
ATOM    824 HD21 LEU A  49       5.490   4.253  33.539  1.00  0.00           H  
ATOM    825 HD22 LEU A  49       3.798   4.233  34.090  1.00  0.00           H  
ATOM    826 HD23 LEU A  49       4.851   5.608  34.499  1.00  0.00           H  
ATOM    827  H   LEU A  49       2.921   2.220  37.889  1.00 56.01           H  
ATOM    828  HA  LEU A  49       5.555   3.462  38.399  1.00 52.66           H  
ATOM    829  N   HIS A  50       4.757   4.920  40.229  1.00 52.32           N  
ATOM    830  CA  HIS A  50       4.343   5.688  41.390  1.00 50.58           C  
ATOM    831  C   HIS A  50       5.097   7.013  41.468  1.00 49.86           C  
ATOM    832  O   HIS A  50       6.261   7.096  41.064  1.00 49.81           O  
ATOM    833  CB  HIS A  50       4.587   4.877  42.666  1.00 50.10           C  
ATOM    834  CG  HIS A  50       3.866   5.401  43.866  1.00 45.22           C  
ATOM    835  ND1 HIS A  50       4.491   6.153  44.837  1.00 38.58           N  
ATOM    836  CD2 HIS A  50       2.576   5.276  44.257  1.00 48.58           C  
ATOM    837  CE1 HIS A  50       3.617   6.469  45.774  1.00 45.14           C  
ATOM    838  NE2 HIS A  50       2.447   5.950  45.446  1.00 53.61           N  
ATOM    839  H   HIS A  50       5.737   4.682  40.170  1.00 52.32           H  
ATOM    840  HA  HIS A  50       3.276   5.897  41.308  1.00 50.58           H  
ATOM    841  HB3 HIS A  50       5.657   4.843  42.873  1.00 50.10           H  
ATOM    842  HB2 HIS A  50       4.299   3.840  42.496  1.00 50.10           H  
ATOM    843  HD2 HIS A  50       1.879   4.719  43.649  1.00 48.58           H  
ATOM    844  HE1 HIS A  50       3.926   7.060  46.623  1.00 45.14           H  
ATOM    845  HE2 HIS A  50       1.552   5.982  45.914  1.00  0.00           H  
ATOM    846  N   PRO A  51       4.461   8.068  41.989  1.00 53.91           N  
ATOM    847  CA  PRO A  51       5.093   9.395  41.966  1.00 54.81           C  
ATOM    848  C   PRO A  51       5.958   9.701  43.181  1.00 53.11           C  
ATOM    849  O   PRO A  51       6.823  10.582  43.123  1.00 54.87           O  
ATOM    850  CB  PRO A  51       3.890  10.341  41.888  1.00 48.57           C  
ATOM    851  CG  PRO A  51       2.811   9.612  42.612  1.00 47.22           C  
ATOM    852  CD  PRO A  51       3.041   8.137  42.378  1.00 51.03           C  
ATOM    853  HA  PRO A  51       5.692   9.495  41.061  1.00 54.81           H  
ATOM    854  HB3 PRO A  51       3.600  10.471  40.845  1.00 48.57           H  
ATOM    855  HB2 PRO A  51       4.122  11.264  42.420  1.00 48.57           H  
ATOM    856  HG3 PRO A  51       1.842   9.897  42.202  1.00 47.22           H  
ATOM    857  HG2 PRO A  51       2.882   9.825  43.679  1.00 47.22           H  
ATOM    858  HD2 PRO A  51       2.897   7.597  43.314  1.00 51.03           H  
ATOM    859  HD3 PRO A  51       2.423   7.804  41.544  1.00 51.03           H  
ATOM    860  N   CYS A  52       5.743   8.991  44.282  1.00 49.91           N  
ATOM    861  CA  CYS A  52       6.440   9.322  45.517  1.00 44.67           C  
ATOM    862  C   CYS A  52       7.821   8.692  45.617  1.00 38.43           C  
ATOM    863  O   CYS A  52       8.507   8.911  46.621  1.00 35.14           O  
ATOM    864  CB  CYS A  52       5.600   8.910  46.726  1.00 38.61           C  
ATOM    865  SG  CYS A  52       3.948   9.633  46.764  1.00 39.23           S  
ATOM    866  H   CYS A  52       5.094   8.218  44.265  1.00 49.91           H  
ATOM    867  HA  CYS A  52       6.564  10.404  45.550  1.00 44.67           H  
ATOM    868  HB3 CYS A  52       6.131   9.173  47.641  1.00 38.61           H  
ATOM    869  HB2 CYS A  52       5.519   7.823  46.756  1.00 38.61           H  
ATOM    870  HG  CYS A  52       3.976  10.772  47.460  1.00 39.23           H  
ATOM    871  N   LEU A  53       8.246   7.919  44.617  1.00 44.79           N  
ATOM    872  CA  LEU A  53       9.595   7.368  44.609  1.00 50.47           C  
ATOM    873  C   LEU A  53      10.602   8.457  44.261  1.00 44.29           C  
ATOM    874  O   LEU A  53      11.266   8.393  43.221  1.00 34.32           O  
ATOM    875  CB  LEU A  53       9.696   6.207  43.624  1.00  0.00           C  
ATOM    876  CG  LEU A  53       9.411   4.748  44.057  1.00  0.00           C  
ATOM    877  CD1 LEU A  53       9.574   3.761  42.904  1.00  0.00           C  
ATOM    878  CD2 LEU A  53      10.303   4.349  45.232  1.00  0.00           C  
ATOM    879  H   LEU A  53       7.629   7.706  43.846  1.00 44.79           H  
ATOM    880  HA  LEU A  53       9.822   6.994  45.608  1.00 50.47           H  
ATOM    881  HB2 LEU A  53       8.993   6.363  42.805  1.00  0.00           H  
ATOM    882  HB3 LEU A  53      10.710   6.154  43.227  1.00  0.00           H  
ATOM    883  HG  LEU A  53       8.413   4.685  44.491  1.00  0.00           H  
ATOM    884 HD11 LEU A  53       9.364   2.751  43.257  1.00  0.00           H  
ATOM    885 HD12 LEU A  53       8.880   4.017  42.104  1.00  0.00           H  
ATOM    886 HD13 LEU A  53      10.596   3.808  42.526  1.00  0.00           H  
ATOM    887 HD21 LEU A  53      10.086   3.320  45.520  1.00  0.00           H  
ATOM    888 HD22 LEU A  53      11.349   4.431  44.940  1.00  0.00           H  
ATOM    889 HD23 LEU A  53      10.109   5.010  46.077  1.00  0.00           H  
ATOM    890  N   VAL A  54      10.713   9.466  45.127  1.00 44.11           N  
ATOM    891  CA  VAL A  54      11.609  10.596  44.922  1.00 37.61           C  
ATOM    892  C   VAL A  54      12.244  10.951  46.258  1.00 35.93           C  
ATOM    893  O   VAL A  54      11.761  10.565  47.324  1.00 40.99           O  
ATOM    894  CB  VAL A  54      10.875  11.819  44.328  1.00 38.37           C  
ATOM    895  CG1 VAL A  54      11.861  12.917  43.961  1.00 34.04           C  
ATOM    896  CG2 VAL A  54      10.062  11.404  43.117  1.00 39.79           C  
ATOM    897  H   VAL A  54      10.160   9.469  45.972  1.00 44.11           H  
ATOM    898  HA  VAL A  54      12.397  10.294  44.232  1.00 37.61           H  
ATOM    899  HB  VAL A  54      10.192  12.209  45.083  1.00 38.37           H  
ATOM    900 HG11 VAL A  54      11.321  13.767  43.545  1.00 34.04           H  
ATOM    901 HG12 VAL A  54      12.403  13.233  44.853  1.00 34.04           H  
ATOM    902 HG13 VAL A  54      12.568  12.539  43.222  1.00 34.04           H  
ATOM    903 HG21 VAL A  54       9.549  12.274  42.707  1.00 39.79           H  
ATOM    904 HG22 VAL A  54      10.725  10.984  42.360  1.00 39.79           H  
ATOM    905 HG23 VAL A  54       9.327  10.655  43.412  1.00 39.79           H  
ATOM    906  N   ASN A  55      13.349  11.691  46.190  1.00 37.96           N  
ATOM    907  CA  ASN A  55      14.024  12.119  47.405  1.00 31.32           C  
ATOM    908  C   ASN A  55      13.056  12.870  48.313  1.00 29.83           C  
ATOM    909  O   ASN A  55      12.078  13.471  47.858  1.00 29.95           O  
ATOM    910  CB  ASN A  55      15.234  13.008  47.065  1.00  0.00           C  
ATOM    911  CG  ASN A  55      15.611  13.117  45.588  1.00  0.00           C  
ATOM    912  OD1 ASN A  55      15.139  13.984  44.863  1.00  0.00           O  
ATOM    913  ND2 ASN A  55      16.514  12.251  45.132  1.00  0.00           N  
ATOM    914  HB2 ASN A  55      15.041  14.029  47.397  1.00  0.00           H  
ATOM    915  HB3 ASN A  55      16.121  12.625  47.570  1.00  0.00           H  
ATOM    916 HD22 ASN A  55      16.798  12.281  44.163  1.00  0.00           H  
ATOM    917 HD21 ASN A  55      16.916  11.565  45.755  1.00  0.00           H  
ATOM    918  H   ASN A  55      13.723  11.958  45.291  1.00 37.96           H  
ATOM    919  HA  ASN A  55      14.381  11.235  47.934  1.00 31.32           H  
ATOM    920  N   PHE A  56      13.340  12.833  49.617  1.00 34.13           N  
ATOM    921  CA  PHE A  56      12.476  13.494  50.589  1.00 34.62           C  
ATOM    922  C   PHE A  56      12.394  15.002  50.388  1.00 40.66           C  
ATOM    923  O   PHE A  56      11.557  15.647  51.030  1.00 36.08           O  
ATOM    924  CB  PHE A  56      12.956  13.188  52.009  1.00 29.52           C  
ATOM    925  CG  PHE A  56      11.983  13.595  53.076  1.00 39.97           C  
ATOM    926  CD1 PHE A  56      10.806  12.887  53.265  1.00 45.12           C  
ATOM    927  CD2 PHE A  56      12.243  14.685  53.890  1.00 40.12           C  
ATOM    928  CE1 PHE A  56       9.905  13.260  54.248  1.00 37.52           C  
ATOM    929  CE2 PHE A  56      11.349  15.063  54.874  1.00 37.04           C  
ATOM    930  CZ  PHE A  56      10.178  14.350  55.054  1.00 32.31           C  
ATOM    931  H   PHE A  56      14.162  12.343  49.941  1.00 34.13           H  
ATOM    932  HA  PHE A  56      11.472  13.085  50.478  1.00 34.62           H  
ATOM    933  HB3 PHE A  56      13.911  13.684  52.183  1.00 29.52           H  
ATOM    934  HB2 PHE A  56      13.165  12.122  52.098  1.00 29.52           H  
ATOM    935  HD1 PHE A  56      10.583  12.034  52.642  1.00 45.12           H  
ATOM    936  HD2 PHE A  56      13.153  15.251  53.760  1.00 40.12           H  
ATOM    937  HE1 PHE A  56       8.992  12.700  54.384  1.00 37.52           H  
ATOM    938  HE2 PHE A  56      11.565  15.915  55.502  1.00 37.04           H  
ATOM    939  HZ  PHE A  56       9.477  14.643  55.822  1.00 32.31           H  
ATOM    940  N   HIS A  57      13.229  15.579  49.521  1.00 34.23           N  
ATOM    941  CA  HIS A  57      13.200  17.019  49.286  1.00 35.25           C  
ATOM    942  C   HIS A  57      12.063  17.415  48.349  1.00 32.83           C  
ATOM    943  O   HIS A  57      11.321  18.365  48.627  1.00 24.65           O  
ATOM    944  CB  HIS A  57      14.554  17.486  48.720  1.00  0.00           C  
ATOM    945  CG  HIS A  57      14.748  17.343  47.228  1.00  0.00           C  
ATOM    946  ND1 HIS A  57      15.261  16.243  46.672  1.00  0.00           N  
ATOM    947  CD2 HIS A  57      14.477  18.206  46.193  1.00  0.00           C  
ATOM    948  CE1 HIS A  57      15.311  16.413  45.341  1.00  0.00           C  
ATOM    949  NE2 HIS A  57      14.840  17.609  44.992  1.00  0.00           N  
ATOM    950  HB2 HIS A  57      14.693  18.545  48.938  1.00  0.00           H  
ATOM    951  HB3 HIS A  57      15.358  16.912  49.181  1.00  0.00           H  
ATOM    952  HD2 HIS A  57      14.047  19.175  46.397  1.00  0.00           H  
ATOM    953  HE1 HIS A  57      15.698  15.626  44.710  1.00  0.00           H  
ATOM    954  HE2 HIS A  57      14.713  18.107  44.122  1.00  0.00           H  
ATOM    955  H   HIS A  57      13.897  15.017  49.013  1.00 34.23           H  
ATOM    956  HA  HIS A  57      13.041  17.517  50.243  1.00 35.25           H  
ATOM    957  N   SER A  58      11.911  16.698  47.235  1.00 37.53           N  
ATOM    958  CA  SER A  58      10.912  17.014  46.223  1.00 27.87           C  
ATOM    959  C   SER A  58       9.592  16.276  46.444  1.00 20.81           C  
ATOM    960  O   SER A  58       8.817  16.107  45.495  1.00 27.17           O  
ATOM    961  CB  SER A  58      11.474  16.715  44.821  1.00  0.00           C  
ATOM    962  OG  SER A  58      10.959  15.466  44.345  1.00  0.00           O  
ATOM    963  HB2 SER A  58      11.182  17.509  44.134  1.00  0.00           H  
ATOM    964  HB3 SER A  58      12.562  16.659  44.869  1.00  0.00           H  
ATOM    965  HG  SER A  58      10.049  15.364  44.633  1.00  0.00           H  
ATOM    966  H   SER A  58      12.503  15.897  47.065  1.00 37.53           H  
ATOM    967  HA  SER A  58      10.709  18.083  46.279  1.00 27.87           H  
ATOM    968  N   LEU A  59       9.325  15.824  47.665  1.00 28.91           N  
ATOM    969  CA  LEU A  59       7.996  15.334  47.979  1.00 32.84           C  
ATOM    970  C   LEU A  59       7.026  16.511  48.052  1.00 37.12           C  
ATOM    971  O   LEU A  59       7.405  17.614  48.456  1.00 39.48           O  
ATOM    972  CB  LEU A  59       7.989  14.577  49.304  1.00 33.20           C  
ATOM    973  CG  LEU A  59       8.616  13.181  49.323  1.00 36.48           C  
ATOM    974  CD1 LEU A  59       8.608  12.613  50.736  1.00 25.77           C  
ATOM    975  CD2 LEU A  59       7.900  12.248  48.356  1.00 29.05           C  
ATOM    976  H   LEU A  59      10.046  15.822  48.372  1.00 28.91           H  
ATOM    977  HA  LEU A  59       7.673  14.660  47.186  1.00 32.84           H  
ATOM    978  HB3 LEU A  59       6.966  14.515  49.675  1.00 33.20           H  
ATOM    979  HB2 LEU A  59       8.462  15.192  50.070  1.00 33.20           H  
ATOM    980  HG  LEU A  59       9.653  13.271  49.001  1.00 36.48           H  
ATOM    981 HD11 LEU A  59       9.057  11.620  50.732  1.00 25.77           H  
ATOM    982 HD12 LEU A  59       9.180  13.267  51.394  1.00 25.77           H  
ATOM    983 HD13 LEU A  59       7.581  12.545  51.095  1.00 25.77           H  
ATOM    984 HD21 LEU A  59       8.365  11.263  48.389  1.00 29.05           H  
ATOM    985 HD22 LEU A  59       6.851  12.164  48.641  1.00 29.05           H  
ATOM    986 HD23 LEU A  59       7.970  12.649  47.345  1.00 29.05           H  
ATOM    987  N   PRO A  60       5.772  16.310  47.654  1.00 41.33           N  
ATOM    988  CA  PRO A  60       4.799  17.403  47.738  1.00 43.86           C  
ATOM    989  C   PRO A  60       4.519  17.774  49.182  1.00 42.13           C  
ATOM    990  O   PRO A  60       4.347  16.908  50.044  1.00 42.06           O  
ATOM    991  CB  PRO A  60       3.548  16.828  47.061  1.00 41.89           C  
ATOM    992  CG  PRO A  60       4.021  15.645  46.294  1.00 47.04           C  
ATOM    993  CD  PRO A  60       5.188  15.101  47.054  1.00 41.76           C  
ATOM    994  HA  PRO A  60       5.160  18.272  47.188  1.00 43.86           H  
ATOM    995  HB3 PRO A  60       3.138  17.566  46.371  1.00 41.89           H  
ATOM    996  HB2 PRO A  60       2.840  16.505  47.824  1.00 41.89           H  
ATOM    997  HG3 PRO A  60       4.350  15.963  45.305  1.00 47.04           H  
ATOM    998  HG2 PRO A  60       3.230  14.896  46.260  1.00 47.04           H  
ATOM    999  HD2 PRO A  60       4.827  14.446  47.846  1.00 41.76           H  
ATOM   1000  HD3 PRO A  60       5.902  14.667  46.354  1.00 41.76           H  
ATOM   1001  N   GLU A  61       4.477  19.083  49.442  1.00 46.34           N  
ATOM   1002  CA  GLU A  61       4.053  19.548  50.754  1.00 48.30           C  
ATOM   1003  C   GLU A  61       2.667  19.022  51.087  1.00 43.60           C  
ATOM   1004  O   GLU A  61       2.335  18.828  52.262  1.00 35.45           O  
ATOM   1005  CB  GLU A  61       4.069  21.073  50.803  1.00  0.00           C  
ATOM   1006  CG  GLU A  61       4.332  21.804  49.477  1.00  0.00           C  
ATOM   1007  CD  GLU A  61       4.346  23.329  49.538  1.00  0.00           C  
ATOM   1008  OE1 GLU A  61       5.439  23.894  49.767  1.00  0.00           O  
ATOM   1009  OE2 GLU A  61       3.255  23.906  49.348  1.00  0.00           O1-
ATOM   1010  H   GLU A  61       4.739  19.748  48.729  1.00 46.34           H  
ATOM   1011  HA  GLU A  61       4.754  19.171  51.498  1.00 48.30           H  
ATOM   1012  HB2 GLU A  61       3.103  21.436  51.154  1.00  0.00           H  
ATOM   1013  HB3 GLU A  61       4.851  21.407  51.485  1.00  0.00           H  
ATOM   1014  HG2 GLU A  61       5.307  21.511  49.087  1.00  0.00           H  
ATOM   1015  HG3 GLU A  61       3.559  21.540  48.756  1.00  0.00           H  
ATOM   1016  N   PRO A  62       1.850  18.773  50.063  1.00 39.69           N  
ATOM   1017  CA  PRO A  62       0.527  18.195  50.250  1.00 44.23           C  
ATOM   1018  C   PRO A  62       0.571  16.744  50.719  1.00 37.11           C  
ATOM   1019  O   PRO A  62      -0.458  16.236  51.179  1.00 23.35           O  
ATOM   1020  CD  PRO A  62       1.948  18.971  48.465  1.00  0.00           C  
ATOM   1021  CB  PRO A  62      -0.275  18.296  48.939  1.00  0.00           C  
ATOM   1022  CG  PRO A  62       0.790  18.190  47.861  1.00  0.00           C  
ATOM   1023  HD3 PRO A  62       1.891  20.031  48.214  1.00  0.00           H  
ATOM   1024  HD2 PRO A  62       2.910  18.573  48.145  1.00  0.00           H  
ATOM   1025  HB2 PRO A  62      -0.996  17.479  48.890  1.00  0.00           H  
ATOM   1026  HB3 PRO A  62      -0.803  19.249  48.908  1.00  0.00           H  
ATOM   1027  HG3 PRO A  62       0.488  18.655  46.922  1.00  0.00           H  
ATOM   1028  HG2 PRO A  62       1.102  17.163  47.674  1.00  0.00           H  
ATOM   1029  HA  PRO A  62       0.008  18.780  51.009  1.00 44.23           H  
ATOM   1030  N   GLU A  63       1.722  16.071  50.632  1.00 45.13           N  
ATOM   1031  CA  GLU A  63       1.793  14.656  50.987  1.00 37.12           C  
ATOM   1032  C   GLU A  63       2.956  14.363  51.932  1.00 34.20           C  
ATOM   1033  O   GLU A  63       2.893  13.423  52.732  1.00 36.53           O  
ATOM   1034  CB  GLU A  63       1.902  13.801  49.724  1.00 39.98           C  
ATOM   1035  CG  GLU A  63       0.753  14.007  48.746  1.00 40.66           C  
ATOM   1036  CD  GLU A  63       0.785  13.028  47.592  1.00 41.40           C  
ATOM   1037  OE1 GLU A  63       1.438  11.972  47.724  1.00 44.78           O  
ATOM   1038  OE2 GLU A  63       0.158  13.316  46.550  1.00 38.49           O1-
ATOM   1039  H   GLU A  63       2.559  16.541  50.317  1.00 45.13           H  
ATOM   1040  HA  GLU A  63       0.868  14.389  51.497  1.00 37.12           H  
ATOM   1041  HB3 GLU A  63       1.955  12.749  50.003  1.00 39.98           H  
ATOM   1042  HB2 GLU A  63       2.846  14.015  49.223  1.00 39.98           H  
ATOM   1043  HG3 GLU A  63       0.786  15.025  48.358  1.00 40.66           H  
ATOM   1044  HG2 GLU A  63      -0.195  13.912  49.276  1.00 40.66           H  
ATOM   1045  N   ARG A  64       4.023  15.162  51.854  1.00 34.56           N  
ATOM   1046  CA  ARG A  64       5.156  14.971  52.751  1.00 34.50           C  
ATOM   1047  C   ARG A  64       4.853  15.387  54.182  1.00 35.09           C  
ATOM   1048  O   ARG A  64       5.607  15.013  55.087  1.00 29.56           O  
ATOM   1049  CB  ARG A  64       6.379  15.755  52.241  1.00  0.00           C  
ATOM   1050  CG  ARG A  64       7.723  15.647  52.997  1.00  0.00           C  
ATOM   1051  CD  ARG A  64       8.935  16.414  52.465  1.00  0.00           C  
ATOM   1052  NE  ARG A  64       8.747  17.867  52.531  1.00  0.00           N  
ATOM   1053  CZ  ARG A  64       8.925  18.612  53.637  1.00  0.00           C  
ATOM   1054  NH1 ARG A  64       9.304  18.032  54.797  1.00  0.00           N  
ATOM   1055  NH2 ARG A  64       8.707  19.940  53.558  1.00  0.00           N1+
ATOM   1056  HB2 ARG A  64       6.617  15.439  51.226  1.00  0.00           H  
ATOM   1057  HB3 ARG A  64       6.155  16.822  52.246  1.00  0.00           H  
ATOM   1058  HG2 ARG A  64       7.597  16.009  54.017  1.00  0.00           H  
ATOM   1059  HG3 ARG A  64       8.046  14.607  53.018  1.00  0.00           H  
ATOM   1060  HD2 ARG A  64       9.814  16.160  53.056  1.00  0.00           H  
ATOM   1061  HD3 ARG A  64       9.108  16.144  51.423  1.00  0.00           H  
ATOM   1062  HE  ARG A  64       8.463  18.306  51.667  1.00  0.00           H  
ATOM   1063 HH12 ARG A  64       9.437  18.596  55.624  1.00  0.00           H  
ATOM   1064 HH11 ARG A  64       9.455  17.034  54.836  1.00  0.00           H  
ATOM   1065 HH22 ARG A  64       8.834  20.522  54.374  1.00  0.00           H  
ATOM   1066 HH21 ARG A  64       8.417  20.353  52.684  1.00  0.00           H  
ATOM   1067  H   ARG A  64       4.049  15.905  51.170  1.00 34.56           H  
ATOM   1068  HA  ARG A  64       5.411  13.911  52.753  1.00 34.50           H  
ATOM   1069  N   ASN A  65       3.783  16.152  54.407  1.00 36.64           N  
ATOM   1070  CA  ASN A  65       3.491  16.644  55.749  1.00 36.44           C  
ATOM   1071  C   ASN A  65       3.125  15.516  56.707  1.00 36.36           C  
ATOM   1072  O   ASN A  65       3.414  15.607  57.907  1.00 36.32           O  
ATOM   1073  CB  ASN A  65       2.367  17.677  55.687  1.00 39.18           C  
ATOM   1074  CG  ASN A  65       2.375  18.620  56.868  1.00 44.93           C  
ATOM   1075  OD1 ASN A  65       1.548  18.506  57.773  1.00 47.26           O  
ATOM   1076  ND2 ASN A  65       3.315  19.557  56.870  1.00 29.27           N  
ATOM   1077  H   ASN A  65       3.167  16.395  53.645  1.00 36.64           H  
ATOM   1078  HA  ASN A  65       4.385  17.137  56.131  1.00 36.44           H  
ATOM   1079  HB3 ASN A  65       1.406  17.164  55.639  1.00 39.18           H  
ATOM   1080  HB2 ASN A  65       2.453  18.251  54.764  1.00 39.18           H  
ATOM   1081 HD22 ASN A  65       3.370  20.216  57.634  1.00 29.27           H  
ATOM   1082 HD21 ASN A  65       3.976  19.611  56.108  1.00 29.27           H  
ATOM   1083  N   TYR A  66       2.479  14.458  56.209  1.00 33.07           N  
ATOM   1084  CA  TYR A  66       2.124  13.338  57.075  1.00 29.42           C  
ATOM   1085  C   TYR A  66       3.365  12.620  57.586  1.00 29.35           C  
ATOM   1086  O   TYR A  66       3.440  12.256  58.766  1.00 24.89           O  
ATOM   1087  CB  TYR A  66       1.216  12.362  56.331  1.00 32.26           C  
ATOM   1088  CG  TYR A  66       0.803  11.160  57.151  1.00 36.28           C  
ATOM   1089  CD1 TYR A  66      -0.297  11.220  57.994  1.00 25.99           C  
ATOM   1090  CD2 TYR A  66       1.510   9.966  57.080  1.00 37.00           C  
ATOM   1091  CE1 TYR A  66      -0.683  10.130  58.743  1.00 25.97           C  
ATOM   1092  CE2 TYR A  66       1.130   8.868  57.825  1.00 37.49           C  
ATOM   1093  CZ  TYR A  66       0.034   8.957  58.656  1.00 40.38           C  
ATOM   1094  OH  TYR A  66      -0.353   7.870  59.404  1.00 40.82           O  
ATOM   1095  H   TYR A  66       2.234  14.431  55.229  1.00 33.07           H  
ATOM   1096  HA  TYR A  66       1.577  13.729  57.933  1.00 29.42           H  
ATOM   1097  HB3 TYR A  66       1.715  12.025  55.422  1.00 32.26           H  
ATOM   1098  HB2 TYR A  66       0.325  12.888  55.987  1.00 32.26           H  
ATOM   1099  HD1 TYR A  66      -0.868  12.133  58.072  1.00 25.99           H  
ATOM   1100  HD2 TYR A  66       2.372   9.886  56.434  1.00 37.00           H  
ATOM   1101  HE1 TYR A  66      -1.543  10.199  59.393  1.00 25.97           H  
ATOM   1102  HE2 TYR A  66       1.690   7.947  57.754  1.00 37.49           H  
ATOM   1103  HH  TYR A  66       0.242   7.136  59.234  1.00 40.82           H  
ATOM   1104  N   ASN A  67       4.350  12.408  56.715  1.00 23.38           N  
ATOM   1105  CA  ASN A  67       5.563  11.708  57.113  1.00 24.85           C  
ATOM   1106  C   ASN A  67       6.433  12.514  58.069  1.00 26.94           C  
ATOM   1107  O   ASN A  67       7.358  11.943  58.656  1.00 26.20           O  
ATOM   1108  CB  ASN A  67       6.359  11.319  55.870  1.00 33.82           C  
ATOM   1109  CG  ASN A  67       5.540  10.513  54.902  1.00 39.66           C  
ATOM   1110  OD1 ASN A  67       5.306   9.325  55.116  1.00 48.20           O  
ATOM   1111  ND2 ASN A  67       5.075  11.157  53.840  1.00 40.09           N  
ATOM   1112  H   ASN A  67       4.262  12.734  55.763  1.00 23.38           H  
ATOM   1113  HA  ASN A  67       5.268  10.790  57.622  1.00 24.85           H  
ATOM   1114  HB3 ASN A  67       7.237  10.746  56.167  1.00 33.82           H  
ATOM   1115  HB2 ASN A  67       6.722  12.220  55.375  1.00 33.82           H  
ATOM   1116 HD22 ASN A  67       4.518  10.666  53.155  1.00 40.09           H  
ATOM   1117 HD21 ASN A  67       5.278  12.139  53.716  1.00 40.09           H  
ATOM   1118  N   LEU A  68       6.174  13.815  58.228  1.00 31.92           N  
ATOM   1119  CA  LEU A  68       6.822  14.579  59.290  1.00 30.72           C  
ATOM   1120  C   LEU A  68       6.074  14.429  60.610  1.00 22.62           C  
ATOM   1121  O   LEU A  68       6.695  14.327  61.675  1.00 20.54           O  
ATOM   1122  CB  LEU A  68       6.920  16.057  58.905  1.00 33.99           C  
ATOM   1123  CG  LEU A  68       8.177  16.494  58.150  1.00 24.65           C  
ATOM   1124  CD1 LEU A  68       8.247  18.007  58.064  1.00 14.79           C  
ATOM   1125  CD2 LEU A  68       9.420  15.937  58.818  1.00 29.57           C  
ATOM   1126  H   LEU A  68       5.524  14.280  57.610  1.00 31.92           H  
ATOM   1127  HA  LEU A  68       7.832  14.192  59.423  1.00 30.72           H  
ATOM   1128  HB3 LEU A  68       6.809  16.669  59.800  1.00 33.99           H  
ATOM   1129  HB2 LEU A  68       6.039  16.336  58.327  1.00 33.99           H  
ATOM   1130  HG  LEU A  68       8.124  16.095  57.137  1.00 24.65           H  
ATOM   1131 HD11 LEU A  68       9.147  18.299  57.524  1.00 14.79           H  
ATOM   1132 HD12 LEU A  68       7.370  18.382  57.537  1.00 14.79           H  
ATOM   1133 HD13 LEU A  68       8.274  18.428  59.069  1.00 14.79           H  
ATOM   1134 HD21 LEU A  68      10.304  16.258  58.267  1.00 29.57           H  
ATOM   1135 HD22 LEU A  68       9.478  16.304  59.843  1.00 29.57           H  
ATOM   1136 HD23 LEU A  68       9.373  14.848  58.825  1.00 29.57           H  
ATOM   1137  N   GLN A  69       4.741  14.413  60.556  1.00 22.02           N  
ATOM   1138  CA  GLN A  69       3.947  14.204  61.760  1.00 26.02           C  
ATOM   1139  C   GLN A  69       4.058  12.780  62.286  1.00 18.85           C  
ATOM   1140  O   GLN A  69       3.792  12.550  63.470  1.00 17.91           O  
ATOM   1141  CB  GLN A  69       2.480  14.555  61.493  1.00 20.21           C  
ATOM   1142  CG  GLN A  69       2.213  16.049  61.438  1.00 37.21           C  
ATOM   1143  CD  GLN A  69       0.736  16.387  61.381  1.00 43.99           C  
ATOM   1144  OE1 GLN A  69       0.019  16.257  62.373  1.00 31.16           O  
ATOM   1145  NE2 GLN A  69       0.275  16.827  60.216  1.00 43.25           N  
ATOM   1146  H   GLN A  69       4.270  14.547  59.673  1.00 22.02           H  
ATOM   1147  HA  GLN A  69       4.320  14.878  62.531  1.00 26.02           H  
ATOM   1148  HB3 GLN A  69       1.854  14.104  62.263  1.00 20.21           H  
ATOM   1149  HB2 GLN A  69       2.163  14.096  60.556  1.00 20.21           H  
ATOM   1150  HG3 GLN A  69       2.716  16.475  60.570  1.00 37.21           H  
ATOM   1151  HG2 GLN A  69       2.661  16.529  62.308  1.00 37.21           H  
ATOM   1152 HE22 GLN A  69      -0.701  17.068  60.118  1.00 43.25           H  
ATOM   1153 HE21 GLN A  69       0.900  16.921  59.428  1.00 43.25           H  
ATOM   1154  N   MET A  70       4.433  11.821  61.435  1.00 17.18           N  
ATOM   1155  CA  MET A  70       4.658  10.457  61.902  1.00 26.43           C  
ATOM   1156  C   MET A  70       5.980  10.337  62.650  1.00 26.58           C  
ATOM   1157  O   MET A  70       6.063   9.627  63.659  1.00 21.23           O  
ATOM   1158  CB  MET A  70       4.617   9.483  60.726  1.00 28.28           C  
ATOM   1159  CG  MET A  70       3.232   9.290  60.144  1.00 28.61           C  
ATOM   1160  SD  MET A  70       2.022   8.755  61.369  1.00 37.30           S  
ATOM   1161  CE  MET A  70       2.881   7.360  62.088  1.00 46.40           C  
ATOM   1162  H   MET A  70       4.564  12.037  60.457  1.00 17.18           H  
ATOM   1163  HA  MET A  70       3.853  10.195  62.589  1.00 26.43           H  
ATOM   1164  HB3 MET A  70       5.014   8.518  61.041  1.00 28.28           H  
ATOM   1165  HB2 MET A  70       5.292   9.831  59.944  1.00 28.28           H  
ATOM   1166  HG3 MET A  70       3.277   8.559  59.337  1.00 28.61           H  
ATOM   1167  HG2 MET A  70       2.898  10.222  59.688  1.00 28.61           H  
ATOM   1168  HE1 MET A  70       2.263   6.915  62.868  1.00 46.40           H  
ATOM   1169  HE2 MET A  70       3.081   6.618  61.315  1.00 46.40           H  
ATOM   1170  HE3 MET A  70       3.824   7.696  62.520  1.00 46.40           H  
ATOM   1171  N   SER A  71       7.022  11.021  62.171  1.00 22.80           N  
ATOM   1172  CA  SER A  71       8.264  11.103  62.929  1.00 22.41           C  
ATOM   1173  C   SER A  71       8.085  11.859  64.237  1.00 20.75           C  
ATOM   1174  O   SER A  71       8.844  11.625  65.183  1.00 20.20           O  
ATOM   1175  CB  SER A  71       9.355  11.776  62.096  1.00 24.46           C  
ATOM   1176  OG  SER A  71       9.439  11.199  60.808  1.00 25.54           O  
ATOM   1177  H   SER A  71       6.953  11.486  61.277  1.00 22.80           H  
ATOM   1178  HA  SER A  71       8.589  10.089  63.162  1.00 22.41           H  
ATOM   1179  HB3 SER A  71      10.314  11.673  62.603  1.00 24.46           H  
ATOM   1180  HB2 SER A  71       9.137  12.840  62.003  1.00 24.46           H  
ATOM   1181  HG  SER A  71       9.421  10.242  60.884  1.00 25.54           H  
ATOM   1182  N   GLY A  72       7.105  12.762  64.307  1.00 25.64           N  
ATOM   1183  CA  GLY A  72       6.850  13.501  65.538  1.00 24.41           C  
ATOM   1184  C   GLY A  72       6.056  12.668  66.538  1.00 18.40           C  
ATOM   1185  O   GLY A  72       6.356  12.677  67.738  1.00 16.79           O  
ATOM   1186  HA3 GLY A  72       6.317  14.435  65.306  1.00 24.41           H  
ATOM   1187  H   GLY A  72       6.526  12.943  63.499  1.00 25.64           H  
ATOM   1188  HA2 GLY A  72       7.809  13.756  65.989  1.00 24.41           H  
ATOM   1189  N   GLU A  73       5.041  11.941  66.062  1.00 11.83           N  
ATOM   1190  CA  GLU A  73       4.265  11.098  66.962  1.00 20.20           C  
ATOM   1191  C   GLU A  73       5.124   9.996  67.561  1.00 23.33           C  
ATOM   1192  O   GLU A  73       4.841   9.513  68.664  1.00 17.74           O  
ATOM   1193  CB  GLU A  73       3.068  10.501  66.225  1.00 24.28           C  
ATOM   1194  CG  GLU A  73       1.966  11.505  65.914  1.00 22.33           C  
ATOM   1195  CD  GLU A  73       1.468  12.226  67.150  1.00 20.15           C  
ATOM   1196  OE1 GLU A  73       2.107  13.218  67.557  1.00 11.90           O  
ATOM   1197  OE2 GLU A  73       0.439  11.799  67.717  1.00 20.32           O1-
ATOM   1198  H   GLU A  73       4.812  11.976  65.079  1.00 11.83           H  
ATOM   1199  HA  GLU A  73       3.891  11.720  67.775  1.00 20.20           H  
ATOM   1200  HB3 GLU A  73       2.655   9.681  66.812  1.00 24.28           H  
ATOM   1201  HB2 GLU A  73       3.408  10.039  65.298  1.00 24.28           H  
ATOM   1202  HG3 GLU A  73       1.133  10.991  65.434  1.00 22.33           H  
ATOM   1203  HG2 GLU A  73       2.334  12.235  65.193  1.00 22.33           H  
ATOM   1204  N   THR A  74       6.179   9.588  66.856  1.00 22.30           N  
ATOM   1205  CA  THR A  74       7.119   8.630  67.425  1.00 18.53           C  
ATOM   1206  C   THR A  74       7.841   9.239  68.618  1.00 22.49           C  
ATOM   1207  O   THR A  74       7.732   8.748  69.747  1.00 27.50           O  
ATOM   1208  CB  THR A  74       8.120   8.175  66.363  1.00 20.02           C  
ATOM   1209  OG1 THR A  74       7.415   7.655  65.228  1.00 11.43           O  
ATOM   1210  CG2 THR A  74       9.036   7.102  66.930  1.00 19.77           C  
ATOM   1211  H   THR A  74       6.330   9.943  65.923  1.00 22.30           H  
ATOM   1212  HA  THR A  74       6.560   7.759  67.768  1.00 18.53           H  
ATOM   1213  HB  THR A  74       8.721   9.029  66.050  1.00 20.02           H  
ATOM   1214  HG1 THR A  74       6.991   8.375  64.756  1.00 11.43           H  
ATOM   1215 HG21 THR A  74       9.744   6.786  66.164  1.00 19.77           H  
ATOM   1216 HG22 THR A  74       9.581   7.503  67.785  1.00 19.77           H  
ATOM   1217 HG23 THR A  74       8.441   6.246  67.248  1.00 19.77           H  
ATOM   1218  N   LEU A  75       8.581  10.326  68.381  1.00 18.87           N  
ATOM   1219  CA  LEU A  75       9.252  11.029  69.469  1.00 18.15           C  
ATOM   1220  C   LEU A  75       8.288  11.390  70.588  1.00 22.52           C  
ATOM   1221  O   LEU A  75       8.691  11.470  71.754  1.00 26.16           O  
ATOM   1222  CB  LEU A  75       9.923  12.300  68.943  1.00 24.84           C  
ATOM   1223  CG  LEU A  75      11.291  12.183  68.269  1.00 15.13           C  
ATOM   1224  CD1 LEU A  75      11.421  13.218  67.165  1.00 15.00           C  
ATOM   1225  CD2 LEU A  75      12.403  12.351  69.287  1.00 17.69           C  
ATOM   1226  H   LEU A  75       8.682  10.672  67.438  1.00 18.87           H  
ATOM   1227  HA  LEU A  75      10.024  10.376  69.877  1.00 18.15           H  
ATOM   1228  HB3 LEU A  75       9.985  13.030  69.750  1.00 24.84           H  
ATOM   1229  HB2 LEU A  75       9.237  12.812  68.269  1.00 24.84           H  
ATOM   1230  HG  LEU A  75      11.375  11.191  67.825  1.00 15.13           H  
ATOM   1231 HD11 LEU A  75      12.399  13.125  66.692  1.00 15.00           H  
ATOM   1232 HD12 LEU A  75      10.641  13.056  66.421  1.00 15.00           H  
ATOM   1233 HD13 LEU A  75      11.316  14.217  67.589  1.00 15.00           H  
ATOM   1234 HD21 LEU A  75      13.369  12.265  68.789  1.00 17.69           H  
ATOM   1235 HD22 LEU A  75      12.323  13.332  69.755  1.00 17.69           H  
ATOM   1236 HD23 LEU A  75      12.318  11.577  70.050  1.00 17.69           H  
ATOM   1237  N   LYS A  76       7.017  11.626  70.254  1.00 20.19           N  
ATOM   1238  CA  LYS A  76       6.022  12.015  71.249  1.00 17.58           C  
ATOM   1239  C   LYS A  76       5.481  10.839  72.048  1.00 17.52           C  
ATOM   1240  O   LYS A  76       4.908  11.054  73.121  1.00 20.10           O  
ATOM   1241  CB  LYS A  76       4.858  12.741  70.580  1.00  0.00           C  
ATOM   1242  CG  LYS A  76       5.057  14.257  70.496  1.00  0.00           C  
ATOM   1243  CD  LYS A  76       3.902  15.013  69.827  1.00  0.00           C  
ATOM   1244  CE  LYS A  76       4.083  16.534  69.733  1.00  0.00           C  
ATOM   1245  NZ  LYS A  76       2.947  17.211  69.084  1.00  0.00           N1+
ATOM   1246  H   LYS A  76       6.723  11.537  69.292  1.00 20.19           H  
ATOM   1247  HA  LYS A  76       6.495  12.707  71.946  1.00 17.58           H  
ATOM   1248  HB2 LYS A  76       4.734  12.369  69.563  1.00  0.00           H  
ATOM   1249  HB3 LYS A  76       3.944  12.561  71.146  1.00  0.00           H  
ATOM   1250  HG2 LYS A  76       5.165  14.667  71.500  1.00  0.00           H  
ATOM   1251  HG3 LYS A  76       5.955  14.475  69.917  1.00  0.00           H  
ATOM   1252  HD2 LYS A  76       3.774  14.653  68.806  1.00  0.00           H  
ATOM   1253  HD3 LYS A  76       2.984  14.845  70.389  1.00  0.00           H  
ATOM   1254  HE2 LYS A  76       4.187  16.951  70.735  1.00  0.00           H  
ATOM   1255  HE3 LYS A  76       4.977  16.759  69.152  1.00  0.00           H  
ATOM   1256  HZ1 LYS A  76       2.149  17.199  69.702  1.00  0.00           H  
ATOM   1257  HZ2 LYS A  76       3.198  18.168  68.878  1.00  0.00           H  
ATOM   1258  HZ3 LYS A  76       2.715  16.733  68.225  1.00  0.00           H  
ATOM   1259  N   THR A  77       5.623   9.614  71.544  1.00 17.27           N  
ATOM   1260  CA  THR A  77       5.138   8.433  72.249  1.00 20.95           C  
ATOM   1261  C   THR A  77       6.139   7.879  73.253  1.00 19.35           C  
ATOM   1262  O   THR A  77       5.732   7.382  74.311  1.00 24.32           O  
ATOM   1263  CB  THR A  77       4.771   7.335  71.249  1.00 21.88           C  
ATOM   1264  OG1 THR A  77       3.941   7.890  70.223  1.00 13.03           O  
ATOM   1265  CG2 THR A  77       4.015   6.224  71.949  1.00 20.90           C  
ATOM   1266  H   THR A  77       6.077   9.485  70.651  1.00 17.27           H  
ATOM   1267  HA  THR A  77       4.234   8.711  72.792  1.00 20.95           H  
ATOM   1268  HB  THR A  77       5.680   6.931  70.803  1.00 21.88           H  
ATOM   1269  HG1 THR A  77       4.452   8.511  69.698  1.00 13.03           H  
ATOM   1270 HG21 THR A  77       3.759   5.448  71.228  1.00 20.90           H  
ATOM   1271 HG22 THR A  77       4.639   5.798  72.734  1.00 20.90           H  
ATOM   1272 HG23 THR A  77       3.102   6.626  72.389  1.00 20.90           H  
ATOM   1273  N   LEU A  78       7.435   7.947  72.944  1.00 15.51           N  
ATOM   1274  CA  LEU A  78       8.455   7.443  73.858  1.00 24.31           C  
ATOM   1275  C   LEU A  78       8.643   8.340  75.076  1.00 28.94           C  
ATOM   1276  O   LEU A  78       9.183   7.883  76.090  1.00 32.16           O  
ATOM   1277  CB  LEU A  78       9.785   7.281  73.114  1.00 28.74           C  
ATOM   1278  CG  LEU A  78      10.959   6.634  73.853  1.00 30.73           C  
ATOM   1279  CD1 LEU A  78      11.879   5.940  72.865  1.00 46.22           C  
ATOM   1280  CD2 LEU A  78      11.723   7.679  74.629  1.00 38.15           C  
ATOM   1281  H   LEU A  78       7.724   8.352  72.065  1.00 15.51           H  
ATOM   1282  HA  LEU A  78       8.140   6.460  74.207  1.00 24.31           H  
ATOM   1283  HB3 LEU A  78      10.098   8.251  72.728  1.00 28.74           H  
ATOM   1284  HB2 LEU A  78       9.609   6.742  72.183  1.00 28.74           H  
ATOM   1285  HG  LEU A  78      10.569   5.893  74.551  1.00 30.73           H  
ATOM   1286 HD11 LEU A  78      12.711   5.483  73.401  1.00 46.22           H  
ATOM   1287 HD12 LEU A  78      11.324   5.169  72.331  1.00 46.22           H  
ATOM   1288 HD13 LEU A  78      12.264   6.669  72.152  1.00 46.22           H  
ATOM   1289 HD21 LEU A  78      12.556   7.208  75.151  1.00 38.15           H  
ATOM   1290 HD22 LEU A  78      12.105   8.435  73.943  1.00 38.15           H  
ATOM   1291 HD23 LEU A  78      11.060   8.150  75.355  1.00 38.15           H  
ATOM   1292  N   LEU A  79       8.227   9.606  74.995  1.00 23.00           N  
ATOM   1293  CA  LEU A  79       8.340  10.504  76.139  1.00 17.01           C  
ATOM   1294  C   LEU A  79       7.205  10.291  77.131  1.00 14.89           C  
ATOM   1295  O   LEU A  79       7.434  10.259  78.345  1.00 13.32           O  
ATOM   1296  CB  LEU A  79       8.362  11.961  75.673  1.00 23.49           C  
ATOM   1297  CG  LEU A  79       9.493  12.386  74.735  1.00 20.22           C  
ATOM   1298  CD1 LEU A  79       9.328  13.839  74.347  1.00 19.40           C  
ATOM   1299  CD2 LEU A  79      10.844  12.163  75.384  1.00 34.42           C  
ATOM   1300  H   LEU A  79       7.828   9.952  74.134  1.00 23.00           H  
ATOM   1301  HA  LEU A  79       9.281  10.294  76.647  1.00 17.01           H  
ATOM   1302  HB3 LEU A  79       8.355  12.616  76.545  1.00 23.49           H  
ATOM   1303  HB2 LEU A  79       7.405  12.204  75.212  1.00 23.49           H  
ATOM   1304  HG  LEU A  79       9.439  11.779  73.831  1.00 20.22           H  
ATOM   1305 HD11 LEU A  79      10.138  14.132  73.679  1.00 19.40           H  
ATOM   1306 HD12 LEU A  79       8.373  13.974  73.839  1.00 19.40           H  
ATOM   1307 HD13 LEU A  79       9.354  14.460  75.242  1.00 19.40           H  
ATOM   1308 HD21 LEU A  79      11.633  12.472  74.698  1.00 34.42           H  
ATOM   1309 HD22 LEU A  79      10.909  12.750  76.300  1.00 34.42           H  
ATOM   1310 HD23 LEU A  79      10.964  11.106  75.621  1.00 34.42           H  
ATOM   1311  N   ALA A  80       5.978  10.140  76.633  1.00 21.15           N  
ATOM   1312  CA  ALA A  80       4.826   9.953  77.507  1.00 16.13           C  
ATOM   1313  C   ALA A  80       4.829   8.612  78.229  1.00 21.03           C  
ATOM   1314  O   ALA A  80       4.012   8.424  79.137  1.00 17.63           O  
ATOM   1315  CB  ALA A  80       3.528  10.098  76.709  1.00 21.39           C  
ATOM   1316  H   ALA A  80       5.833  10.154  75.634  1.00 21.15           H  
ATOM   1317  HA  ALA A  80       4.846  10.740  78.261  1.00 16.13           H  
ATOM   1318  HB1 ALA A  80       2.675   9.956  77.373  1.00 21.39           H  
ATOM   1319  HB2 ALA A  80       3.482  11.093  76.267  1.00 21.39           H  
ATOM   1320  HB3 ALA A  80       3.501   9.348  75.918  1.00 21.39           H  
ATOM   1321  N   LEU A  81       5.704   7.680  77.848  1.00 23.49           N  
ATOM   1322  CA  LEU A  81       5.734   6.358  78.465  1.00 33.16           C  
ATOM   1323  C   LEU A  81       6.702   6.284  79.643  1.00 34.43           C  
ATOM   1324  O   LEU A  81       6.425   5.593  80.631  1.00 33.18           O  
ATOM   1325  CB  LEU A  81       6.098   5.297  77.420  1.00 34.72           C  
ATOM   1326  CG  LEU A  81       5.036   5.045  76.346  1.00 22.43           C  
ATOM   1327  CD1 LEU A  81       5.479   3.931  75.419  1.00 26.85           C  
ATOM   1328  CD2 LEU A  81       3.697   4.713  76.985  1.00 40.01           C  
ATOM   1329  H   LEU A  81       6.369   7.881  77.115  1.00 23.49           H  
ATOM   1330  HA  LEU A  81       4.733   6.136  78.836  1.00 33.16           H  
ATOM   1331  HB3 LEU A  81       6.330   4.359  77.925  1.00 34.72           H  
ATOM   1332  HB2 LEU A  81       7.038   5.571  76.940  1.00 34.72           H  
ATOM   1333  HG  LEU A  81       4.920   5.955  75.758  1.00 22.43           H  
ATOM   1334 HD11 LEU A  81       4.714   3.763  74.661  1.00 26.85           H  
ATOM   1335 HD12 LEU A  81       6.415   4.211  74.935  1.00 26.85           H  
ATOM   1336 HD13 LEU A  81       5.627   3.017  75.994  1.00 26.85           H  
ATOM   1337 HD21 LEU A  81       2.956   4.537  76.206  1.00 40.01           H  
ATOM   1338 HD22 LEU A  81       3.798   3.817  77.598  1.00 40.01           H  
ATOM   1339 HD23 LEU A  81       3.376   5.546  77.610  1.00 40.01           H  
ATOM   1340  N   GLY A  82       7.829   6.988  79.566  1.00 30.75           N  
ATOM   1341  CA  GLY A  82       8.776   6.998  80.664  1.00 34.04           C  
ATOM   1342  C   GLY A  82      10.232   6.951  80.246  1.00 38.84           C  
ATOM   1343  O   GLY A  82      11.122   6.869  81.097  1.00 42.75           O  
ATOM   1344  H   GLY A  82       8.034   7.524  78.735  1.00 30.75           H  
ATOM   1345  HA3 GLY A  82       8.565   6.162  81.330  1.00 34.04           H  
ATOM   1346  HA2 GLY A  82       8.606   7.881  81.279  1.00 34.04           H  
ATOM   1347  N   CYS A  83      10.490   6.998  78.943  1.00 40.82           N  
ATOM   1348  CA  CYS A  83      11.844   6.998  78.418  1.00 49.27           C  
ATOM   1349  C   CYS A  83      12.210   8.403  77.947  1.00 39.67           C  
ATOM   1350  O   CYS A  83      11.386   9.321  77.941  1.00 41.26           O  
ATOM   1351  CB  CYS A  83      11.982   5.968  77.294  1.00 51.71           C  
ATOM   1352  SG  CYS A  83      11.933   4.249  77.862  1.00 56.02           S  
ATOM   1353  H   CYS A  83       9.730   7.035  78.279  1.00 40.82           H  
ATOM   1354  HA  CYS A  83      12.523   6.719  79.223  1.00 49.27           H  
ATOM   1355  HB3 CYS A  83      12.913   6.144  76.755  1.00 51.71           H  
ATOM   1356  HB2 CYS A  83      11.194   6.128  76.558  1.00 51.71           H  
ATOM   1357  HG  CYS A  83      12.935   4.033  78.719  1.00 56.02           H  
ATOM   1358  N   HIS A  84      13.469   8.572  77.548  1.00 36.65           N  
ATOM   1359  CA  HIS A  84      14.013   9.872  77.181  1.00 44.33           C  
ATOM   1360  C   HIS A  84      14.780   9.759  75.868  1.00 44.00           C  
ATOM   1361  O   HIS A  84      14.920   8.676  75.289  1.00 35.64           O  
ATOM   1362  CB  HIS A  84      14.915  10.419  78.295  1.00 37.54           C  
ATOM   1363  CG  HIS A  84      14.820  11.901  78.477  1.00 50.40           C  
ATOM   1364  ND1 HIS A  84      15.650  12.784  77.821  1.00 50.81           N  
ATOM   1365  CD2 HIS A  84      13.997  12.655  79.244  1.00 50.56           C  
ATOM   1366  CE1 HIS A  84      15.341  14.019  78.174  1.00 47.09           C  
ATOM   1367  NE2 HIS A  84      14.342  13.968  79.036  1.00 49.88           N  
ATOM   1368  H   HIS A  84      14.091   7.779  77.490  1.00 36.65           H  
ATOM   1369  HA  HIS A  84      13.184  10.565  77.037  1.00 44.33           H  
ATOM   1370  HB3 HIS A  84      15.950  10.146  78.089  1.00 37.54           H  
ATOM   1371  HB2 HIS A  84      14.671   9.923  79.234  1.00 37.54           H  
ATOM   1372  HD2 HIS A  84      13.248  12.180  79.861  1.00 50.56           H  
ATOM   1373  HE1 HIS A  84      15.888  14.852  77.758  1.00 47.09           H  
ATOM   1374  HE2 HIS A  84      13.845  14.703  79.518  1.00  0.00           H  
ATOM   1375  N   VAL A  85      15.271  10.902  75.395  1.00 46.46           N  
ATOM   1376  CA  VAL A  85      16.110  10.988  74.206  1.00 39.74           C  
ATOM   1377  C   VAL A  85      17.281  11.885  74.586  1.00 41.01           C  
ATOM   1378  O   VAL A  85      17.175  13.114  74.532  1.00 38.83           O  
ATOM   1379  CB  VAL A  85      15.355  11.542  72.983  1.00  0.00           C  
ATOM   1380  CG1 VAL A  85      15.957  10.940  71.712  1.00  0.00           C  
ATOM   1381  CG2 VAL A  85      13.857  11.213  73.027  1.00  0.00           C  
ATOM   1382  HB  VAL A  85      15.441  12.628  72.964  1.00  0.00           H  
ATOM   1383 HG11 VAL A  85      15.428  11.327  70.841  1.00  0.00           H  
ATOM   1384 HG12 VAL A  85      17.011  11.209  71.645  1.00  0.00           H  
ATOM   1385 HG13 VAL A  85      15.861   9.855  71.742  1.00  0.00           H  
ATOM   1386 HG21 VAL A  85      13.368  11.624  72.144  1.00  0.00           H  
ATOM   1387 HG22 VAL A  85      13.722  10.131  73.046  1.00  0.00           H  
ATOM   1388 HG23 VAL A  85      13.415  11.649  73.923  1.00  0.00           H  
ATOM   1389  H   VAL A  85      15.067  11.772  75.865  1.00 46.46           H  
ATOM   1390  HA  VAL A  85      16.489   9.994  73.968  1.00 39.74           H  
ATOM   1391  N   GLY A  86      18.389  11.277  74.995  1.00 41.86           N  
ATOM   1392  CA  GLY A  86      19.589  11.992  75.401  1.00 35.68           C  
ATOM   1393  C   GLY A  86      20.741  11.629  74.476  1.00 41.14           C  
ATOM   1394  O   GLY A  86      20.889  10.469  74.072  1.00 41.47           O  
ATOM   1395  HA3 GLY A  86      19.859  11.759  76.442  1.00 35.68           H  
ATOM   1396  H   GLY A  86      18.426  10.268  75.035  1.00 41.86           H  
ATOM   1397  HA2 GLY A  86      19.401  13.063  75.320  1.00 35.68           H  
ATOM   1398  N   MET A  87      21.556  12.627  74.146  1.00 43.17           N  
ATOM   1399  CA  MET A  87      22.700  12.413  73.273  1.00 37.12           C  
ATOM   1400  C   MET A  87      23.815  11.696  74.021  1.00 37.71           C  
ATOM   1401  O   MET A  87      24.124  12.019  75.172  1.00 33.73           O  
ATOM   1402  CB  MET A  87      23.216  13.754  72.719  1.00  0.00           C  
ATOM   1403  CG  MET A  87      23.535  13.841  71.217  1.00  0.00           C  
ATOM   1404  SD  MET A  87      24.142  15.413  70.552  1.00  0.00           S  
ATOM   1405  CE  MET A  87      24.335  14.933  68.817  1.00  0.00           C  
ATOM   1406  HB2 MET A  87      22.472  14.531  72.895  1.00  0.00           H  
ATOM   1407  HB3 MET A  87      24.145  14.022  73.221  1.00  0.00           H  
ATOM   1408  HG2 MET A  87      24.310  13.116  70.967  1.00  0.00           H  
ATOM   1409  HG3 MET A  87      22.636  13.625  70.641  1.00  0.00           H  
ATOM   1410  HE1 MET A  87      24.705  15.782  68.243  1.00  0.00           H  
ATOM   1411  HE2 MET A  87      25.045  14.109  68.744  1.00  0.00           H  
ATOM   1412  HE3 MET A  87      23.371  14.617  68.418  1.00  0.00           H  
ATOM   1413  H   MET A  87      21.387  13.556  74.503  1.00 43.17           H  
ATOM   1414  HA  MET A  87      22.386  11.789  72.436  1.00 37.12           H  
ATOM   1415  N   ALA A  88      24.423  10.720  73.353  1.00 44.71           N  
ATOM   1416  CA  ALA A  88      25.465   9.906  73.966  1.00 47.35           C  
ATOM   1417  C   ALA A  88      26.808  10.206  73.316  1.00 51.37           C  
ATOM   1418  O   ALA A  88      27.515  11.136  73.721  1.00 48.00           O  
ATOM   1419  CB  ALA A  88      25.127   8.407  73.863  1.00  0.00           C  
ATOM   1420  HB1 ALA A  88      24.295   8.175  74.527  1.00  0.00           H  
ATOM   1421  HB2 ALA A  88      24.850   8.166  72.837  1.00  0.00           H  
ATOM   1422  HB3 ALA A  88      25.997   7.817  74.152  1.00  0.00           H  
ATOM   1423  H   ALA A  88      24.166  10.527  72.396  1.00 44.71           H  
ATOM   1424  HA  ALA A  88      25.529  10.170  75.021  1.00 47.35           H  
ATOM   1425  N   ASP A  89      27.167   9.423  72.304  1.00 50.03           N  
ATOM   1426  CA  ASP A  89      28.494   9.521  71.709  1.00 54.11           C  
ATOM   1427  C   ASP A  89      28.525  10.637  70.672  1.00 45.16           C  
ATOM   1428  O   ASP A  89      27.751  10.595  69.709  1.00 32.91           O  
ATOM   1429  CB  ASP A  89      28.896   8.182  71.062  1.00  0.00           C  
ATOM   1430  CG  ASP A  89      29.235   7.044  72.028  1.00  0.00           C  
ATOM   1431  OD1 ASP A  89      29.404   7.346  73.232  1.00  0.00           O  
ATOM   1432  OD2 ASP A  89      29.358   5.902  71.537  1.00  0.00           O1-
ATOM   1433  HB2 ASP A  89      28.077   7.818  70.442  1.00  0.00           H  
ATOM   1434  HB3 ASP A  89      29.782   8.328  70.445  1.00  0.00           H  
ATOM   1435  H   ASP A  89      26.516   8.745  71.934  1.00 50.03           H  
ATOM   1436  HA  ASP A  89      29.211   9.757  72.495  1.00 54.11           H  
ATOM   1437  N   GLU A  90      29.390  11.641  70.827  1.00 51.05           N  
ATOM   1438  CA  GLU A  90      29.423  12.738  69.845  1.00 50.35           C  
ATOM   1439  C   GLU A  90      29.771  12.292  68.439  1.00 44.88           C  
ATOM   1440  O   GLU A  90      29.384  12.965  67.476  1.00 49.29           O  
ATOM   1441  CB  GLU A  90      30.491  13.687  70.419  1.00  0.00           C  
ATOM   1442  CG  GLU A  90      31.207  14.609  69.418  1.00  0.00           C  
ATOM   1443  CD  GLU A  90      32.263  15.544  69.998  1.00  0.00           C  
ATOM   1444  OE1 GLU A  90      33.442  15.128  70.059  1.00  0.00           O  
ATOM   1445  OE2 GLU A  90      31.870  16.670  70.368  1.00  0.00           O1-
ATOM   1446  HB2 GLU A  90      30.033  14.349  71.154  1.00  0.00           H  
ATOM   1447  HB3 GLU A  90      31.278  13.103  70.897  1.00  0.00           H  
ATOM   1448  HG2 GLU A  90      31.719  14.005  68.669  1.00  0.00           H  
ATOM   1449  HG3 GLU A  90      30.475  15.250  68.927  1.00  0.00           H  
ATOM   1450  H   GLU A  90      30.020  11.647  71.616  1.00 51.05           H  
ATOM   1451  HA  GLU A  90      28.458  13.244  69.835  1.00 50.35           H  
ATOM   1452  N   LYS A  91      30.500  11.189  68.285  1.00 43.87           N  
ATOM   1453  CA  LYS A  91      30.832  10.657  66.969  1.00 48.62           C  
ATOM   1454  C   LYS A  91      29.701   9.752  66.498  1.00 46.69           C  
ATOM   1455  O   LYS A  91      29.457   8.698  67.098  1.00 51.87           O  
ATOM   1456  CB  LYS A  91      32.162   9.882  67.003  1.00  0.00           C  
ATOM   1457  CG  LYS A  91      33.187  10.389  65.984  1.00  0.00           C  
ATOM   1458  CD  LYS A  91      34.503   9.602  65.960  1.00  0.00           C  
ATOM   1459  CE  LYS A  91      35.542  10.096  64.945  1.00  0.00           C  
ATOM   1460  NZ  LYS A  91      36.786   9.306  64.963  1.00  0.00           N1+
ATOM   1461  HB2 LYS A  91      32.611   9.973  67.992  1.00  0.00           H  
ATOM   1462  HB3 LYS A  91      31.976   8.830  66.785  1.00  0.00           H  
ATOM   1463  HG2 LYS A  91      32.763  10.329  64.981  1.00  0.00           H  
ATOM   1464  HG3 LYS A  91      33.441  11.425  66.209  1.00  0.00           H  
ATOM   1465  HD2 LYS A  91      34.977   9.657  66.940  1.00  0.00           H  
ATOM   1466  HD3 LYS A  91      34.299   8.560  65.713  1.00  0.00           H  
ATOM   1467  HE2 LYS A  91      35.127  10.034  63.939  1.00  0.00           H  
ATOM   1468  HE3 LYS A  91      35.804  11.131  65.167  1.00  0.00           H  
ATOM   1469  HZ1 LYS A  91      36.570   8.333  64.798  1.00  0.00           H  
ATOM   1470  HZ2 LYS A  91      37.407   9.639  64.239  1.00  0.00           H  
ATOM   1471  HZ3 LYS A  91      37.235   9.404  65.862  1.00  0.00           H  
ATOM   1472  H   LYS A  91      30.842  10.693  69.095  1.00 43.87           H  
ATOM   1473  HA  LYS A  91      30.929  11.488  66.270  1.00 48.62           H  
ATOM   1474  N   ALA A  92      29.028  10.151  65.416  1.00 41.23           N  
ATOM   1475  CA  ALA A  92      27.880   9.387  64.947  1.00 36.94           C  
ATOM   1476  C   ALA A  92      27.350   9.887  63.608  1.00 36.20           C  
ATOM   1477  O   ALA A  92      26.824   9.100  62.814  1.00 41.08           O  
ATOM   1478  CB  ALA A  92      26.766   9.426  65.995  1.00 35.57           C  
ATOM   1479  H   ALA A  92      29.315  10.984  64.922  1.00 41.23           H  
ATOM   1480  HA  ALA A  92      28.191   8.350  64.822  1.00 36.94           H  
ATOM   1481  HB1 ALA A  92      25.910   8.853  65.638  1.00 35.57           H  
ATOM   1482  HB2 ALA A  92      27.129   8.994  66.928  1.00 35.57           H  
ATOM   1483  HB3 ALA A  92      26.464  10.459  66.167  1.00 35.57           H  
ATOM   1484  N   GLU A  93      27.474  11.189  63.344  1.00 31.10           N  
ATOM   1485  CA  GLU A  93      26.864  11.761  62.146  1.00 31.19           C  
ATOM   1486  C   GLU A  93      27.609  11.330  60.887  1.00 23.95           C  
ATOM   1487  O   GLU A  93      27.043  10.660  60.013  1.00 26.92           O  
ATOM   1488  CB  GLU A  93      26.817  13.285  62.259  1.00 39.16           C  
ATOM   1489  CG  GLU A  93      25.604  13.801  63.015  1.00 32.81           C  
ATOM   1490  CD  GLU A  93      25.410  15.295  62.862  1.00 47.27           C  
ATOM   1491  OE1 GLU A  93      26.344  15.974  62.384  1.00 52.13           O  
ATOM   1492  OE2 GLU A  93      24.321  15.792  63.220  1.00 52.61           O1-
ATOM   1493  H   GLU A  93      27.992  11.785  63.974  1.00 31.10           H  
ATOM   1494  HA  GLU A  93      25.840  11.394  62.078  1.00 31.19           H  
ATOM   1495  HB3 GLU A  93      26.834  13.722  61.261  1.00 39.16           H  
ATOM   1496  HB2 GLU A  93      27.725  13.640  62.747  1.00 39.16           H  
ATOM   1497  HG3 GLU A  93      25.705  13.555  64.072  1.00 32.81           H  
ATOM   1498  HG2 GLU A  93      24.712  13.282  62.665  1.00 32.81           H  
ATOM   1499  N   ASP A  94      28.881  11.718  60.768  1.00 30.02           N  
ATOM   1500  CA  ASP A  94      29.686  11.261  59.645  1.00 38.09           C  
ATOM   1501  C   ASP A  94      30.305   9.896  59.901  1.00 36.01           C  
ATOM   1502  O   ASP A  94      30.628   9.186  58.943  1.00 31.75           O  
ATOM   1503  CB  ASP A  94      30.788  12.286  59.320  1.00  0.00           C  
ATOM   1504  CG  ASP A  94      31.165  12.424  57.843  1.00  0.00           C  
ATOM   1505  OD1 ASP A  94      30.532  13.268  57.168  1.00  0.00           O  
ATOM   1506  OD2 ASP A  94      32.049  11.656  57.410  1.00  0.00           O1-
ATOM   1507  HB2 ASP A  94      30.470  13.277  59.644  1.00  0.00           H  
ATOM   1508  HB3 ASP A  94      31.705  12.012  59.841  1.00  0.00           H  
ATOM   1509  H   ASP A  94      29.289  12.331  61.459  1.00 30.02           H  
ATOM   1510  HA  ASP A  94      29.035  11.178  58.775  1.00 38.09           H  
ATOM   1511  N   ASN A  95      30.469   9.510  61.169  1.00 32.87           N  
ATOM   1512  CA  ASN A  95      30.871   8.151  61.517  1.00 34.88           C  
ATOM   1513  C   ASN A  95      29.781   7.136  61.236  1.00 44.22           C  
ATOM   1514  O   ASN A  95      29.903   5.952  61.591  1.00 58.07           O  
ATOM   1515  CB  ASN A  95      31.286   8.077  62.998  1.00  0.00           C  
ATOM   1516  CG  ASN A  95      31.936   9.328  63.590  1.00  0.00           C  
ATOM   1517  OD1 ASN A  95      31.272  10.210  64.121  1.00  0.00           O  
ATOM   1518  ND2 ASN A  95      33.265   9.395  63.544  1.00  0.00           N  
ATOM   1519  HB2 ASN A  95      30.408   7.881  63.613  1.00  0.00           H  
ATOM   1520  HB3 ASN A  95      32.011   7.275  63.133  1.00  0.00           H  
ATOM   1521 HD22 ASN A  95      33.743  10.201  63.922  1.00  0.00           H  
ATOM   1522 HD21 ASN A  95      33.795   8.641  63.131  1.00  0.00           H  
ATOM   1523  H   ASN A  95      30.314  10.166  61.921  1.00 32.87           H  
ATOM   1524  HA  ASN A  95      31.738   7.890  60.911  1.00 34.88           H  
ATOM   1525  N   LEU A  96      28.693   7.582  60.613  1.00 32.20           N  
ATOM   1526  CA  LEU A  96      27.682   6.666  60.108  1.00 26.32           C  
ATOM   1527  C   LEU A  96      27.999   6.310  58.665  1.00 30.10           C  
ATOM   1528  O   LEU A  96      29.170   6.160  58.298  1.00 24.97           O  
ATOM   1529  CB  LEU A  96      26.289   7.281  60.209  1.00  0.00           C  
ATOM   1530  CG  LEU A  96      25.028   6.405  60.412  1.00  0.00           C  
ATOM   1531  CD1 LEU A  96      25.091   5.593  61.704  1.00  0.00           C  
ATOM   1532  CD2 LEU A  96      23.763   7.262  60.381  1.00  0.00           C  
ATOM   1533  H   LEU A  96      28.557   8.574  60.483  1.00 32.20           H  
ATOM   1534  HA  LEU A  96      27.706   5.755  60.706  1.00 26.32           H  
ATOM   1535  HB2 LEU A  96      26.254   7.965  61.056  1.00  0.00           H  
ATOM   1536  HB3 LEU A  96      26.065   7.826  59.292  1.00  0.00           H  
ATOM   1537  HG  LEU A  96      24.891   5.757  59.547  1.00  0.00           H  
ATOM   1538 HD11 LEU A  96      24.185   4.995  61.803  1.00  0.00           H  
ATOM   1539 HD12 LEU A  96      25.959   4.935  61.678  1.00  0.00           H  
ATOM   1540 HD13 LEU A  96      25.174   6.269  62.555  1.00  0.00           H  
ATOM   1541 HD21 LEU A  96      22.889   6.626  60.526  1.00  0.00           H  
ATOM   1542 HD22 LEU A  96      23.807   8.005  61.177  1.00  0.00           H  
ATOM   1543 HD23 LEU A  96      23.689   7.766  59.417  1.00  0.00           H  
ATOM   1544  N   LYS A  97      26.959   6.186  57.841  1.00 32.17           N  
ATOM   1545  CA  LYS A  97      27.118   5.907  56.419  1.00 25.97           C  
ATOM   1546  C   LYS A  97      25.776   5.570  55.786  1.00 24.00           C  
ATOM   1547  O   LYS A  97      24.767   5.439  56.487  1.00 27.42           O  
ATOM   1548  CB  LYS A  97      28.103   4.762  56.202  1.00  0.00           C  
ATOM   1549  CG  LYS A  97      29.148   5.058  55.121  1.00  0.00           C  
ATOM   1550  CD  LYS A  97      30.121   3.905  54.845  1.00  0.00           C  
ATOM   1551  CE  LYS A  97      31.175   4.182  53.766  1.00  0.00           C  
ATOM   1552  NZ  LYS A  97      32.083   3.043  53.540  1.00  0.00           N1+
ATOM   1553  H   LYS A  97      26.019   6.286  58.196  1.00 32.17           H  
ATOM   1554  HA  LYS A  97      27.514   6.800  55.934  1.00 25.97           H  
ATOM   1555  HB2 LYS A  97      28.639   4.562  57.130  1.00  0.00           H  
ATOM   1556  HB3 LYS A  97      27.560   3.868  55.896  1.00  0.00           H  
ATOM   1557  HG2 LYS A  97      28.645   5.280  54.180  1.00  0.00           H  
ATOM   1558  HG3 LYS A  97      29.750   5.915  55.422  1.00  0.00           H  
ATOM   1559  HD2 LYS A  97      30.667   3.664  55.757  1.00  0.00           H  
ATOM   1560  HD3 LYS A  97      29.562   3.029  54.515  1.00  0.00           H  
ATOM   1561  HE2 LYS A  97      30.679   4.401  52.820  1.00  0.00           H  
ATOM   1562  HE3 LYS A  97      31.784   5.036  54.062  1.00  0.00           H  
ATOM   1563  HZ1 LYS A  97      31.650   2.387  52.906  1.00  0.00           H  
ATOM   1564  HZ2 LYS A  97      32.948   3.376  53.139  1.00  0.00           H  
ATOM   1565  HZ3 LYS A  97      32.274   2.585  54.419  1.00  0.00           H  
ATOM   1566  N   LYS A  98      25.751   5.410  54.469  1.00 21.27           N  
ATOM   1567  CA  LYS A  98      24.544   5.011  53.766  1.00 22.81           C  
ATOM   1568  C   LYS A  98      24.810   3.733  52.983  1.00 30.88           C  
ATOM   1569  O   LYS A  98      25.959   3.362  52.727  1.00 32.71           O  
ATOM   1570  CB  LYS A  98      24.050   6.113  52.820  1.00 21.11           C  
ATOM   1571  CG  LYS A  98      23.383   7.279  53.526  1.00 25.79           C  
ATOM   1572  CD  LYS A  98      22.672   8.184  52.536  1.00 18.46           C  
ATOM   1573  CE  LYS A  98      21.819   9.213  53.256  1.00 19.72           C  
ATOM   1574  NZ  LYS A  98      21.182  10.173  52.314  1.00 26.06           N1+
ATOM   1575  H   LYS A  98      26.588   5.566  53.925  1.00 21.27           H  
ATOM   1576  HA  LYS A  98      23.765   4.811  54.501  1.00 22.81           H  
ATOM   1577  HB3 LYS A  98      23.357   5.684  52.096  1.00 21.11           H  
ATOM   1578  HB2 LYS A  98      24.886   6.481  52.226  1.00 21.11           H  
ATOM   1579  HG3 LYS A  98      24.135   7.853  54.068  1.00 25.79           H  
ATOM   1580  HG2 LYS A  98      22.664   6.900  54.252  1.00 25.79           H  
ATOM   1581  HD3 LYS A  98      22.040   7.582  51.883  1.00 18.46           H  
ATOM   1582  HD2 LYS A  98      23.409   8.694  51.916  1.00 18.46           H  
ATOM   1583  HE3 LYS A  98      22.436   9.760  53.969  1.00 19.72           H  
ATOM   1584  HE2 LYS A  98      21.046   8.704  53.832  1.00 19.72           H  
ATOM   1585  HZ1 LYS A  98      20.589   9.670  51.669  1.00 26.06           H  
ATOM   1586  HZ2 LYS A  98      20.626  10.837  52.834  1.00 26.06           H  
ATOM   1587  HZ3 LYS A  98      21.898  10.664  51.798  1.00 26.06           H  
ATOM   1588  N   THR A  99      23.729   3.047  52.626  1.00 34.48           N  
ATOM   1589  CA  THR A  99      23.786   1.862  51.782  1.00 35.05           C  
ATOM   1590  C   THR A  99      23.126   2.206  50.457  1.00 30.10           C  
ATOM   1591  O   THR A  99      22.138   2.951  50.423  1.00 30.83           O  
ATOM   1592  CB  THR A  99      23.098   0.653  52.444  1.00  0.00           C  
ATOM   1593  OG1 THR A  99      22.513  -0.165  51.426  1.00  0.00           O  
ATOM   1594  CG2 THR A  99      22.008   1.047  53.448  1.00  0.00           C  
ATOM   1595  HB  THR A  99      23.831   0.089  53.021  1.00  0.00           H  
ATOM   1596  HG1 THR A  99      21.866   0.347  50.936  1.00  0.00           H  
ATOM   1597 HG21 THR A  99      21.566   0.148  53.876  1.00  0.00           H  
ATOM   1598 HG22 THR A  99      22.447   1.650  54.243  1.00  0.00           H  
ATOM   1599 HG23 THR A  99      21.236   1.625  52.939  1.00  0.00           H  
ATOM   1600  H   THR A  99      22.816   3.342  52.942  1.00 34.48           H  
ATOM   1601  HA  THR A  99      24.831   1.613  51.598  1.00 35.05           H  
ATOM   1602  N   LYS A 100      23.683   1.679  49.368  1.00 26.13           N  
ATOM   1603  CA  LYS A 100      23.169   1.932  48.032  1.00 34.98           C  
ATOM   1604  C   LYS A 100      23.143   0.629  47.251  1.00 33.44           C  
ATOM   1605  O   LYS A 100      24.078  -0.173  47.331  1.00 17.88           O  
ATOM   1606  CB  LYS A 100      24.010   2.969  47.293  1.00  0.00           C  
ATOM   1607  CG  LYS A 100      23.921   4.370  47.906  1.00  0.00           C  
ATOM   1608  CD  LYS A 100      24.738   5.439  47.169  1.00  0.00           C  
ATOM   1609  CE  LYS A 100      24.680   6.845  47.782  1.00  0.00           C  
ATOM   1610  NZ  LYS A 100      25.481   7.832  47.037  1.00  0.00           N1+
ATOM   1611  H   LYS A 100      24.492   1.080  49.454  1.00 26.13           H  
ATOM   1612  HA  LYS A 100      22.149   2.307  48.117  1.00 34.98           H  
ATOM   1613  HB2 LYS A 100      25.058   2.669  47.313  1.00  0.00           H  
ATOM   1614  HB3 LYS A 100      23.673   3.042  46.259  1.00  0.00           H  
ATOM   1615  HG2 LYS A 100      22.883   4.704  47.900  1.00  0.00           H  
ATOM   1616  HG3 LYS A 100      24.287   4.343  48.932  1.00  0.00           H  
ATOM   1617  HD2 LYS A 100      25.788   5.150  47.157  1.00  0.00           H  
ATOM   1618  HD3 LYS A 100      24.375   5.533  46.146  1.00  0.00           H  
ATOM   1619  HE2 LYS A 100      23.648   7.196  47.792  1.00  0.00           H  
ATOM   1620  HE3 LYS A 100      25.061   6.813  48.803  1.00  0.00           H  
ATOM   1621  HZ1 LYS A 100      24.932   8.206  46.276  1.00  0.00           H  
ATOM   1622  HZ2 LYS A 100      25.753   8.582  47.656  1.00  0.00           H  
ATOM   1623  HZ3 LYS A 100      26.308   7.385  46.667  1.00  0.00           H  
ATOM   1624  N   LEU A 101      22.071   0.431  46.493  1.00 29.66           N  
ATOM   1625  CA  LEU A 101      21.866  -0.795  45.736  1.00 32.08           C  
ATOM   1626  C   LEU A 101      22.530  -0.686  44.368  1.00 33.45           C  
ATOM   1627  O   LEU A 101      23.226   0.299  44.093  1.00 33.29           O  
ATOM   1628  CB  LEU A 101      20.373  -1.079  45.596  1.00  0.00           C  
ATOM   1629  CG  LEU A 101      19.858  -1.649  46.960  1.00  0.00           C  
ATOM   1630  CD1 LEU A 101      20.289  -3.105  47.229  1.00  0.00           C  
ATOM   1631  CD2 LEU A 101      20.013  -0.746  48.210  1.00  0.00           C  
ATOM   1632  H   LEU A 101      21.361   1.146  46.426  1.00 29.66           H  
ATOM   1633  HA  LEU A 101      22.326  -1.620  46.280  1.00 32.08           H  
ATOM   1634  HB2 LEU A 101      19.819  -0.171  45.351  1.00  0.00           H  
ATOM   1635  HB3 LEU A 101      20.135  -1.772  44.832  1.00  0.00           H  
ATOM   1636  HG  LEU A 101      18.796  -1.718  46.831  1.00  0.00           H  
ATOM   1637 HD11 LEU A 101      19.591  -3.593  47.916  1.00  0.00           H  
ATOM   1638 HD12 LEU A 101      20.264  -3.705  46.323  1.00  0.00           H  
ATOM   1639 HD13 LEU A 101      21.281  -3.186  47.669  1.00  0.00           H  
ATOM   1640 HD21 LEU A 101      19.544  -1.197  49.090  1.00  0.00           H  
ATOM   1641 HD22 LEU A 101      21.038  -0.530  48.497  1.00  0.00           H  
ATOM   1642 HD23 LEU A 101      19.511   0.209  48.054  1.00  0.00           H  
ATOM   1643  N   PRO A 102      22.369  -1.680  43.500  1.00 33.18           N  
ATOM   1644  CA  PRO A 102      22.959  -1.604  42.161  1.00 32.37           C  
ATOM   1645  C   PRO A 102      22.171  -0.674  41.246  1.00 24.82           C  
ATOM   1646  O   PRO A 102      21.078  -0.205  41.568  1.00 24.18           O  
ATOM   1647  CB  PRO A 102      22.898  -3.053  41.658  1.00 36.56           C  
ATOM   1648  CG  PRO A 102      22.716  -3.881  42.887  1.00 29.17           C  
ATOM   1649  CD  PRO A 102      21.892  -3.038  43.804  1.00 32.35           C  
ATOM   1650  HA  PRO A 102      23.996  -1.274  42.227  1.00 32.37           H  
ATOM   1651  HB3 PRO A 102      23.845  -3.312  41.185  1.00 36.56           H  
ATOM   1652  HB2 PRO A 102      22.031  -3.174  41.009  1.00 36.56           H  
ATOM   1653  HG3 PRO A 102      23.688  -4.068  43.344  1.00 29.17           H  
ATOM   1654  HG2 PRO A 102      22.164  -4.786  42.634  1.00 29.17           H  
ATOM   1655  HD2 PRO A 102      20.842  -3.121  43.522  1.00 32.35           H  
ATOM   1656  HD3 PRO A 102      22.140  -3.283  44.837  1.00 32.35           H  
ATOM   1657  N   LYS A 103      22.751  -0.437  40.069  1.00 16.20           N  
ATOM   1658  CA  LYS A 103      22.207   0.522  39.115  1.00 20.62           C  
ATOM   1659  C   LYS A 103      20.938   0.007  38.449  1.00 23.21           C  
ATOM   1660  O   LYS A 103      20.765   0.158  37.236  1.00 24.98           O  
ATOM   1661  CB  LYS A 103      23.248   0.857  38.050  1.00  0.00           C  
ATOM   1662  CG  LYS A 103      24.453   1.625  38.601  1.00  0.00           C  
ATOM   1663  CD  LYS A 103      25.505   1.997  37.548  1.00  0.00           C  
ATOM   1664  CE  LYS A 103      26.732   2.745  38.085  1.00  0.00           C  
ATOM   1665  NZ  LYS A 103      27.710   3.078  37.034  1.00  0.00           N1+
ATOM   1666  H   LYS A 103      23.595  -0.929  39.814  1.00 16.20           H  
ATOM   1667  HA  LYS A 103      21.962   1.438  39.653  1.00 20.62           H  
ATOM   1668  HB2 LYS A 103      23.622  -0.064  37.604  1.00  0.00           H  
ATOM   1669  HB3 LYS A 103      22.791   1.475  37.277  1.00  0.00           H  
ATOM   1670  HG2 LYS A 103      24.115   2.557  39.054  1.00  0.00           H  
ATOM   1671  HG3 LYS A 103      24.958   1.018  39.353  1.00  0.00           H  
ATOM   1672  HD2 LYS A 103      25.879   1.091  37.072  1.00  0.00           H  
ATOM   1673  HD3 LYS A 103      25.053   2.642  36.795  1.00  0.00           H  
ATOM   1674  HE2 LYS A 103      26.415   3.679  38.549  1.00  0.00           H  
ATOM   1675  HE3 LYS A 103      27.240   2.128  38.825  1.00  0.00           H  
ATOM   1676  HZ1 LYS A 103      27.272   3.667  36.340  1.00  0.00           H  
ATOM   1677  HZ2 LYS A 103      28.493   3.565  37.445  1.00  0.00           H  
ATOM   1678  HZ3 LYS A 103      28.036   2.228  36.596  1.00  0.00           H  
ATOM   1679  N   THR A 104      20.051  -0.608  39.227  1.00 26.25           N  
ATOM   1680  CA  THR A 104      18.748  -1.027  38.728  1.00 31.81           C  
ATOM   1681  C   THR A 104      17.586  -0.516  39.560  1.00 30.95           C  
ATOM   1682  O   THR A 104      16.448  -0.544  39.072  1.00 31.75           O  
ATOM   1683  CB  THR A 104      18.666  -2.562  38.643  1.00  0.00           C  
ATOM   1684  OG1 THR A 104      17.563  -2.925  37.805  1.00  0.00           O  
ATOM   1685  CG2 THR A 104      18.493  -3.240  40.008  1.00  0.00           C  
ATOM   1686  HB  THR A 104      19.601  -2.955  38.243  1.00  0.00           H  
ATOM   1687  HG1 THR A 104      16.848  -2.297  37.926  1.00  0.00           H  
ATOM   1688 HG21 THR A 104      18.442  -4.320  39.874  1.00  0.00           H  
ATOM   1689 HG22 THR A 104      19.340  -2.993  40.647  1.00  0.00           H  
ATOM   1690 HG23 THR A 104      17.572  -2.889  40.474  1.00  0.00           H  
ATOM   1691  H   THR A 104      20.273  -0.797  40.194  1.00 26.25           H  
ATOM   1692  HA  THR A 104      18.635  -0.631  37.719  1.00 31.81           H  
ATOM   1693  N   TYR A 105      17.824  -0.070  40.796  1.00 24.31           N  
ATOM   1694  CA  TYR A 105      16.781   0.632  41.533  1.00 32.03           C  
ATOM   1695  C   TYR A 105      16.940   2.096  40.977  1.00 36.26           C  
ATOM   1696  O   TYR A 105      17.947   2.721  41.310  1.00 35.56           O  
ATOM   1697  CB  TYR A 105      17.185   0.798  42.997  1.00 37.51           C  
ATOM   1698  CG  TYR A 105      17.175  -0.478  43.809  1.00 35.29           C  
ATOM   1699  CD1 TYR A 105      18.033  -1.526  43.505  1.00 33.69           C  
ATOM   1700  CD2 TYR A 105      16.319  -0.626  44.894  1.00 34.90           C  
ATOM   1701  CE1 TYR A 105      18.030  -2.687  44.247  1.00 27.26           C  
ATOM   1702  CE2 TYR A 105      16.311  -1.784  45.643  1.00 37.36           C  
ATOM   1703  CZ  TYR A 105      17.170  -2.810  45.315  1.00 27.38           C  
ATOM   1704  OH  TYR A 105      17.172  -3.968  46.053  1.00 38.49           O  
ATOM   1705  H   TYR A 105      18.763   0.023  41.142  1.00 24.31           H  
ATOM   1706  HA  TYR A 105      15.781   0.226  41.397  1.00 32.03           H  
ATOM   1707  HB3 TYR A 105      16.500   1.496  43.475  1.00 37.51           H  
ATOM   1708  HB2 TYR A 105      18.185   1.209  43.137  1.00 37.51           H  
ATOM   1709  HD1 TYR A 105      18.723  -1.460  42.682  1.00 33.69           H  
ATOM   1710  HD2 TYR A 105      15.728   0.141  45.317  1.00 34.90           H  
ATOM   1711  HE1 TYR A 105      18.674  -3.516  43.996  1.00 27.26           H  
ATOM   1712  HE2 TYR A 105      15.636  -1.886  46.484  1.00 37.36           H  
ATOM   1713  HH  TYR A 105      16.590  -3.969  46.838  1.00 38.49           H  
ATOM   1714  N   MET A 106      16.121   2.716  40.123  1.00 39.20           N  
ATOM   1715  CA  MET A 106      15.270   2.178  39.067  1.00 38.03           C  
ATOM   1716  C   MET A 106      16.067   2.087  37.754  1.00 38.61           C  
ATOM   1717  O   MET A 106      16.978   2.889  37.546  1.00 38.19           O  
ATOM   1718  CB  MET A 106      14.168   3.220  38.767  1.00  0.00           C  
ATOM   1719  CG  MET A 106      12.875   2.633  38.183  1.00  0.00           C  
ATOM   1720  SD  MET A 106      12.146   1.449  39.310  1.00  0.00           S  
ATOM   1721  CE  MET A 106      12.083   2.495  40.786  1.00  0.00           C  
ATOM   1722  HB2 MET A 106      13.955   3.819  39.652  1.00  0.00           H  
ATOM   1723  HB3 MET A 106      14.544   3.946  38.051  1.00  0.00           H  
ATOM   1724  HG2 MET A 106      12.173   3.435  37.943  1.00  0.00           H  
ATOM   1725  HG3 MET A 106      13.039   2.093  37.253  1.00  0.00           H  
ATOM   1726  HE1 MET A 106      11.625   3.451  40.541  1.00  0.00           H  
ATOM   1727  HE2 MET A 106      11.491   2.018  41.560  1.00  0.00           H  
ATOM   1728  HE3 MET A 106      13.075   2.688  41.189  1.00  0.00           H  
ATOM   1729  H   MET A 106      16.416   3.661  39.929  1.00  0.00           H  
ATOM   1730  HA  MET A 106      14.850   1.227  39.387  1.00  0.00           H  
ATOM   1731  N   MET A 107      15.565   1.287  36.806  1.00 39.83           N  
ATOM   1732  CA  MET A 107      15.675   1.585  35.375  1.00 39.77           C  
ATOM   1733  C   MET A 107      15.126   3.007  35.074  1.00 40.23           C  
ATOM   1734  O   MET A 107      13.925   3.228  35.203  1.00 39.92           O  
ATOM   1735  CB  MET A 107      14.941   0.483  34.557  1.00  0.00           C  
ATOM   1736  CG  MET A 107      14.519   0.827  33.110  1.00  0.00           C  
ATOM   1737  SD  MET A 107      13.583  -0.500  32.310  1.00  0.00           S  
ATOM   1738  CE  MET A 107      12.829   0.445  30.963  1.00  0.00           C  
ATOM   1739  HB2 MET A 107      15.561  -0.413  34.528  1.00  0.00           H  
ATOM   1740  HB3 MET A 107      14.032   0.190  35.082  1.00  0.00           H  
ATOM   1741  HG2 MET A 107      13.873   1.706  33.083  1.00  0.00           H  
ATOM   1742  HG3 MET A 107      15.390   1.055  32.491  1.00  0.00           H  
ATOM   1743  HE1 MET A 107      12.148  -0.188  30.394  1.00  0.00           H  
ATOM   1744  HE2 MET A 107      12.267   1.293  31.357  1.00  0.00           H  
ATOM   1745  HE3 MET A 107      13.600   0.823  30.293  1.00  0.00           H  
ATOM   1746  H   MET A 107      14.934   0.544  37.075  1.00  0.00           H  
ATOM   1747  HA  MET A 107      16.736   1.555  35.117  1.00  0.00           H  
ATOM   1748  N   SER A 108      16.012   3.934  34.688  1.00 40.52           N  
ATOM   1749  CA  SER A 108      15.691   5.235  34.086  1.00 40.12           C  
ATOM   1750  C   SER A 108      15.258   6.359  35.060  1.00 40.07           C  
ATOM   1751  O   SER A 108      14.909   7.441  34.598  1.00 39.51           O  
ATOM   1752  CB  SER A 108      14.732   5.046  32.877  1.00  0.00           C  
ATOM   1753  OG  SER A 108      14.673   6.189  32.055  1.00  0.00           O  
ATOM   1754  HB2 SER A 108      15.080   4.216  32.264  1.00  0.00           H  
ATOM   1755  HB3 SER A 108      13.718   4.794  33.191  1.00  0.00           H  
ATOM   1756  HG  SER A 108      14.732   6.965  32.634  1.00  0.00           H  
ATOM   1757  H   SER A 108      16.993   3.706  34.731  1.00  0.00           H  
ATOM   1758  HA  SER A 108      16.640   5.589  33.683  1.00  0.00           H  
ATOM   1759  N   ASN A 109      15.314   6.128  36.380  1.00 39.24           N  
ATOM   1760  CA  ASN A 109      15.018   7.160  37.382  1.00 39.28           C  
ATOM   1761  C   ASN A 109      16.321   7.810  37.860  1.00 39.02           C  
ATOM   1762  O   ASN A 109      17.339   7.130  37.985  1.00 37.21           O  
ATOM   1763  CB  ASN A 109      14.311   6.512  38.591  1.00  0.00           C  
ATOM   1764  CG  ASN A 109      13.586   7.475  39.543  1.00  0.00           C  
ATOM   1765  OD1 ASN A 109      13.649   8.690  39.396  1.00  0.00           O  
ATOM   1766  ND2 ASN A 109      12.931   6.957  40.581  1.00  0.00           N  
ATOM   1767  HB2 ASN A 109      13.561   5.842  38.184  1.00  0.00           H  
ATOM   1768  HB3 ASN A 109      15.015   5.901  39.156  1.00  0.00           H  
ATOM   1769 HD22 ASN A 109      12.495   7.591  41.244  1.00  0.00           H  
ATOM   1770 HD21 ASN A 109      12.961   5.974  40.791  1.00  0.00           H  
ATOM   1771  H   ASN A 109      15.686   5.252  36.707  1.00  0.00           H  
ATOM   1772  HA  ASN A 109      14.390   7.961  36.984  1.00  0.00           H  
ATOM   1773  N   GLY A 110      16.229   9.105  38.191  1.00 30.02           N  
ATOM   1774  CA  GLY A 110      17.298   9.846  38.863  1.00 38.86           C  
ATOM   1775  C   GLY A 110      17.332   9.484  40.329  1.00 35.33           C  
ATOM   1776  O   GLY A 110      18.397   9.576  40.949  1.00 25.55           O  
ATOM   1777  HA3 GLY A 110      17.098  10.913  38.767  1.00 38.86           H  
ATOM   1778  HA2 GLY A 110      18.265   9.659  38.393  1.00 38.86           H  
ATOM   1779  H   GLY A 110      15.315   9.541  38.127  1.00  0.00           H  
ATOM   1780  N   TYR A 111      16.206   9.073  40.904  1.00 39.22           N  
ATOM   1781  CA  TYR A 111      16.128   8.766  42.326  1.00 37.04           C  
ATOM   1782  C   TYR A 111      16.565   7.327  42.569  1.00 28.57           C  
ATOM   1783  O   TYR A 111      15.960   6.387  42.042  1.00 27.08           O  
ATOM   1784  CB  TYR A 111      14.714   8.976  42.864  1.00 32.65           C  
ATOM   1785  CG  TYR A 111      14.514   8.392  44.245  1.00 30.55           C  
ATOM   1786  CD1 TYR A 111      15.202   8.900  45.340  1.00 29.62           C  
ATOM   1787  CD2 TYR A 111      13.647   7.328  44.453  1.00 34.04           C  
ATOM   1788  CE1 TYR A 111      15.025   8.371  46.600  1.00 29.67           C  
ATOM   1789  CE2 TYR A 111      13.463   6.793  45.710  1.00 27.87           C  
ATOM   1790  CZ  TYR A 111      14.156   7.319  46.779  1.00 30.69           C  
ATOM   1791  OH  TYR A 111      13.981   6.792  48.036  1.00 31.70           O  
ATOM   1792  H   TYR A 111      15.367   8.964  40.352  1.00 39.22           H  
ATOM   1793  HA  TYR A 111      16.806   9.430  42.862  1.00 37.04           H  
ATOM   1794  HB3 TYR A 111      13.995   8.532  42.176  1.00 32.65           H  
ATOM   1795  HB2 TYR A 111      14.490  10.042  42.886  1.00 32.65           H  
ATOM   1796  HD1 TYR A 111      15.889   9.723  45.212  1.00 29.62           H  
ATOM   1797  HD2 TYR A 111      13.102   6.905  43.622  1.00 34.04           H  
ATOM   1798  HE1 TYR A 111      15.567   8.782  47.439  1.00 29.67           H  
ATOM   1799  HE2 TYR A 111      12.780   5.968  45.851  1.00 27.87           H  
ATOM   1800  HH  TYR A 111      14.531   7.267  48.662  1.00 31.70           H  
ATOM   1801  N   LYS A 112      17.607   7.164  43.368  1.00 31.91           N  
ATOM   1802  CA  LYS A 112      18.062   5.854  43.828  1.00 31.90           C  
ATOM   1803  C   LYS A 112      17.991   5.836  45.347  1.00 29.21           C  
ATOM   1804  O   LYS A 112      18.751   6.570  46.008  1.00 26.27           O  
ATOM   1805  CB  LYS A 112      19.485   5.571  43.347  1.00 31.33           C  
ATOM   1806  CG  LYS A 112      19.961   4.151  43.589  1.00 25.18           C  
ATOM   1807  CD  LYS A 112      21.353   3.951  43.022  1.00 20.14           C  
ATOM   1808  CE  LYS A 112      21.970   2.669  43.535  1.00 20.34           C  
ATOM   1809  NZ  LYS A 112      23.391   2.527  43.115  1.00 10.77           N1+
ATOM   1810  H   LYS A 112      18.128   7.968  43.688  1.00 31.91           H  
ATOM   1811  HA  LYS A 112      17.395   5.088  43.433  1.00 31.90           H  
ATOM   1812  HB3 LYS A 112      20.173   6.269  43.825  1.00 31.33           H  
ATOM   1813  HB2 LYS A 112      19.559   5.800  42.284  1.00 31.33           H  
ATOM   1814  HG3 LYS A 112      19.272   3.452  43.115  1.00 25.18           H  
ATOM   1815  HG2 LYS A 112      19.973   3.950  44.660  1.00 25.18           H  
ATOM   1816  HD3 LYS A 112      21.984   4.795  43.302  1.00 20.14           H  
ATOM   1817  HD2 LYS A 112      21.300   3.918  41.934  1.00 20.14           H  
ATOM   1818  HE3 LYS A 112      21.396   1.818  43.167  1.00 20.34           H  
ATOM   1819  HE2 LYS A 112      21.910   2.648  44.623  1.00 20.34           H  
ATOM   1820  HZ1 LYS A 112      23.731   1.613  43.379  1.00 10.77           H  
ATOM   1821  HZ2 LYS A 112      23.459   2.634  42.113  1.00 10.77           H  
ATOM   1822  HZ3 LYS A 112      23.949   3.237  43.568  1.00 10.77           H  
ATOM   1823  N   PRO A 113      17.100   5.046  45.946  1.00 22.45           N  
ATOM   1824  CA  PRO A 113      16.955   5.078  47.406  1.00 21.87           C  
ATOM   1825  C   PRO A 113      18.230   4.634  48.104  1.00 32.31           C  
ATOM   1826  O   PRO A 113      18.974   3.782  47.612  1.00 37.79           O  
ATOM   1827  CB  PRO A 113      15.801   4.104  47.673  1.00 33.10           C  
ATOM   1828  CG  PRO A 113      15.747   3.228  46.468  1.00 30.91           C  
ATOM   1829  CD  PRO A 113      16.184   4.082  45.315  1.00 23.19           C  
ATOM   1830  HA  PRO A 113      16.680   6.081  47.732  1.00 21.87           H  
ATOM   1831  HB3 PRO A 113      14.869   4.662  47.756  1.00 33.10           H  
ATOM   1832  HB2 PRO A 113      16.034   3.499  48.549  1.00 33.10           H  
ATOM   1833  HG3 PRO A 113      14.721   2.898  46.306  1.00 30.91           H  
ATOM   1834  HG2 PRO A 113      16.445   2.400  46.591  1.00 30.91           H  
ATOM   1835  HD2 PRO A 113      16.740   3.470  44.605  1.00 23.19           H  
ATOM   1836  HD3 PRO A 113      15.321   4.615  44.915  1.00 23.19           H  
ATOM   1837  N   ALA A 114      18.475   5.220  49.274  1.00 29.63           N  
ATOM   1838  CA  ALA A 114      19.708   4.967  50.018  1.00 26.55           C  
ATOM   1839  C   ALA A 114      19.459   5.165  51.505  1.00 25.35           C  
ATOM   1840  O   ALA A 114      19.622   6.270  52.041  1.00 25.19           O  
ATOM   1841  CB  ALA A 114      20.846   5.866  49.537  1.00 33.62           C  
ATOM   1842  H   ALA A 114      17.800   5.859  49.670  1.00 29.63           H  
ATOM   1843  HA  ALA A 114      19.999   3.929  49.855  1.00 26.55           H  
ATOM   1844  HB1 ALA A 114      21.747   5.651  50.112  1.00 33.62           H  
ATOM   1845  HB2 ALA A 114      21.036   5.678  48.480  1.00 33.62           H  
ATOM   1846  HB3 ALA A 114      20.568   6.911  49.676  1.00 33.62           H  
ATOM   1847  N   PRO A 115      19.056   4.110  52.207  1.00 34.04           N  
ATOM   1848  CA  PRO A 115      18.934   4.189  53.666  1.00 30.42           C  
ATOM   1849  C   PRO A 115      20.298   4.262  54.334  1.00 28.09           C  
ATOM   1850  O   PRO A 115      21.352   4.100  53.715  1.00 26.31           O  
ATOM   1851  CB  PRO A 115      18.206   2.894  54.036  1.00 22.78           C  
ATOM   1852  CG  PRO A 115      17.525   2.467  52.777  1.00 27.99           C  
ATOM   1853  CD  PRO A 115      18.446   2.883  51.671  1.00 36.66           C  
ATOM   1854  HA  PRO A 115      18.331   5.053  53.947  1.00 30.42           H  
ATOM   1855  HB3 PRO A 115      17.456   3.106  54.798  1.00 22.78           H  
ATOM   1856  HB2 PRO A 115      18.937   2.139  54.325  1.00 22.78           H  
ATOM   1857  HG3 PRO A 115      16.579   2.999  52.679  1.00 27.99           H  
ATOM   1858  HG2 PRO A 115      17.421   1.382  52.772  1.00 27.99           H  
ATOM   1859  HD2 PRO A 115      19.218   2.125  51.542  1.00 36.66           H  
ATOM   1860  HD3 PRO A 115      17.857   3.131  50.788  1.00 36.66           H  
ATOM   1861  N   LEU A 116      20.257   4.507  55.640  1.00 27.62           N  
ATOM   1862  CA  LEU A 116      21.480   4.611  56.419  1.00 26.63           C  
ATOM   1863  C   LEU A 116      22.068   3.230  56.670  1.00 22.72           C  
ATOM   1864  O   LEU A 116      21.340   2.259  56.902  1.00 25.39           O  
ATOM   1865  CB  LEU A 116      21.209   5.316  57.750  1.00 27.88           C  
ATOM   1866  CG  LEU A 116      21.393   6.833  57.810  1.00 25.60           C  
ATOM   1867  CD1 LEU A 116      20.691   7.495  56.644  1.00 22.27           C  
ATOM   1868  CD2 LEU A 116      20.885   7.386  59.134  1.00 16.29           C  
ATOM   1869  H   LEU A 116      19.368   4.624  56.104  1.00 27.62           H  
ATOM   1870  HA  LEU A 116      22.203   5.200  55.854  1.00 26.63           H  
ATOM   1871  HB3 LEU A 116      21.813   4.852  58.529  1.00 27.88           H  
ATOM   1872  HB2 LEU A 116      20.204   5.065  58.089  1.00 27.88           H  
ATOM   1873  HG  LEU A 116      22.458   7.051  57.735  1.00 25.60           H  
ATOM   1874 HD11 LEU A 116      20.831   8.575  56.700  1.00 22.27           H  
ATOM   1875 HD12 LEU A 116      21.109   7.123  55.709  1.00 22.27           H  
ATOM   1876 HD13 LEU A 116      19.626   7.265  56.682  1.00 22.27           H  
ATOM   1877 HD21 LEU A 116      21.026   8.467  59.155  1.00 16.29           H  
ATOM   1878 HD22 LEU A 116      19.825   7.156  59.242  1.00 16.29           H  
ATOM   1879 HD23 LEU A 116      21.440   6.932  59.955  1.00 16.29           H  
ATOM   1880  N   ASP A 117      23.397   3.143  56.618  1.00 26.12           N  
ATOM   1881  CA  ASP A 117      24.071   1.878  56.887  1.00 38.25           C  
ATOM   1882  C   ASP A 117      23.980   1.519  58.360  1.00 31.93           C  
ATOM   1883  O   ASP A 117      24.984   1.595  59.075  1.00 18.85           O  
ATOM   1884  CB  ASP A 117      25.539   1.935  56.452  1.00 37.57           C  
ATOM   1885  CG  ASP A 117      26.079   0.574  56.043  1.00 41.17           C  
ATOM   1886  OD1 ASP A 117      25.561  -0.453  56.532  1.00 33.51           O  
ATOM   1887  OD2 ASP A 117      27.001   0.526  55.202  1.00 42.57           O1-
ATOM   1888  H   ASP A 117      23.948   3.958  56.390  1.00 26.12           H  
ATOM   1889  HA  ASP A 117      23.574   1.096  56.313  1.00 38.25           H  
ATOM   1890  HB3 ASP A 117      26.143   2.335  57.267  1.00 37.57           H  
ATOM   1891  HB2 ASP A 117      25.644   2.631  55.620  1.00 37.57           H  
ATOM   1892  N   LEU A 118      22.787   1.128  58.815  1.00 28.73           N  
ATOM   1893  CA  LEU A 118      22.558   0.736  60.204  1.00 31.27           C  
ATOM   1894  C   LEU A 118      22.792  -0.765  60.300  1.00 43.84           C  
ATOM   1895  O   LEU A 118      21.908  -1.580  60.028  1.00 49.46           O  
ATOM   1896  CB  LEU A 118      21.157   1.131  60.651  1.00 32.66           C  
ATOM   1897  CG  LEU A 118      20.852   2.628  60.545  1.00 37.49           C  
ATOM   1898  CD1 LEU A 118      19.363   2.899  60.653  1.00 30.91           C  
ATOM   1899  CD2 LEU A 118      21.609   3.390  61.615  1.00 32.71           C  
ATOM   1900  H   LEU A 118      21.994   1.094  58.190  1.00 28.73           H  
ATOM   1901  HA  LEU A 118      23.285   1.246  60.837  1.00 31.27           H  
ATOM   1902  HB3 LEU A 118      21.000   0.803  61.678  1.00 32.66           H  
ATOM   1903  HB2 LEU A 118      20.422   0.571  60.072  1.00 32.66           H  
ATOM   1904  HG  LEU A 118      21.193   2.978  59.571  1.00 37.49           H  
ATOM   1905 HD11 LEU A 118      19.182   3.971  60.574  1.00 30.91           H  
ATOM   1906 HD12 LEU A 118      18.840   2.382  59.849  1.00 30.91           H  
ATOM   1907 HD13 LEU A 118      18.996   2.539  61.614  1.00 30.91           H  
ATOM   1908 HD21 LEU A 118      21.385   4.454  61.531  1.00 32.71           H  
ATOM   1909 HD22 LEU A 118      21.307   3.032  62.599  1.00 32.71           H  
ATOM   1910 HD23 LEU A 118      22.680   3.233  61.485  1.00 32.71           H  
ATOM   1911  N   SER A 119      24.014  -1.137  60.673  1.00 40.69           N  
ATOM   1912  CA  SER A 119      24.415  -2.535  60.700  1.00 43.51           C  
ATOM   1913  C   SER A 119      24.335  -3.100  62.109  1.00 53.79           C  
ATOM   1914  O   SER A 119      23.241  -3.335  62.633  1.00 57.64           O  
ATOM   1915  CB  SER A 119      25.834  -2.691  60.152  1.00 52.15           C  
ATOM   1916  OG  SER A 119      26.770  -2.039  60.995  1.00 51.16           O  
ATOM   1917  H   SER A 119      24.692  -0.441  60.947  1.00 40.69           H  
ATOM   1918  HA  SER A 119      23.735  -3.101  60.063  1.00 43.51           H  
ATOM   1919  HB3 SER A 119      25.886  -2.262  59.151  1.00 52.15           H  
ATOM   1920  HB2 SER A 119      26.083  -3.750  60.084  1.00 52.15           H  
ATOM   1921  HG  SER A 119      27.516  -1.737  60.472  1.00 51.16           H  
ATOM   1922  N   HIS A 120      25.495  -3.312  62.731  1.00 43.60           N  
ATOM   1923  CA  HIS A 120      25.548  -3.951  64.039  1.00 53.79           C  
ATOM   1924  C   HIS A 120      25.177  -2.955  65.128  1.00 55.23           C  
ATOM   1925  O   HIS A 120      25.770  -2.961  66.212  1.00 58.20           O  
ATOM   1926  CB  HIS A 120      26.942  -4.548  64.307  1.00  0.00           C  
ATOM   1927  CG  HIS A 120      28.061  -4.079  63.405  1.00  0.00           C  
ATOM   1928  ND1 HIS A 120      28.372  -4.699  62.263  1.00  0.00           N  
ATOM   1929  CD2 HIS A 120      28.936  -3.026  63.520  1.00  0.00           C  
ATOM   1930  CE1 HIS A 120      29.401  -4.057  61.688  1.00  0.00           C  
ATOM   1931  NE2 HIS A 120      29.791  -3.017  62.424  1.00  0.00           N  
ATOM   1932  HB2 HIS A 120      27.255  -4.301  65.321  1.00  0.00           H  
ATOM   1933  HB3 HIS A 120      26.903  -5.631  64.193  1.00  0.00           H  
ATOM   1934  HD2 HIS A 120      28.879  -2.367  64.373  1.00  0.00           H  
ATOM   1935  HE1 HIS A 120      29.800  -4.409  60.748  1.00  0.00           H  
ATOM   1936  HE2 HIS A 120      30.505  -2.308  62.346  1.00  0.00           H  
ATOM   1937  H   HIS A 120      26.361  -3.028  62.296  1.00 43.60           H  
ATOM   1938  HA  HIS A 120      24.820  -4.762  64.054  1.00 53.79           H  
ATOM   1939  N   VAL A 121      24.212  -2.085  64.835  1.00 61.91           N  
ATOM   1940  CA  VAL A 121      23.630  -1.216  65.850  1.00 53.28           C  
ATOM   1941  C   VAL A 121      22.774  -2.076  66.766  1.00 48.04           C  
ATOM   1942  O   VAL A 121      21.552  -2.164  66.595  1.00 45.10           O  
ATOM   1943  CB  VAL A 121      22.806  -0.082  65.218  1.00 43.91           C  
ATOM   1944  CG1 VAL A 121      22.407   0.932  66.281  1.00 45.65           C  
ATOM   1945  CG2 VAL A 121      23.593   0.586  64.103  1.00 41.60           C  
ATOM   1946  H   VAL A 121      23.865  -2.015  63.889  1.00 61.91           H  
ATOM   1947  HA  VAL A 121      24.436  -0.776  66.437  1.00 53.28           H  
ATOM   1948  HB  VAL A 121      21.899  -0.510  64.792  1.00 43.91           H  
ATOM   1949 HG11 VAL A 121      21.824   1.730  65.822  1.00 45.65           H  
ATOM   1950 HG12 VAL A 121      21.808   0.440  67.047  1.00 45.65           H  
ATOM   1951 HG13 VAL A 121      23.303   1.353  66.737  1.00 45.65           H  
ATOM   1952 HG21 VAL A 121      22.996   1.387  63.666  1.00 41.60           H  
ATOM   1953 HG22 VAL A 121      24.516   1.001  64.507  1.00 41.60           H  
ATOM   1954 HG23 VAL A 121      23.832  -0.150  63.335  1.00 41.60           H  
ATOM   1955  N   ARG A 122      23.409  -2.716  67.745  1.00 54.19           N  
ATOM   1956  CA  ARG A 122      22.706  -3.670  68.591  1.00 48.54           C  
ATOM   1957  C   ARG A 122      21.808  -2.953  69.590  1.00 43.79           C  
ATOM   1958  O   ARG A 122      22.246  -2.044  70.302  1.00 44.85           O  
ATOM   1959  CB  ARG A 122      23.712  -4.570  69.333  1.00  0.00           C  
ATOM   1960  CG  ARG A 122      25.173  -4.098  69.508  1.00  0.00           C  
ATOM   1961  CD  ARG A 122      26.159  -5.003  70.248  1.00  0.00           C  
ATOM   1962  NE  ARG A 122      27.500  -4.415  70.329  1.00  0.00           N  
ATOM   1963  CZ  ARG A 122      28.460  -4.566  69.399  1.00  0.00           C  
ATOM   1964  NH1 ARG A 122      28.247  -5.351  68.320  1.00  0.00           N  
ATOM   1965  NH2 ARG A 122      29.633  -3.927  69.579  1.00  0.00           N1+
ATOM   1966  HB2 ARG A 122      23.363  -4.742  70.352  1.00  0.00           H  
ATOM   1967  HB3 ARG A 122      23.799  -5.524  68.813  1.00  0.00           H  
ATOM   1968  HG2 ARG A 122      25.625  -3.943  68.529  1.00  0.00           H  
ATOM   1969  HG3 ARG A 122      25.189  -3.162  70.067  1.00  0.00           H  
ATOM   1970  HD2 ARG A 122      25.803  -5.175  71.263  1.00  0.00           H  
ATOM   1971  HD3 ARG A 122      26.240  -5.956  69.725  1.00  0.00           H  
ATOM   1972  HE  ARG A 122      27.680  -3.863  71.156  1.00  0.00           H  
ATOM   1973 HH12 ARG A 122      28.971  -5.461  67.625  1.00  0.00           H  
ATOM   1974 HH11 ARG A 122      27.363  -5.827  68.209  1.00  0.00           H  
ATOM   1975 HH22 ARG A 122      30.371  -4.024  68.895  1.00  0.00           H  
ATOM   1976 HH21 ARG A 122      29.775  -3.351  70.396  1.00  0.00           H  
ATOM   1977  H   ARG A 122      24.390  -2.542  67.908  1.00 54.19           H  
ATOM   1978  HA  ARG A 122      22.082  -4.300  67.957  1.00 48.54           H  
ATOM   1979  N   LEU A 123      20.550  -3.369  69.641  1.00 49.29           N  
ATOM   1980  CA  LEU A 123      19.619  -2.914  70.658  1.00 39.18           C  
ATOM   1981  C   LEU A 123      19.667  -3.847  71.861  1.00 39.75           C  
ATOM   1982  O   LEU A 123      20.140  -4.984  71.782  1.00 40.55           O  
ATOM   1983  CB  LEU A 123      18.189  -2.853  70.113  1.00 38.79           C  
ATOM   1984  CG  LEU A 123      17.798  -1.777  69.100  1.00 34.66           C  
ATOM   1985  CD1 LEU A 123      18.628  -1.893  67.839  1.00 33.32           C  
ATOM   1986  CD2 LEU A 123      16.318  -1.882  68.778  1.00 25.38           C  
ATOM   1987  H   LEU A 123      20.208  -4.027  68.956  1.00 49.29           H  
ATOM   1988  HA  LEU A 123      19.913  -1.915  70.979  1.00 39.18           H  
ATOM   1989  HB3 LEU A 123      17.492  -2.820  70.951  1.00 38.79           H  
ATOM   1990  HB2 LEU A 123      17.922  -3.830  69.712  1.00 38.79           H  
ATOM   1991  HG  LEU A 123      17.985  -0.800  69.546  1.00 34.66           H  
ATOM   1992 HD11 LEU A 123      18.330  -1.116  67.135  1.00 33.32           H  
ATOM   1993 HD12 LEU A 123      19.683  -1.774  68.086  1.00 33.32           H  
ATOM   1994 HD13 LEU A 123      18.469  -2.872  67.388  1.00 33.32           H  
ATOM   1995 HD21 LEU A 123      16.047  -1.112  68.056  1.00 25.38           H  
ATOM   1996 HD22 LEU A 123      16.106  -2.865  68.357  1.00 25.38           H  
ATOM   1997 HD23 LEU A 123      15.737  -1.745  69.690  1.00 25.38           H  
ATOM   1998  N   THR A 124      19.187  -3.348  72.980  1.00 37.65           N  
ATOM   1999  CA  THR A 124      18.972  -4.201  74.131  1.00 33.79           C  
ATOM   2000  C   THR A 124      17.498  -4.540  74.248  1.00 36.51           C  
ATOM   2001  O   THR A 124      16.637  -3.806  73.752  1.00 35.89           O  
ATOM   2002  CB  THR A 124      19.460  -3.513  75.420  1.00  0.00           C  
ATOM   2003  OG1 THR A 124      18.357  -3.378  76.323  1.00  0.00           O  
ATOM   2004  CG2 THR A 124      20.071  -2.128  75.176  1.00  0.00           C  
ATOM   2005  HB  THR A 124      20.258  -4.105  75.868  1.00  0.00           H  
ATOM   2006  HG1 THR A 124      18.654  -2.950  77.129  1.00  0.00           H  
ATOM   2007 HG21 THR A 124      20.394  -1.701  76.126  1.00  0.00           H  
ATOM   2008 HG22 THR A 124      20.929  -2.220  74.510  1.00  0.00           H  
ATOM   2009 HG23 THR A 124      19.326  -1.476  74.720  1.00  0.00           H  
ATOM   2010  H   THR A 124      18.966  -2.364  73.040  1.00 37.65           H  
ATOM   2011  HA  THR A 124      19.534  -5.125  73.993  1.00 33.79           H  
ATOM   2012  N   PRO A 125      17.170  -5.663  74.875  1.00 39.84           N  
ATOM   2013  CA  PRO A 125      15.769  -6.058  75.009  1.00 29.77           C  
ATOM   2014  C   PRO A 125      14.919  -4.919  75.544  1.00 32.43           C  
ATOM   2015  O   PRO A 125      13.775  -4.739  75.103  1.00 28.39           O  
ATOM   2016  CB  PRO A 125      15.830  -7.229  75.999  1.00 30.88           C  
ATOM   2017  CG  PRO A 125      17.170  -7.828  75.757  1.00 34.36           C  
ATOM   2018  CD  PRO A 125      18.085  -6.671  75.440  1.00 38.50           C  
ATOM   2019  HA  PRO A 125      15.381  -6.398  74.049  1.00 29.77           H  
ATOM   2020  HB3 PRO A 125      15.059  -7.956  75.745  1.00 30.88           H  
ATOM   2021  HB2 PRO A 125      15.787  -6.843  77.017  1.00 30.88           H  
ATOM   2022  HG3 PRO A 125      17.118  -8.495  74.896  1.00 34.36           H  
ATOM   2023  HG2 PRO A 125      17.514  -8.323  76.665  1.00 34.36           H  
ATOM   2024  HD2 PRO A 125      18.515  -6.288  76.366  1.00 38.50           H  
ATOM   2025  HD3 PRO A 125      18.800  -6.976  74.676  1.00 38.50           H  
ATOM   2026  N   ALA A 126      15.435  -4.123  76.502  1.00 33.20           N  
ATOM   2027  CA  ALA A 126      14.655  -2.981  77.002  1.00 35.59           C  
ATOM   2028  C   ALA A 126      14.460  -1.897  75.954  1.00 39.19           C  
ATOM   2029  O   ALA A 126      13.859  -0.854  76.227  1.00 42.87           O  
ATOM   2030  CB  ALA A 126      15.488  -2.474  78.194  1.00  0.00           C  
ATOM   2031  HB1 ALA A 126      16.021  -1.568  77.907  1.00  0.00           H  
ATOM   2032  HB2 ALA A 126      14.827  -2.256  79.033  1.00  0.00           H  
ATOM   2033  HB3 ALA A 126      16.206  -3.240  78.488  1.00  0.00           H  
ATOM   2034  H   ALA A 126      16.355  -4.312  76.874  1.00 33.20           H  
ATOM   2035  HA  ALA A 126      13.684  -3.328  77.355  1.00 35.59           H  
ATOM   2036  N   GLN A 127      14.974  -2.133  74.751  1.00 32.35           N  
ATOM   2037  CA  GLN A 127      14.653  -1.311  73.595  1.00 28.75           C  
ATOM   2038  C   GLN A 127      13.899  -2.070  72.518  1.00 29.21           C  
ATOM   2039  O   GLN A 127      13.079  -1.471  71.820  1.00 21.21           O  
ATOM   2040  CB  GLN A 127      15.927  -0.712  72.987  1.00 30.57           C  
ATOM   2041  CG  GLN A 127      16.516   0.440  73.785  1.00 31.27           C  
ATOM   2042  CD  GLN A 127      17.994   0.251  74.059  1.00 28.41           C  
ATOM   2043  OE1 GLN A 127      18.683  -0.459  73.328  1.00 36.65           O  
ATOM   2044  NE2 GLN A 127      18.486   0.877  75.122  1.00 22.99           N  
ATOM   2045  H   GLN A 127      15.611  -2.905  74.617  1.00 32.35           H  
ATOM   2046  HA  GLN A 127      14.022  -0.489  73.932  1.00 28.75           H  
ATOM   2047  HB3 GLN A 127      15.720  -0.378  71.970  1.00 30.57           H  
ATOM   2048  HB2 GLN A 127      16.677  -1.495  72.876  1.00 30.57           H  
ATOM   2049  HG3 GLN A 127      15.982   0.537  74.730  1.00 31.27           H  
ATOM   2050  HG2 GLN A 127      16.365   1.372  73.241  1.00 31.27           H  
ATOM   2051 HE22 GLN A 127      19.465   0.787  75.353  1.00 22.99           H  
ATOM   2052 HE21 GLN A 127      17.881   1.443  75.699  1.00 22.99           H  
ATOM   2053  N   THR A 128      14.168  -3.368  72.361  1.00 31.59           N  
ATOM   2054  CA  THR A 128      13.333  -4.214  71.517  1.00 26.87           C  
ATOM   2055  C   THR A 128      11.979  -4.496  72.156  1.00 15.75           C  
ATOM   2056  O   THR A 128      11.027  -4.829  71.443  1.00 19.44           O  
ATOM   2057  CB  THR A 128      14.061  -5.536  71.211  1.00  0.00           C  
ATOM   2058  OG1 THR A 128      14.934  -5.852  72.301  1.00  0.00           O  
ATOM   2059  CG2 THR A 128      14.882  -5.494  69.917  1.00  0.00           C  
ATOM   2060  HB  THR A 128      13.327  -6.329  71.061  1.00  0.00           H  
ATOM   2061  HG1 THR A 128      15.391  -6.675  72.117  1.00  0.00           H  
ATOM   2062 HG21 THR A 128      15.368  -6.458  69.763  1.00  0.00           H  
ATOM   2063 HG22 THR A 128      14.224  -5.281  69.075  1.00  0.00           H  
ATOM   2064 HG23 THR A 128      15.640  -4.714  69.992  1.00  0.00           H  
ATOM   2065  H   THR A 128      14.961  -3.780  72.831  1.00 31.59           H  
ATOM   2066  HA  THR A 128      13.163  -3.693  70.575  1.00 26.87           H  
ATOM   2067  N   THR A 129      11.881  -4.391  73.483  1.00 17.70           N  
ATOM   2068  CA  THR A 129      10.579  -4.455  74.139  1.00 20.47           C  
ATOM   2069  C   THR A 129       9.789  -3.179  73.880  1.00 21.53           C  
ATOM   2070  O   THR A 129       8.553  -3.204  73.821  1.00 15.96           O  
ATOM   2071  CB  THR A 129      10.751  -4.714  75.647  1.00  0.00           C  
ATOM   2072  OG1 THR A 129       9.502  -5.154  76.191  1.00  0.00           O  
ATOM   2073  CG2 THR A 129      11.223  -3.481  76.427  1.00  0.00           C  
ATOM   2074  HB  THR A 129      11.526  -5.466  75.801  1.00  0.00           H  
ATOM   2075  HG1 THR A 129       8.836  -4.476  76.053  1.00  0.00           H  
ATOM   2076 HG21 THR A 129      11.323  -3.735  77.483  1.00  0.00           H  
ATOM   2077 HG22 THR A 129      12.187  -3.153  76.040  1.00  0.00           H  
ATOM   2078 HG23 THR A 129      10.494  -2.679  76.315  1.00  0.00           H  
ATOM   2079  H   THR A 129      12.713  -4.266  74.042  1.00 17.70           H  
ATOM   2080  HA  THR A 129      10.024  -5.290  73.712  1.00 20.47           H  
ATOM   2081  N   LEU A 130      10.481  -2.048  73.729  1.00 22.16           N  
ATOM   2082  CA  LEU A 130       9.824  -0.803  73.350  1.00 18.99           C  
ATOM   2083  C   LEU A 130       9.486  -0.769  71.866  1.00 21.15           C  
ATOM   2084  O   LEU A 130       8.518  -0.108  71.470  1.00 21.31           O  
ATOM   2085  CB  LEU A 130      10.711   0.390  73.717  1.00 27.24           C  
ATOM   2086  CG  LEU A 130      10.267   1.788  73.278  1.00 24.98           C  
ATOM   2087  CD1 LEU A 130      10.232   2.719  74.475  1.00 34.31           C  
ATOM   2088  CD2 LEU A 130      11.205   2.328  72.215  1.00 25.59           C  
ATOM   2089  H   LEU A 130      11.480  -2.043  73.878  1.00 22.16           H  
ATOM   2090  HA  LEU A 130       8.894  -0.723  73.913  1.00 18.99           H  
ATOM   2091  HB3 LEU A 130      11.723   0.207  73.355  1.00 27.24           H  
ATOM   2092  HB2 LEU A 130      10.880   0.391  74.794  1.00 27.24           H  
ATOM   2093  HG  LEU A 130       9.264   1.721  72.858  1.00 24.98           H  
ATOM   2094 HD11 LEU A 130       9.915   3.712  74.155  1.00 34.31           H  
ATOM   2095 HD12 LEU A 130       9.529   2.335  75.214  1.00 34.31           H  
ATOM   2096 HD13 LEU A 130      11.226   2.781  74.917  1.00 34.31           H  
ATOM   2097 HD21 LEU A 130      10.878   3.323  71.912  1.00 25.59           H  
ATOM   2098 HD22 LEU A 130      12.216   2.386  72.618  1.00 25.59           H  
ATOM   2099 HD23 LEU A 130      11.196   1.664  71.351  1.00 25.59           H  
ATOM   2100  N   VAL A 131      10.269  -1.466  71.038  1.00 21.33           N  
ATOM   2101  CA  VAL A 131      10.017  -1.474  69.600  1.00 16.81           C  
ATOM   2102  C   VAL A 131       8.683  -2.136  69.278  1.00 17.77           C  
ATOM   2103  O   VAL A 131       8.009  -1.750  68.314  1.00 24.32           O  
ATOM   2104  CB  VAL A 131      11.176  -2.166  68.864  1.00 19.82           C  
ATOM   2105  CG1 VAL A 131      10.733  -2.603  67.477  1.00 13.51           C  
ATOM   2106  CG2 VAL A 131      12.363  -1.236  68.774  1.00 15.37           C  
ATOM   2107  H   VAL A 131      11.047  -1.996  71.405  1.00 21.33           H  
ATOM   2108  HA  VAL A 131       9.971  -0.439  69.260  1.00 16.81           H  
ATOM   2109  HB  VAL A 131      11.469  -3.050  69.430  1.00 19.82           H  
ATOM   2110 HG11 VAL A 131      11.563  -3.091  66.967  1.00 13.51           H  
ATOM   2111 HG12 VAL A 131       9.900  -3.300  67.564  1.00 13.51           H  
ATOM   2112 HG13 VAL A 131      10.418  -1.731  66.904  1.00 13.51           H  
ATOM   2113 HG21 VAL A 131      13.178  -1.736  68.251  1.00 15.37           H  
ATOM   2114 HG22 VAL A 131      12.080  -0.336  68.228  1.00 15.37           H  
ATOM   2115 HG23 VAL A 131      12.689  -0.964  69.778  1.00 15.37           H  
ATOM   2116  N   ASP A 132       8.281  -3.139  70.061  1.00 23.43           N  
ATOM   2117  CA  ASP A 132       7.007  -3.814  69.832  1.00 24.34           C  
ATOM   2118  C   ASP A 132       5.816  -3.028  70.365  1.00 22.43           C  
ATOM   2119  O   ASP A 132       4.692  -3.245  69.898  1.00 20.54           O  
ATOM   2120  CB  ASP A 132       7.021  -5.205  70.459  1.00  0.00           C  
ATOM   2121  CG  ASP A 132       7.312  -5.263  71.961  1.00  0.00           C  
ATOM   2122  OD1 ASP A 132       6.330  -5.199  72.737  1.00  0.00           O  
ATOM   2123  OD2 ASP A 132       8.511  -5.329  72.303  1.00  0.00           O1-
ATOM   2124  H   ASP A 132       8.862  -3.444  70.829  1.00 23.43           H  
ATOM   2125  HA  ASP A 132       6.878  -3.932  68.756  1.00 24.34           H  
ATOM   2126  HB2 ASP A 132       6.047  -5.676  70.322  1.00  0.00           H  
ATOM   2127  HB3 ASP A 132       7.788  -5.813  69.980  1.00  0.00           H  
ATOM   2128  N   ARG A 133       6.030  -2.150  71.348  1.00 22.46           N  
ATOM   2129  CA  ARG A 133       4.978  -1.232  71.771  1.00 26.87           C  
ATOM   2130  C   ARG A 133       4.771  -0.120  70.748  1.00 21.72           C  
ATOM   2131  O   ARG A 133       3.629   0.261  70.464  1.00 29.43           O  
ATOM   2132  CB  ARG A 133       5.312  -0.630  73.149  1.00  0.00           C  
ATOM   2133  CG  ARG A 133       5.308  -1.538  74.399  1.00  0.00           C  
ATOM   2134  CD  ARG A 133       5.664  -0.931  75.756  1.00  0.00           C  
ATOM   2135  NE  ARG A 133       5.638  -1.923  76.835  1.00  0.00           N  
ATOM   2136  CZ  ARG A 133       5.985  -1.677  78.111  1.00  0.00           C  
ATOM   2137  NH1 ARG A 133       6.394  -0.443  78.480  1.00  0.00           N  
ATOM   2138  NH2 ARG A 133       5.922  -2.688  79.000  1.00  0.00           N1+
ATOM   2139  HB2 ARG A 133       6.317  -0.209  73.128  1.00  0.00           H  
ATOM   2140  HB3 ARG A 133       4.595   0.155  73.386  1.00  0.00           H  
ATOM   2141  HG2 ARG A 133       4.312  -1.958  74.541  1.00  0.00           H  
ATOM   2142  HG3 ARG A 133       6.026  -2.347  74.264  1.00  0.00           H  
ATOM   2143  HD2 ARG A 133       6.667  -0.507  75.713  1.00  0.00           H  
ATOM   2144  HD3 ARG A 133       4.949  -0.146  76.002  1.00  0.00           H  
ATOM   2145  HE  ARG A 133       5.332  -2.847  76.564  1.00  0.00           H  
ATOM   2146 HH12 ARG A 133       6.653  -0.263  79.440  1.00  0.00           H  
ATOM   2147 HH11 ARG A 133       6.441   0.299  77.797  1.00  0.00           H  
ATOM   2148 HH22 ARG A 133       6.177  -2.529  79.964  1.00  0.00           H  
ATOM   2149 HH21 ARG A 133       5.620  -3.605  78.702  1.00  0.00           H  
ATOM   2150  H   ARG A 133       6.929  -2.116  71.808  1.00 22.46           H  
ATOM   2151  HA  ARG A 133       4.048  -1.794  71.859  1.00 26.87           H  
ATOM   2152  N   LEU A 134       5.863   0.409  70.188  1.00 17.25           N  
ATOM   2153  CA  LEU A 134       5.764   1.442  69.160  1.00 17.89           C  
ATOM   2154  C   LEU A 134       5.126   0.935  67.871  1.00 22.37           C  
ATOM   2155  O   LEU A 134       4.561   1.739  67.122  1.00 16.14           O  
ATOM   2156  CB  LEU A 134       7.149   2.014  68.843  1.00 14.98           C  
ATOM   2157  CG  LEU A 134       7.984   2.564  70.003  1.00 12.88           C  
ATOM   2158  CD1 LEU A 134       9.437   2.683  69.596  1.00 12.94           C  
ATOM   2159  CD2 LEU A 134       7.457   3.904  70.467  1.00 35.10           C  
ATOM   2160  H   LEU A 134       6.780   0.095  70.474  1.00 17.25           H  
ATOM   2161  HA  LEU A 134       5.145   2.250  69.550  1.00 17.89           H  
ATOM   2162  HB3 LEU A 134       7.051   2.784  68.077  1.00 14.98           H  
ATOM   2163  HB2 LEU A 134       7.731   1.264  68.308  1.00 14.98           H  
ATOM   2164  HG  LEU A 134       7.918   1.863  70.835  1.00 12.88           H  
ATOM   2165 HD11 LEU A 134      10.018   3.075  70.431  1.00 12.94           H  
ATOM   2166 HD12 LEU A 134       9.819   1.701  69.318  1.00 12.94           H  
ATOM   2167 HD13 LEU A 134       9.522   3.359  68.745  1.00 12.94           H  
ATOM   2168 HD21 LEU A 134       8.069   4.270  71.291  1.00 35.10           H  
ATOM   2169 HD22 LEU A 134       7.496   4.616  69.642  1.00 35.10           H  
ATOM   2170 HD23 LEU A 134       6.426   3.793  70.802  1.00 35.10           H  
ATOM   2171  N   ALA A 135       5.221  -0.368  67.586  1.00 21.47           N  
ATOM   2172  CA  ALA A 135       4.673  -0.915  66.346  1.00 18.99           C  
ATOM   2173  C   ALA A 135       3.170  -1.144  66.452  1.00 11.46           C  
ATOM   2174  O   ALA A 135       2.408  -0.763  65.554  1.00 12.61           O  
ATOM   2175  CB  ALA A 135       5.387  -2.220  65.981  1.00 19.68           C  
ATOM   2176  H   ALA A 135       5.678  -0.994  68.233  1.00 21.47           H  
ATOM   2177  HA  ALA A 135       4.852  -0.194  65.548  1.00 18.99           H  
ATOM   2178  HB1 ALA A 135       4.969  -2.617  65.056  1.00 19.68           H  
ATOM   2179  HB2 ALA A 135       6.451  -2.027  65.845  1.00 19.68           H  
ATOM   2180  HB3 ALA A 135       5.249  -2.946  66.782  1.00 19.68           H  
ATOM   2181  N   GLU A 136       2.731  -1.783  67.537  1.00  8.27           N  
ATOM   2182  CA  GLU A 136       1.302  -1.889  67.806  1.00 18.52           C  
ATOM   2183  C   GLU A 136       0.659  -0.514  67.915  1.00 17.01           C  
ATOM   2184  O   GLU A 136      -0.534  -0.357  67.631  1.00 14.40           O  
ATOM   2185  CB  GLU A 136       1.085  -2.683  69.093  1.00 20.94           C  
ATOM   2186  CG  GLU A 136      -0.253  -3.382  69.212  1.00 10.06           C  
ATOM   2187  CD  GLU A 136      -0.301  -4.302  70.415  1.00 12.86           C  
ATOM   2188  OE1 GLU A 136       0.574  -4.169  71.296  1.00 11.69           O  
ATOM   2189  OE2 GLU A 136      -1.211  -5.154  70.482  1.00 22.06           O1-
ATOM   2190  H   GLU A 136       3.390  -2.198  68.180  1.00  8.27           H  
ATOM   2191  HA  GLU A 136       0.833  -2.427  66.983  1.00 18.52           H  
ATOM   2192  HB3 GLU A 136       1.225  -2.024  69.950  1.00 20.94           H  
ATOM   2193  HB2 GLU A 136       1.885  -3.415  69.203  1.00 20.94           H  
ATOM   2194  HG3 GLU A 136      -0.443  -3.959  68.307  1.00 10.06           H  
ATOM   2195  HG2 GLU A 136      -1.045  -2.638  69.293  1.00 10.06           H  
ATOM   2196  N   ASN A 137       1.435   0.489  68.326  1.00 17.33           N  
ATOM   2197  CA  ASN A 137       0.929   1.847  68.490  1.00 11.22           C  
ATOM   2198  C   ASN A 137       0.754   2.538  67.145  1.00 13.32           C  
ATOM   2199  O   ASN A 137      -0.330   3.044  66.832  1.00 17.98           O  
ATOM   2200  CB  ASN A 137       1.884   2.645  69.384  1.00 13.03           C  
ATOM   2201  CG  ASN A 137       1.247   3.896  69.957  1.00 18.82           C  
ATOM   2202  OD1 ASN A 137       0.123   3.863  70.452  1.00 18.92           O  
ATOM   2203  ND2 ASN A 137       1.974   5.007  69.905  1.00 14.56           N  
ATOM   2204  H   ASN A 137       2.409   0.321  68.535  1.00 17.33           H  
ATOM   2205  HA  ASN A 137      -0.043   1.796  68.981  1.00 11.22           H  
ATOM   2206  HB3 ASN A 137       2.771   2.919  68.813  1.00 13.03           H  
ATOM   2207  HB2 ASN A 137       2.233   2.010  70.199  1.00 13.03           H  
ATOM   2208 HD22 ASN A 137       1.602   5.872  70.271  1.00 14.56           H  
ATOM   2209 HD21 ASN A 137       2.899   4.987  69.499  1.00 14.56           H  
ATOM   2210  N   GLY A 138       1.816   2.567  66.336  1.00 10.61           N  
ATOM   2211  CA  GLY A 138       1.762   3.273  65.064  1.00 19.18           C  
ATOM   2212  C   GLY A 138       0.727   2.680  64.119  1.00 13.43           C  
ATOM   2213  O   GLY A 138       0.297   3.360  63.180  1.00 14.28           O  
ATOM   2214  HA3 GLY A 138       2.755   3.276  64.590  1.00 19.18           H  
ATOM   2215  H   GLY A 138       2.668   2.096  66.604  1.00 10.61           H  
ATOM   2216  HA2 GLY A 138       1.482   4.307  65.264  1.00 19.18           H  
ATOM   2217  N   HIS A 139       0.324   1.427  64.336  1.00 17.56           N  
ATOM   2218  CA  HIS A 139      -0.794   0.882  63.575  1.00 18.85           C  
ATOM   2219  C   HIS A 139      -2.105   1.496  64.040  1.00 10.62           C  
ATOM   2220  O   HIS A 139      -3.013   1.727  63.234  1.00  8.61           O  
ATOM   2221  CB  HIS A 139      -0.826  -0.638  63.707  1.00 10.66           C  
ATOM   2222  CG  HIS A 139      -2.176  -1.240  63.465  1.00  9.84           C  
ATOM   2223  ND1 HIS A 139      -2.566  -1.727  62.236  1.00 14.80           N  
ATOM   2224  CD2 HIS A 139      -3.222  -1.447  64.300  1.00  7.85           C  
ATOM   2225  CE1 HIS A 139      -3.795  -2.203  62.322  1.00 16.86           C  
ATOM   2226  NE2 HIS A 139      -4.217  -2.044  63.564  1.00 12.58           N  
ATOM   2227  H   HIS A 139       0.793   0.858  65.026  1.00 17.56           H  
ATOM   2228  HA  HIS A 139      -0.650   1.133  62.524  1.00 18.85           H  
ATOM   2229  HB3 HIS A 139      -0.476  -0.922  64.699  1.00 10.66           H  
ATOM   2230  HB2 HIS A 139      -0.106  -1.076  63.016  1.00 10.66           H  
ATOM   2231  HD2 HIS A 139      -3.154  -1.148  65.336  1.00  7.85           H  
ATOM   2232  HE1 HIS A 139      -4.272  -2.628  61.451  1.00 16.86           H  
ATOM   2233  HE2 HIS A 139      -5.095  -2.282  64.002  1.00  0.00           H  
ATOM   2234  N   ASN A 140      -2.217   1.766  65.339  1.00  7.85           N  
ATOM   2235  CA  ASN A 140      -3.357   2.504  65.860  1.00 11.39           C  
ATOM   2236  C   ASN A 140      -3.253   3.997  65.586  1.00 18.03           C  
ATOM   2237  O   ASN A 140      -4.279   4.685  65.591  1.00 12.01           O  
ATOM   2238  CB  ASN A 140      -3.498   2.253  67.363  1.00 13.41           C  
ATOM   2239  CG  ASN A 140      -3.843   0.817  67.679  1.00 14.13           C  
ATOM   2240  OD1 ASN A 140      -3.344   0.325  68.805  1.00 15.02           O  
ATOM   2241  ND2 ASN A 140      -4.548   0.155  66.919  1.00  6.01           N  
ATOM   2242  H   ASN A 140      -1.502   1.457  65.982  1.00  7.85           H  
ATOM   2243  HA  ASN A 140      -4.256   2.131  65.368  1.00 11.39           H  
ATOM   2244  HB3 ASN A 140      -4.268   2.909  67.769  1.00 13.41           H  
ATOM   2245  HB2 ASN A 140      -2.568   2.521  67.864  1.00 13.41           H  
ATOM   2246 HD22 ASN A 140      -4.770  -0.804  67.144  1.00  6.01           H  
ATOM   2247 HD21 ASN A 140      -4.905   0.571  66.070  1.00  6.01           H  
ATOM   2248  N   VAL A 141      -2.042   4.511  65.361  1.00 12.54           N  
ATOM   2249  CA  VAL A 141      -1.883   5.885  64.893  1.00  9.69           C  
ATOM   2250  C   VAL A 141      -2.354   6.006  63.449  1.00 12.42           C  
ATOM   2251  O   VAL A 141      -3.218   6.829  63.122  1.00 21.61           O  
ATOM   2252  CB  VAL A 141      -0.419   6.337  65.041  1.00 12.81           C  
ATOM   2253  CG1 VAL A 141      -0.167   7.606  64.236  1.00  8.80           C  
ATOM   2254  CG2 VAL A 141      -0.069   6.540  66.503  1.00 12.98           C  
ATOM   2255  H   VAL A 141      -1.218   3.948  65.514  1.00 12.54           H  
ATOM   2256  HA  VAL A 141      -2.505   6.532  65.512  1.00  9.69           H  
ATOM   2257  HB  VAL A 141       0.222   5.550  64.644  1.00 12.81           H  
ATOM   2258 HG11 VAL A 141       0.873   7.910  64.353  1.00  8.80           H  
ATOM   2259 HG12 VAL A 141      -0.373   7.416  63.183  1.00  8.80           H  
ATOM   2260 HG13 VAL A 141      -0.820   8.401  64.596  1.00  8.80           H  
ATOM   2261 HG21 VAL A 141       0.970   6.859  66.588  1.00 12.98           H  
ATOM   2262 HG22 VAL A 141      -0.719   7.303  66.930  1.00 12.98           H  
ATOM   2263 HG23 VAL A 141      -0.206   5.603  67.043  1.00 12.98           H  
ATOM   2264  N   TRP A 142      -1.789   5.180  62.565  1.00 11.32           N  
ATOM   2265  CA  TRP A 142      -2.164   5.212  61.155  1.00 18.23           C  
ATOM   2266  C   TRP A 142      -3.660   5.004  60.967  1.00 21.20           C  
ATOM   2267  O   TRP A 142      -4.274   5.610  60.081  1.00 22.39           O  
ATOM   2268  CB  TRP A 142      -1.379   4.147  60.388  1.00 18.14           C  
ATOM   2269  CG  TRP A 142      -1.927   3.835  59.025  1.00 23.15           C  
ATOM   2270  CD1 TRP A 142      -1.683   4.516  57.869  1.00 31.25           C  
ATOM   2271  CD2 TRP A 142      -2.802   2.753  58.675  1.00 24.92           C  
ATOM   2272  NE1 TRP A 142      -2.351   3.929  56.822  1.00 25.06           N  
ATOM   2273  CE2 TRP A 142      -3.046   2.845  57.290  1.00 29.34           C  
ATOM   2274  CE3 TRP A 142      -3.404   1.718  59.398  1.00 20.23           C  
ATOM   2275  CZ2 TRP A 142      -3.866   1.943  56.615  1.00 27.41           C  
ATOM   2276  CZ3 TRP A 142      -4.218   0.822  58.724  1.00 10.70           C  
ATOM   2277  CH2 TRP A 142      -4.441   0.940  57.348  1.00 18.97           C  
ATOM   2278  H   TRP A 142      -1.089   4.518  62.868  1.00 11.32           H  
ATOM   2279  HA  TRP A 142      -1.900   6.190  60.752  1.00 18.23           H  
ATOM   2280  HB3 TRP A 142      -1.339   3.232  60.979  1.00 18.14           H  
ATOM   2281  HB2 TRP A 142      -0.339   4.461  60.296  1.00 18.14           H  
ATOM   2282  HD1 TRP A 142      -1.040   5.384  57.879  1.00 31.25           H  
ATOM   2283  HE1 TRP A 142      -2.273   4.317  55.893  1.00 25.06           H  
ATOM   2284  HE3 TRP A 142      -3.230   1.629  60.460  1.00 20.23           H  
ATOM   2285  HZ2 TRP A 142      -4.028   2.051  55.553  1.00 27.41           H  
ATOM   2286  HZ3 TRP A 142      -4.693   0.015  59.261  1.00 10.70           H  
ATOM   2287  HH2 TRP A 142      -5.083   0.218  56.865  1.00 18.97           H  
ATOM   2288  N   ALA A 143      -4.267   4.153  61.796  1.00 17.23           N  
ATOM   2289  CA  ALA A 143      -5.662   3.770  61.609  1.00 15.39           C  
ATOM   2290  C   ALA A 143      -6.654   4.792  62.151  1.00 24.51           C  
ATOM   2291  O   ALA A 143      -7.808   4.799  61.709  1.00 18.97           O  
ATOM   2292  CB  ALA A 143      -5.928   2.409  62.261  1.00 17.57           C  
ATOM   2293  H   ALA A 143      -3.760   3.758  62.575  1.00 17.23           H  
ATOM   2294  HA  ALA A 143      -5.839   3.668  60.538  1.00 15.39           H  
ATOM   2295  HB1 ALA A 143      -6.972   2.134  62.115  1.00 17.57           H  
ATOM   2296  HB2 ALA A 143      -5.287   1.655  61.804  1.00 17.57           H  
ATOM   2297  HB3 ALA A 143      -5.714   2.469  63.328  1.00 17.57           H  
ATOM   2298  N   ARG A 144      -6.250   5.631  63.110  1.00 21.89           N  
ATOM   2299  CA  ARG A 144      -7.161   6.653  63.620  1.00 23.14           C  
ATOM   2300  C   ARG A 144      -7.293   7.820  62.648  1.00 25.27           C  
ATOM   2301  O   ARG A 144      -8.403   8.312  62.410  1.00 18.84           O  
ATOM   2302  CB  ARG A 144      -6.690   7.153  64.998  1.00  0.00           C  
ATOM   2303  CG  ARG A 144      -6.060   8.559  65.125  1.00  0.00           C  
ATOM   2304  CD  ARG A 144      -5.597   9.041  66.500  1.00  0.00           C  
ATOM   2305  NE  ARG A 144      -5.024  10.390  66.453  1.00  0.00           N  
ATOM   2306  CZ  ARG A 144      -3.730  10.663  66.210  1.00  0.00           C  
ATOM   2307  NH1 ARG A 144      -2.840   9.660  66.045  1.00  0.00           N  
ATOM   2308  NH2 ARG A 144      -3.348  11.955  66.146  1.00  0.00           N1+
ATOM   2309  HB2 ARG A 144      -7.536   7.176  65.685  1.00  0.00           H  
ATOM   2310  HB3 ARG A 144      -5.925   6.482  65.387  1.00  0.00           H  
ATOM   2311  HG2 ARG A 144      -5.168   8.616  64.501  1.00  0.00           H  
ATOM   2312  HG3 ARG A 144      -6.779   9.311  64.800  1.00  0.00           H  
ATOM   2313  HD2 ARG A 144      -6.446   9.059  67.184  1.00  0.00           H  
ATOM   2314  HD3 ARG A 144      -4.835   8.364  66.885  1.00  0.00           H  
ATOM   2315  HE  ARG A 144      -5.677  11.142  66.620  1.00  0.00           H  
ATOM   2316 HH12 ARG A 144      -1.869   9.871  65.863  1.00  0.00           H  
ATOM   2317 HH11 ARG A 144      -3.145   8.700  66.104  1.00  0.00           H  
ATOM   2318 HH22 ARG A 144      -2.382  12.187  65.965  1.00  0.00           H  
ATOM   2319 HH21 ARG A 144      -4.028  12.690  66.280  1.00  0.00           H  
ATOM   2320  H   ARG A 144      -5.314   5.559  63.483  1.00 21.89           H  
ATOM   2321  HA  ARG A 144      -8.145   6.200  63.742  1.00 23.14           H  
ATOM   2322  N   ASP A 145      -6.175   8.281  62.082  1.00 20.90           N  
ATOM   2323  CA  ASP A 145      -6.251   9.310  61.050  1.00 24.57           C  
ATOM   2324  C   ASP A 145      -7.058   8.833  59.850  1.00 26.72           C  
ATOM   2325  O   ASP A 145      -7.755   9.632  59.214  1.00 23.27           O  
ATOM   2326  CB  ASP A 145      -4.847   9.727  60.615  1.00 15.59           C  
ATOM   2327  CG  ASP A 145      -4.067  10.388  61.727  1.00 14.87           C  
ATOM   2328  OD1 ASP A 145      -4.672  10.687  62.776  1.00 18.31           O  
ATOM   2329  OD2 ASP A 145      -2.849  10.600  61.554  1.00 10.35           O1-
ATOM   2330  H   ASP A 145      -5.277   7.918  62.368  1.00 20.90           H  
ATOM   2331  HA  ASP A 145      -6.751  10.182  61.473  1.00 24.57           H  
ATOM   2332  HB3 ASP A 145      -4.918  10.409  59.767  1.00 15.59           H  
ATOM   2333  HB2 ASP A 145      -4.302   8.852  60.261  1.00 15.59           H  
ATOM   2334  N   ARG A 146      -6.974   7.541  59.524  1.00 20.69           N  
ATOM   2335  CA  ARG A 146      -7.789   6.998  58.442  1.00 23.39           C  
ATOM   2336  C   ARG A 146      -9.251   6.870  58.849  1.00 25.54           C  
ATOM   2337  O   ARG A 146     -10.144   7.036  58.009  1.00 20.69           O  
ATOM   2338  CB  ARG A 146      -7.247   5.638  58.006  1.00 30.14           C  
ATOM   2339  CG  ARG A 146      -5.909   5.699  57.296  1.00 31.20           C  
ATOM   2340  CD  ARG A 146      -6.029   6.340  55.922  1.00 25.32           C  
ATOM   2341  NE  ARG A 146      -4.804   6.187  55.141  1.00 23.76           N  
ATOM   2342  CZ  ARG A 146      -3.659   6.800  55.423  1.00 36.45           C  
ATOM   2343  NH1 ARG A 146      -2.592   6.606  54.661  1.00 35.73           N  
ATOM   2344  NH2 ARG A 146      -3.580   7.604  56.474  1.00 38.85           N1+
ATOM   2345  H   ARG A 146      -6.344   6.933  60.027  1.00 20.69           H  
ATOM   2346  HA  ARG A 146      -7.728   7.679  57.593  1.00 23.39           H  
ATOM   2347  HB3 ARG A 146      -7.976   5.149  57.361  1.00 30.14           H  
ATOM   2348  HB2 ARG A 146      -7.165   4.986  58.876  1.00 30.14           H  
ATOM   2349  HG3 ARG A 146      -5.507   4.691  57.192  1.00 31.20           H  
ATOM   2350  HG2 ARG A 146      -5.203   6.268  57.901  1.00 31.20           H  
ATOM   2351  HD3 ARG A 146      -6.257   7.400  56.035  1.00 25.32           H  
ATOM   2352  HD2 ARG A 146      -6.862   5.888  55.383  1.00 25.32           H  
ATOM   2353  HE  ARG A 146      -4.864   5.570  54.343  1.00 23.76           H  
ATOM   2354 HH12 ARG A 146      -1.724   7.074  54.879  1.00 35.73           H  
ATOM   2355 HH11 ARG A 146      -2.647   5.990  53.862  1.00 35.73           H  
ATOM   2356 HH22 ARG A 146      -2.710   8.070  56.689  1.00 38.85           H  
ATOM   2357 HH21 ARG A 146      -4.390   7.750  57.060  1.00 38.85           H  
ATOM   2358  N   VAL A 147      -9.514   6.566  60.124  1.00 28.37           N  
ATOM   2359  CA  VAL A 147     -10.891   6.415  60.582  1.00 24.69           C  
ATOM   2360  C   VAL A 147     -11.583   7.766  60.654  1.00 25.46           C  
ATOM   2361  O   VAL A 147     -12.803   7.860  60.469  1.00 26.75           O  
ATOM   2362  CB  VAL A 147     -10.929   5.690  61.940  1.00  0.00           C  
ATOM   2363  CG1 VAL A 147     -10.751   6.717  63.059  1.00  0.00           C  
ATOM   2364  CG2 VAL A 147     -12.249   4.938  62.161  1.00  0.00           C  
ATOM   2365  HB  VAL A 147     -10.131   4.948  61.978  1.00  0.00           H  
ATOM   2366 HG11 VAL A 147     -10.777   6.211  64.025  1.00  0.00           H  
ATOM   2367 HG12 VAL A 147      -9.793   7.223  62.940  1.00  0.00           H  
ATOM   2368 HG13 VAL A 147     -11.557   7.450  63.012  1.00  0.00           H  
ATOM   2369 HG21 VAL A 147     -12.228   4.443  63.131  1.00  0.00           H  
ATOM   2370 HG22 VAL A 147     -13.079   5.644  62.132  1.00  0.00           H  
ATOM   2371 HG23 VAL A 147     -12.379   4.193  61.376  1.00  0.00           H  
ATOM   2372  H   VAL A 147      -8.756   6.439  60.779  1.00 28.37           H  
ATOM   2373  HA  VAL A 147     -11.423   5.801  59.856  1.00 24.69           H  
ATOM   2374  N   ALA A 148     -10.831   8.831  60.931  1.00 32.74           N  
ATOM   2375  CA  ALA A 148     -11.392  10.173  60.881  1.00 26.78           C  
ATOM   2376  C   ALA A 148     -11.506  10.697  59.457  1.00 25.78           C  
ATOM   2377  O   ALA A 148     -12.335  11.576  59.199  1.00 34.43           O  
ATOM   2378  CB  ALA A 148     -10.545  11.135  61.735  1.00  0.00           C  
ATOM   2379  HB1 ALA A 148     -10.122  11.911  61.097  1.00  0.00           H  
ATOM   2380  HB2 ALA A 148     -11.174  11.594  62.497  1.00  0.00           H  
ATOM   2381  HB3 ALA A 148      -9.739  10.581  62.216  1.00  0.00           H  
ATOM   2382  H   ALA A 148      -9.859   8.712  61.179  1.00 32.74           H  
ATOM   2383  HA  ALA A 148     -12.394  10.136  61.308  1.00 26.78           H  
ATOM   2384  N   GLN A 149     -10.695  10.179  58.532  1.00 23.14           N  
ATOM   2385  CA  GLN A 149     -10.843  10.485  57.114  1.00 27.19           C  
ATOM   2386  C   GLN A 149     -12.056   9.807  56.493  1.00 26.74           C  
ATOM   2387  O   GLN A 149     -12.342  10.046  55.314  1.00 23.67           O  
ATOM   2388  CB  GLN A 149      -9.585  10.068  56.351  1.00 31.62           C  
ATOM   2389  CG  GLN A 149      -8.487  11.116  56.327  1.00 38.05           C  
ATOM   2390  CD  GLN A 149      -7.574  10.973  55.124  1.00 48.37           C  
ATOM   2391  OE1 GLN A 149      -7.669  10.006  54.367  1.00 49.43           O  
ATOM   2392  NE2 GLN A 149      -6.683  11.939  54.942  1.00 54.48           N  
ATOM   2393  H   GLN A 149      -9.951   9.554  58.806  1.00 23.14           H  
ATOM   2394  HA  GLN A 149     -10.964  11.563  57.009  1.00 27.19           H  
ATOM   2395  HB3 GLN A 149      -9.854   9.804  55.328  1.00 31.62           H  
ATOM   2396  HB2 GLN A 149      -9.193   9.145  56.778  1.00 31.62           H  
ATOM   2397  HG3 GLN A 149      -7.897  11.043  57.240  1.00 38.05           H  
ATOM   2398  HG2 GLN A 149      -8.935  12.110  56.326  1.00 38.05           H  
ATOM   2399 HE22 GLN A 149      -6.048  11.899  54.158  1.00 54.48           H  
ATOM   2400 HE21 GLN A 149      -6.640  12.715  55.587  1.00 54.48           H  
ATOM   2401  N   GLY A 150     -12.765   8.972  57.250  1.00 34.27           N  
ATOM   2402  CA  GLY A 150     -13.897   8.225  56.744  1.00 41.72           C  
ATOM   2403  C   GLY A 150     -13.583   6.817  56.287  1.00 38.72           C  
ATOM   2404  O   GLY A 150     -14.495   6.119  55.827  1.00 41.59           O  
ATOM   2405  H   GLY A 150     -12.520   8.839  58.221  1.00 34.27           H  
ATOM   2406  HA3 GLY A 150     -14.355   8.777  55.923  1.00 41.72           H  
ATOM   2407  HA2 GLY A 150     -14.676   8.192  57.505  1.00 41.72           H  
ATOM   2408  N   TRP A 151     -12.331   6.379  56.399  1.00 42.01           N  
ATOM   2409  CA  TRP A 151     -11.950   5.053  55.937  1.00 43.16           C  
ATOM   2410  C   TRP A 151     -12.562   3.972  56.821  1.00 40.46           C  
ATOM   2411  O   TRP A 151     -12.713   4.138  58.035  1.00 34.30           O  
ATOM   2412  CB  TRP A 151     -10.428   4.912  55.927  1.00 37.55           C  
ATOM   2413  CG  TRP A 151      -9.742   5.779  54.913  1.00 37.06           C  
ATOM   2414  CD1 TRP A 151      -9.660   7.141  54.917  1.00 36.41           C  
ATOM   2415  CD2 TRP A 151      -9.038   5.339  53.745  1.00 31.85           C  
ATOM   2416  NE1 TRP A 151      -8.952   7.576  53.822  1.00 31.27           N  
ATOM   2417  CE2 TRP A 151      -8.559   6.489  53.087  1.00 26.22           C  
ATOM   2418  CE3 TRP A 151      -8.768   4.084  53.191  1.00 36.78           C  
ATOM   2419  CZ2 TRP A 151      -7.825   6.421  51.903  1.00 31.92           C  
ATOM   2420  CZ3 TRP A 151      -8.040   4.018  52.017  1.00 37.51           C  
ATOM   2421  CH2 TRP A 151      -7.577   5.179  51.386  1.00 44.89           C  
ATOM   2422  H   TRP A 151     -11.624   6.971  56.811  1.00 42.01           H  
ATOM   2423  HA  TRP A 151     -12.318   4.920  54.920  1.00 43.16           H  
ATOM   2424  HB3 TRP A 151     -10.163   3.870  55.750  1.00 37.55           H  
ATOM   2425  HB2 TRP A 151     -10.038   5.138  56.919  1.00 37.55           H  
ATOM   2426  HD1 TRP A 151     -10.120   7.707  55.713  1.00 36.41           H  
ATOM   2427  HE1 TRP A 151      -8.803   8.564  53.677  1.00 31.27           H  
ATOM   2428  HE3 TRP A 151      -9.126   3.190  53.679  1.00 36.78           H  
ATOM   2429  HZ2 TRP A 151      -7.476   7.328  51.431  1.00 31.92           H  
ATOM   2430  HZ3 TRP A 151      -7.820   3.059  51.571  1.00 37.51           H  
ATOM   2431  HH2 TRP A 151      -7.012   5.078  50.471  1.00 44.89           H  
ATOM   2432  N   SER A 152     -12.919   2.854  56.195  1.00 42.56           N  
ATOM   2433  CA  SER A 152     -13.364   1.663  56.907  1.00 48.66           C  
ATOM   2434  C   SER A 152     -12.821   0.447  56.165  1.00 39.63           C  
ATOM   2435  O   SER A 152     -12.014   0.572  55.239  1.00 30.13           O  
ATOM   2436  CB  SER A 152     -14.898   1.633  57.040  1.00  0.00           C  
ATOM   2437  OG  SER A 152     -15.485   2.558  56.116  1.00  0.00           O  
ATOM   2438  HB2 SER A 152     -15.262   0.629  56.823  1.00  0.00           H  
ATOM   2439  HB3 SER A 152     -15.181   1.910  58.055  1.00  0.00           H  
ATOM   2440  HG  SER A 152     -15.168   3.444  56.305  1.00  0.00           H  
ATOM   2441  H   SER A 152     -12.888   2.808  55.187  1.00 42.56           H  
ATOM   2442  HA  SER A 152     -12.932   1.678  57.908  1.00 48.66           H  
ATOM   2443  N   TYR A 153     -13.274  -0.738  56.569  1.00 42.44           N  
ATOM   2444  CA  TYR A 153     -12.743  -1.982  56.030  1.00 34.87           C  
ATOM   2445  C   TYR A 153     -13.403  -2.343  54.706  1.00 37.37           C  
ATOM   2446  O   TYR A 153     -14.594  -2.093  54.494  1.00 46.10           O  
ATOM   2447  CB  TYR A 153     -12.938  -3.127  57.026  1.00 37.75           C  
ATOM   2448  CG  TYR A 153     -12.693  -4.491  56.423  1.00 32.26           C  
ATOM   2449  CD1 TYR A 153     -11.401  -4.955  56.218  1.00 28.37           C  
ATOM   2450  CD2 TYR A 153     -13.752  -5.308  56.049  1.00 26.91           C  
ATOM   2451  CE1 TYR A 153     -11.169  -6.193  55.664  1.00 30.91           C  
ATOM   2452  CE2 TYR A 153     -13.530  -6.548  55.494  1.00 28.13           C  
ATOM   2453  CZ  TYR A 153     -12.237  -6.986  55.304  1.00 24.98           C  
ATOM   2454  OH  TYR A 153     -12.011  -8.222  54.751  1.00 30.45           O  
ATOM   2455  H   TYR A 153     -14.003  -0.789  57.266  1.00 42.44           H  
ATOM   2456  HA  TYR A 153     -11.674  -1.854  55.858  1.00 34.87           H  
ATOM   2457  HB3 TYR A 153     -13.949  -3.086  57.431  1.00 37.75           H  
ATOM   2458  HB2 TYR A 153     -12.273  -2.983  57.878  1.00 37.75           H  
ATOM   2459  HD1 TYR A 153     -10.557  -4.341  56.495  1.00 28.37           H  
ATOM   2460  HD2 TYR A 153     -14.769  -4.973  56.192  1.00 26.91           H  
ATOM   2461  HE1 TYR A 153     -10.156  -6.536  55.514  1.00 30.91           H  
ATOM   2462  HE2 TYR A 153     -14.366  -7.170  55.211  1.00 28.13           H  
ATOM   2463  HH  TYR A 153     -12.851  -8.645  54.558  1.00 30.45           H  
ATOM   2464  N   SER A 154     -12.613  -2.937  53.817  1.00 30.77           N  
ATOM   2465  CA  SER A 154     -13.119  -3.463  52.564  1.00 27.44           C  
ATOM   2466  C   SER A 154     -12.231  -4.601  52.112  1.00 27.95           C  
ATOM   2467  O   SER A 154     -11.054  -4.681  52.479  1.00 26.37           O  
ATOM   2468  CB  SER A 154     -13.109  -2.350  51.499  1.00  0.00           C  
ATOM   2469  OG  SER A 154     -12.856  -2.915  50.207  1.00  0.00           O  
ATOM   2470  HB2 SER A 154     -14.076  -1.848  51.489  1.00  0.00           H  
ATOM   2471  HB3 SER A 154     -12.328  -1.628  51.735  1.00  0.00           H  
ATOM   2472  HG  SER A 154     -12.495  -2.240  49.628  1.00  0.00           H  
ATOM   2473  H   SER A 154     -11.625  -3.034  54.004  1.00 30.77           H  
ATOM   2474  HA  SER A 154     -14.137  -3.826  52.704  1.00 27.44           H  
ATOM   2475  N   ALA A 155     -12.819  -5.500  51.318  1.00 33.02           N  
ATOM   2476  CA  ALA A 155     -12.051  -6.629  50.806  1.00 32.82           C  
ATOM   2477  C   ALA A 155     -10.956  -6.150  49.865  1.00 27.81           C  
ATOM   2478  O   ALA A 155      -9.875  -6.747  49.801  1.00 20.76           O  
ATOM   2479  CB  ALA A 155     -12.985  -7.642  50.118  1.00  0.00           C  
ATOM   2480  HB1 ALA A 155     -13.021  -7.436  49.049  1.00  0.00           H  
ATOM   2481  HB2 ALA A 155     -12.609  -8.652  50.280  1.00  0.00           H  
ATOM   2482  HB3 ALA A 155     -13.987  -7.557  50.538  1.00  0.00           H  
ATOM   2483  H   ALA A 155     -13.794  -5.397  51.073  1.00 33.02           H  
ATOM   2484  HA  ALA A 155     -11.576  -7.127  51.652  1.00 32.82           H  
ATOM   2485  N   VAL A 156     -11.208  -5.071  49.130  1.00 39.84           N  
ATOM   2486  CA  VAL A 156     -10.232  -4.474  48.233  1.00 39.73           C  
ATOM   2487  C   VAL A 156      -9.874  -3.080  48.725  1.00 36.90           C  
ATOM   2488  O   VAL A 156     -10.753  -2.305  49.119  1.00 26.21           O  
ATOM   2489  CB  VAL A 156     -10.774  -4.399  46.794  1.00  0.00           C  
ATOM   2490  CG1 VAL A 156     -10.018  -5.403  45.922  1.00  0.00           C  
ATOM   2491  CG2 VAL A 156     -12.275  -4.710  46.721  1.00  0.00           C  
ATOM   2492  HB  VAL A 156     -10.641  -3.388  46.407  1.00  0.00           H  
ATOM   2493 HG11 VAL A 156     -10.395  -5.356  44.901  1.00  0.00           H  
ATOM   2494 HG12 VAL A 156      -8.955  -5.161  45.927  1.00  0.00           H  
ATOM   2495 HG13 VAL A 156     -10.163  -6.409  46.317  1.00  0.00           H  
ATOM   2496 HG21 VAL A 156     -12.611  -4.644  45.686  1.00  0.00           H  
ATOM   2497 HG22 VAL A 156     -12.457  -5.717  47.098  1.00  0.00           H  
ATOM   2498 HG23 VAL A 156     -12.826  -3.991  47.327  1.00  0.00           H  
ATOM   2499  H   VAL A 156     -12.114  -4.626  49.180  1.00 39.84           H  
ATOM   2500  HA  VAL A 156      -9.332  -5.088  48.236  1.00 39.73           H  
ATOM   2501  N   GLN A 157      -8.581  -2.769  48.716  1.00 40.73           N  
ATOM   2502  CA  GLN A 157      -8.145  -1.419  49.033  1.00 35.74           C  
ATOM   2503  C   GLN A 157      -8.499  -0.488  47.882  1.00 43.43           C  
ATOM   2504  O   GLN A 157      -8.234  -0.799  46.716  1.00 39.60           O  
ATOM   2505  CB  GLN A 157      -6.641  -1.388  49.303  1.00 33.26           C  
ATOM   2506  CG  GLN A 157      -6.137  -0.024  49.756  1.00 38.62           C  
ATOM   2507  CD  GLN A 157      -4.650  -0.009  50.053  1.00 33.38           C  
ATOM   2508  OE1 GLN A 157      -4.064  -1.031  50.409  1.00 43.07           O  
ATOM   2509  NE2 GLN A 157      -4.032   1.157  49.912  1.00 37.58           N  
ATOM   2510  H   GLN A 157      -7.894  -3.473  48.488  1.00 40.73           H  
ATOM   2511  HA  GLN A 157      -8.668  -1.083  49.928  1.00 35.74           H  
ATOM   2512  HB3 GLN A 157      -6.106  -1.691  48.403  1.00 33.26           H  
ATOM   2513  HB2 GLN A 157      -6.393  -2.134  50.058  1.00 33.26           H  
ATOM   2514  HG3 GLN A 157      -6.687   0.288  50.644  1.00 38.62           H  
ATOM   2515  HG2 GLN A 157      -6.360   0.718  48.989  1.00 38.62           H  
ATOM   2516 HE22 GLN A 157      -3.041   1.229  50.096  1.00 37.58           H  
ATOM   2517 HE21 GLN A 157      -4.552   1.972  49.621  1.00 37.58           H  
ATOM   2518  N   ASP A 158      -9.106   0.651  48.207  1.00 49.05           N  
ATOM   2519  CA  ASP A 158      -9.541   1.618  47.212  1.00 49.60           C  
ATOM   2520  C   ASP A 158      -8.959   2.987  47.531  1.00 47.25           C  
ATOM   2521  O   ASP A 158      -8.772   3.343  48.698  1.00 41.65           O  
ATOM   2522  CB  ASP A 158     -11.073   1.703  47.150  1.00 44.16           C  
ATOM   2523  CG  ASP A 158     -11.565   2.436  45.923  1.00 49.24           C  
ATOM   2524  OD1 ASP A 158     -10.717   2.896  45.130  1.00 56.94           O  
ATOM   2525  OD2 ASP A 158     -12.797   2.548  45.750  1.00 40.56           O1-
ATOM   2526  H   ASP A 158      -9.281   0.871  49.177  1.00 49.05           H  
ATOM   2527  HA  ASP A 158      -9.171   1.302  46.236  1.00 49.60           H  
ATOM   2528  HB3 ASP A 158     -11.445   2.203  48.044  1.00 44.16           H  
ATOM   2529  HB2 ASP A 158     -11.492   0.697  47.164  1.00 44.16           H  
ATOM   2530  N   ILE A 159      -8.664   3.747  46.477  1.00 53.67           N  
ATOM   2531  CA  ILE A 159      -8.200   5.121  46.600  1.00 64.27           C  
ATOM   2532  C   ILE A 159      -9.334   6.116  46.388  1.00 63.83           C  
ATOM   2533  O   ILE A 159      -9.490   7.064  47.165  1.00 68.96           O  
ATOM   2534  CB  ILE A 159      -7.062   5.380  45.595  1.00  0.00           C  
ATOM   2535  CG1 ILE A 159      -6.993   6.870  45.200  1.00  0.00           C  
ATOM   2536  CG2 ILE A 159      -7.202   4.477  44.356  1.00  0.00           C  
ATOM   2537  CD1 ILE A 159      -5.909   7.307  44.203  1.00  0.00           C  
ATOM   2538  HB  ILE A 159      -6.121   5.019  46.010  1.00  0.00           H  
ATOM   2539 HG12 ILE A 159      -7.935   7.168  44.740  1.00  0.00           H  
ATOM   2540 HG13 ILE A 159      -6.817   7.474  46.090  1.00  0.00           H  
ATOM   2541 HG21 ILE A 159      -6.386   4.682  43.663  1.00  0.00           H  
ATOM   2542 HG22 ILE A 159      -7.165   3.432  44.662  1.00  0.00           H  
ATOM   2543 HG23 ILE A 159      -8.154   4.679  43.865  1.00  0.00           H  
ATOM   2544 HD11 ILE A 159      -5.988   8.379  44.025  1.00  0.00           H  
ATOM   2545 HD12 ILE A 159      -4.925   7.079  44.612  1.00  0.00           H  
ATOM   2546 HD13 ILE A 159      -6.043   6.773  43.262  1.00  0.00           H  
ATOM   2547  H   ILE A 159      -8.759   3.374  45.543  1.00 53.67           H  
ATOM   2548  HA  ILE A 159      -7.806   5.260  47.607  1.00 64.27           H  
ATOM   2549  N   PRO A 160     -10.159   5.892  45.363  1.00 66.05           N  
ATOM   2550  CA  PRO A 160     -11.336   6.732  45.183  1.00 70.16           C  
ATOM   2551  C   PRO A 160     -12.248   6.652  46.397  1.00 62.92           C  
ATOM   2552  O   PRO A 160     -12.812   7.663  46.830  1.00 52.17           O  
ATOM   2553  CD  PRO A 160     -10.217   5.257  43.979  1.00  0.00           C  
ATOM   2554  CB  PRO A 160     -12.092   6.315  43.908  1.00  0.00           C  
ATOM   2555  CG  PRO A 160     -11.637   5.017  43.579  1.00  0.00           C  
ATOM   2556  HD3 PRO A 160      -9.719   5.963  43.301  1.00  0.00           H  
ATOM   2557  HD2 PRO A 160      -9.909   4.248  43.663  1.00  0.00           H  
ATOM   2558  HB2 PRO A 160     -13.178   6.366  44.005  1.00  0.00           H  
ATOM   2559  HB3 PRO A 160     -11.824   6.995  43.096  1.00  0.00           H  
ATOM   2560  HG3 PRO A 160     -11.781   4.708  42.541  1.00  0.00           H  
ATOM   2561  HG2 PRO A 160     -12.220   4.373  44.220  1.00  0.00           H  
ATOM   2562  HA  PRO A 160     -11.007   7.765  45.067  1.00 70.16           H  
ATOM   2563  N   ALA A 161     -12.408   5.457  46.953  1.00 58.94           N  
ATOM   2564  CA  ALA A 161     -13.130   5.240  48.195  1.00 50.85           C  
ATOM   2565  C   ALA A 161     -12.142   4.922  49.307  1.00 52.48           C  
ATOM   2566  O   ALA A 161     -10.992   4.549  49.063  1.00 51.30           O  
ATOM   2567  CB  ALA A 161     -14.153   4.098  48.053  1.00  0.00           C  
ATOM   2568  HB1 ALA A 161     -15.047   4.469  47.552  1.00  0.00           H  
ATOM   2569  HB2 ALA A 161     -13.717   3.290  47.466  1.00  0.00           H  
ATOM   2570  HB3 ALA A 161     -14.420   3.724  49.042  1.00  0.00           H  
ATOM   2571  H   ALA A 161     -12.017   4.638  46.510  1.00 58.94           H  
ATOM   2572  HA  ALA A 161     -13.663   6.155  48.453  1.00 50.85           H  
ATOM   2573  N   ARG A 162     -12.608   5.081  50.544  1.00 51.37           N  
ATOM   2574  CA  ARG A 162     -11.777   4.848  51.722  1.00 43.24           C  
ATOM   2575  C   ARG A 162     -11.970   3.403  52.173  1.00 36.68           C  
ATOM   2576  O   ARG A 162     -12.674   3.102  53.139  1.00 38.80           O  
ATOM   2577  CB  ARG A 162     -12.128   5.856  52.833  1.00  0.00           C  
ATOM   2578  CG  ARG A 162     -11.919   7.233  52.172  1.00  0.00           C  
ATOM   2579  CD  ARG A 162     -12.234   8.291  53.164  1.00  0.00           C  
ATOM   2580  NE  ARG A 162     -13.686   8.322  53.409  1.00  0.00           N  
ATOM   2581  CZ  ARG A 162     -14.504   9.340  53.195  1.00  0.00           C  
ATOM   2582  NH1 ARG A 162     -14.074  10.363  52.445  1.00  0.00           N  
ATOM   2583  NH2 ARG A 162     -15.725   9.330  53.727  1.00  0.00           N1+
ATOM   2584  HB2 ARG A 162     -13.144   5.721  53.207  1.00  0.00           H  
ATOM   2585  HB3 ARG A 162     -11.414   5.747  53.519  1.00  0.00           H  
ATOM   2586  HG2 ARG A 162     -10.922   7.349  51.725  1.00  0.00           H  
ATOM   2587  HG3 ARG A 162     -12.638   7.390  51.364  1.00  0.00           H  
ATOM   2588  HD2 ARG A 162     -11.883   7.915  54.114  1.00  0.00           H  
ATOM   2589  HD3 ARG A 162     -11.699   9.220  53.022  1.00  0.00           H  
ATOM   2590  HE  ARG A 162     -13.992   7.523  53.955  1.00  0.00           H  
ATOM   2591 HH12 ARG A 162     -14.672  11.114  52.148  1.00  0.00           H  
ATOM   2592 HH11 ARG A 162     -13.124  10.339  52.096  1.00  0.00           H  
ATOM   2593 HH22 ARG A 162     -16.370  10.107  53.642  1.00  0.00           H  
ATOM   2594 HH21 ARG A 162     -15.997   8.605  54.388  1.00  0.00           H  
ATOM   2595  H   ARG A 162     -13.564   5.372  50.690  1.00 51.37           H  
ATOM   2596  HA  ARG A 162     -10.733   4.988  51.443  1.00 43.24           H  
ATOM   2597  N   ARG A 163     -11.326   2.490  51.445  1.00 40.92           N  
ATOM   2598  CA  ARG A 163     -11.432   1.058  51.699  1.00 38.53           C  
ATOM   2599  C   ARG A 163     -10.042   0.468  51.872  1.00 34.44           C  
ATOM   2600  O   ARG A 163      -9.175   0.654  51.013  1.00 35.53           O  
ATOM   2601  CB  ARG A 163     -12.163   0.349  50.562  1.00  0.00           C  
ATOM   2602  CG  ARG A 163     -13.614   0.753  50.219  1.00  0.00           C  
ATOM   2603  CD  ARG A 163     -14.333   0.034  49.077  1.00  0.00           C  
ATOM   2604  NE  ARG A 163     -15.698   0.530  48.878  1.00  0.00           N  
ATOM   2605  CZ  ARG A 163     -16.669   0.494  49.808  1.00  0.00           C  
ATOM   2606  NH1 ARG A 163     -16.424  -0.027  51.031  1.00  0.00           N  
ATOM   2607  NH2 ARG A 163     -17.885   0.978  49.486  1.00  0.00           N1+
ATOM   2608  H   ARG A 163     -10.734   2.780  50.680  1.00 40.92           H  
ATOM   2609  HA  ARG A 163     -11.992   0.908  52.622  1.00 38.53           H  
ATOM   2610  HB2 ARG A 163     -11.617   0.498  49.630  1.00  0.00           H  
ATOM   2611  HB3 ARG A 163     -12.226  -0.717  50.779  1.00  0.00           H  
ATOM   2612  HG2 ARG A 163     -14.252   0.592  51.088  1.00  0.00           H  
ATOM   2613  HG3 ARG A 163     -13.642   1.806  49.939  1.00  0.00           H  
ATOM   2614  HD2 ARG A 163     -13.781   0.182  48.149  1.00  0.00           H  
ATOM   2615  HD3 ARG A 163     -14.390  -1.032  49.298  1.00  0.00           H  
ATOM   2616  HE  ARG A 163     -15.887   0.921  47.966  1.00  0.00           H  
ATOM   2617 HH12 ARG A 163     -17.156  -0.051  51.725  1.00  0.00           H  
ATOM   2618 HH11 ARG A 163     -15.508  -0.391  51.250  1.00  0.00           H  
ATOM   2619 HH22 ARG A 163     -18.632   0.962  50.166  1.00  0.00           H  
ATOM   2620 HH21 ARG A 163     -18.050   1.356  48.564  1.00  0.00           H  
ATOM   2621  N   ASN A 164      -9.833  -0.253  52.977  1.00 30.81           N  
ATOM   2622  CA  ASN A 164      -8.541  -0.856  53.247  1.00 23.53           C  
ATOM   2623  C   ASN A 164      -8.731  -2.104  54.097  1.00 23.60           C  
ATOM   2624  O   ASN A 164      -9.378  -2.021  55.154  1.00 22.36           O  
ATOM   2625  CB  ASN A 164      -7.593   0.108  53.960  1.00 30.24           C  
ATOM   2626  CG  ASN A 164      -6.159  -0.374  53.942  1.00 29.56           C  
ATOM   2627  OD1 ASN A 164      -5.881  -1.559  54.144  1.00 26.94           O  
ATOM   2628  ND2 ASN A 164      -5.240   0.538  53.671  1.00 34.25           N  
ATOM   2629  H   ASN A 164     -10.581  -0.386  53.642  1.00 30.81           H  
ATOM   2630  HA  ASN A 164      -8.090  -1.148  52.299  1.00 23.53           H  
ATOM   2631  HB3 ASN A 164      -7.918   0.239  54.992  1.00 30.24           H  
ATOM   2632  HB2 ASN A 164      -7.652   1.089  53.488  1.00 30.24           H  
ATOM   2633 HD22 ASN A 164      -4.264   0.279  53.644  1.00 34.25           H  
ATOM   2634 HD21 ASN A 164      -5.514   1.493  53.491  1.00 34.25           H  
ATOM   2635  N   PRO A 165      -8.173  -3.247  53.684  1.00 24.77           N  
ATOM   2636  CA  PRO A 165      -8.373  -4.486  54.455  1.00 22.59           C  
ATOM   2637  C   PRO A 165      -7.595  -4.544  55.758  1.00 15.42           C  
ATOM   2638  O   PRO A 165      -7.974  -5.321  56.643  1.00 10.58           O  
ATOM   2639  CB  PRO A 165      -7.902  -5.583  53.489  1.00 20.65           C  
ATOM   2640  CG  PRO A 165      -7.885  -4.945  52.135  1.00 25.00           C  
ATOM   2641  CD  PRO A 165      -7.527  -3.509  52.389  1.00 26.45           C  
ATOM   2642  HA  PRO A 165      -9.435  -4.617  54.661  1.00 22.59           H  
ATOM   2643  HB3 PRO A 165      -8.621  -6.402  53.494  1.00 20.65           H  
ATOM   2644  HB2 PRO A 165      -6.891  -5.891  53.756  1.00 20.65           H  
ATOM   2645  HG3 PRO A 165      -8.882  -4.997  51.699  1.00 25.00           H  
ATOM   2646  HG2 PRO A 165      -7.108  -5.409  51.527  1.00 25.00           H  
ATOM   2647  HD2 PRO A 165      -6.446  -3.423  52.503  1.00 26.45           H  
ATOM   2648  HD3 PRO A 165      -7.988  -2.884  51.625  1.00 26.45           H  
ATOM   2649  N   ARG A 166      -6.513  -3.780  55.902  1.00 22.09           N  
ATOM   2650  CA  ARG A 166      -5.767  -3.753  57.154  1.00 30.16           C  
ATOM   2651  C   ARG A 166      -6.406  -2.843  58.197  1.00 15.57           C  
ATOM   2652  O   ARG A 166      -5.821  -2.640  59.268  1.00  4.47           O  
ATOM   2653  CB  ARG A 166      -4.317  -3.337  56.896  1.00 28.98           C  
ATOM   2654  CG  ARG A 166      -3.462  -4.467  56.340  1.00 26.91           C  
ATOM   2655  CD  ARG A 166      -2.227  -3.945  55.628  1.00 27.16           C  
ATOM   2656  NE  ARG A 166      -2.567  -3.091  54.494  1.00 38.53           N  
ATOM   2657  CZ  ARG A 166      -1.741  -2.827  53.486  1.00 40.84           C  
ATOM   2658  NH1 ARG A 166      -2.132  -2.037  52.495  1.00 38.29           N  
ATOM   2659  NH2 ARG A 166      -0.527  -3.359  53.465  1.00 30.50           N1+
ATOM   2660  H   ARG A 166      -6.195  -3.205  55.135  1.00 22.09           H  
ATOM   2661  HA  ARG A 166      -5.756  -4.766  57.557  1.00 30.16           H  
ATOM   2662  HB3 ARG A 166      -3.875  -2.971  57.823  1.00 28.98           H  
ATOM   2663  HB2 ARG A 166      -4.300  -2.495  56.204  1.00 28.98           H  
ATOM   2664  HG3 ARG A 166      -4.055  -5.063  55.647  1.00 26.91           H  
ATOM   2665  HG2 ARG A 166      -3.160  -5.127  57.153  1.00 26.91           H  
ATOM   2666  HD3 ARG A 166      -1.626  -4.786  55.281  1.00 27.16           H  
ATOM   2667  HD2 ARG A 166      -1.612  -3.385  56.332  1.00 27.16           H  
ATOM   2668  HE  ARG A 166      -3.494  -2.691  54.505  1.00 38.53           H  
ATOM   2669 HH12 ARG A 166      -1.503  -1.838  51.730  1.00 38.29           H  
ATOM   2670 HH11 ARG A 166      -3.058  -1.635  52.505  1.00 38.29           H  
ATOM   2671 HH22 ARG A 166       0.099  -3.158  52.699  1.00 30.50           H  
ATOM   2672 HH21 ARG A 166      -0.228  -3.966  54.215  1.00 30.50           H  
ATOM   2673  N   LEU A 167      -7.594  -2.304  57.914  1.00 25.55           N  
ATOM   2674  CA  LEU A 167      -8.365  -1.569  58.909  1.00 19.04           C  
ATOM   2675  C   LEU A 167      -8.909  -2.537  59.950  1.00 13.46           C  
ATOM   2676  O   LEU A 167     -10.127  -2.707  60.078  1.00 13.62           O  
ATOM   2677  CB  LEU A 167      -9.504  -0.796  58.251  1.00  0.00           C  
ATOM   2678  CG  LEU A 167     -10.481   0.072  59.082  1.00  0.00           C  
ATOM   2679  CD1 LEU A 167     -11.018   1.260  58.287  1.00  0.00           C  
ATOM   2680  CD2 LEU A 167     -11.634  -0.775  59.621  1.00  0.00           C  
ATOM   2681  H   LEU A 167      -7.984  -2.400  56.987  1.00 25.55           H  
ATOM   2682  HA  LEU A 167      -7.704  -0.859  59.406  1.00 19.04           H  
ATOM   2683  HB2 LEU A 167      -9.095  -0.087  57.532  1.00  0.00           H  
ATOM   2684  HB3 LEU A 167     -10.168  -1.492  57.738  1.00  0.00           H  
ATOM   2685  HG  LEU A 167      -9.988   0.401  59.997  1.00  0.00           H  
ATOM   2686 HD11 LEU A 167     -11.699   1.839  58.911  1.00  0.00           H  
ATOM   2687 HD12 LEU A 167     -10.188   1.893  57.972  1.00  0.00           H  
ATOM   2688 HD13 LEU A 167     -11.551   0.898  57.407  1.00  0.00           H  
ATOM   2689 HD21 LEU A 167     -12.308  -0.145  60.201  1.00  0.00           H  
ATOM   2690 HD22 LEU A 167     -12.180  -1.219  58.788  1.00  0.00           H  
ATOM   2691 HD23 LEU A 167     -11.238  -1.565  60.258  1.00  0.00           H  
ATOM   2692  N   VAL A 168      -8.008  -3.181  60.686  1.00 17.11           N  
ATOM   2693  CA  VAL A 168      -8.362  -4.183  61.688  1.00  8.92           C  
ATOM   2694  C   VAL A 168      -7.489  -3.947  62.913  1.00 10.94           C  
ATOM   2695  O   VAL A 168      -6.585  -3.103  62.870  1.00  8.26           O  
ATOM   2696  CB  VAL A 168      -8.172  -5.609  61.146  1.00 14.05           C  
ATOM   2697  CG1 VAL A 168      -8.918  -5.785  59.848  1.00 11.26           C  
ATOM   2698  CG2 VAL A 168      -6.693  -5.913  60.946  1.00  9.45           C  
ATOM   2699  H   VAL A 168      -7.024  -2.986  60.565  1.00 17.11           H  
ATOM   2700  HA  VAL A 168      -9.407  -4.048  61.968  1.00  8.92           H  
ATOM   2701  HB  VAL A 168      -8.575  -6.313  61.875  1.00 14.05           H  
ATOM   2702 HG11 VAL A 168      -8.772  -6.800  59.479  1.00 11.26           H  
ATOM   2703 HG12 VAL A 168      -9.981  -5.608  60.012  1.00 11.26           H  
ATOM   2704 HG13 VAL A 168      -8.541  -5.074  59.113  1.00 11.26           H  
ATOM   2705 HG21 VAL A 168      -6.579  -6.927  60.562  1.00  9.45           H  
ATOM   2706 HG22 VAL A 168      -6.269  -5.205  60.234  1.00  9.45           H  
ATOM   2707 HG23 VAL A 168      -6.171  -5.825  61.899  1.00  9.45           H  
ATOM   2708  N   PRO A 169      -7.717  -4.649  64.017  1.00  5.25           N  
ATOM   2709  CA  PRO A 169      -6.769  -4.574  65.136  1.00 10.22           C  
ATOM   2710  C   PRO A 169      -5.415  -5.156  64.766  1.00  6.83           C  
ATOM   2711  O   PRO A 169      -5.215  -5.596  63.630  1.00 18.57           O  
ATOM   2712  CB  PRO A 169      -7.458  -5.391  66.237  1.00  9.05           C  
ATOM   2713  CG  PRO A 169      -8.899  -5.356  65.883  1.00  4.83           C  
ATOM   2714  CD  PRO A 169      -8.950  -5.362  64.384  1.00 10.17           C  
ATOM   2715  HA  PRO A 169      -6.654  -3.539  65.457  1.00 10.22           H  
ATOM   2716  HB3 PRO A 169      -7.310  -4.899  67.198  1.00  9.05           H  
ATOM   2717  HB2 PRO A 169      -7.102  -6.420  66.199  1.00  9.05           H  
ATOM   2718  HG3 PRO A 169      -9.341  -4.432  66.256  1.00  4.83           H  
ATOM   2719  HG2 PRO A 169      -9.387  -6.252  66.265  1.00  4.83           H  
ATOM   2720  HD2 PRO A 169      -8.890  -6.390  64.027  1.00 10.17           H  
ATOM   2721  HD3 PRO A 169      -9.812  -4.783  64.052  1.00 10.17           H  
ATOM   2722  N   TYR A 170      -4.483  -5.175  65.721  1.00  9.75           N  
ATOM   2723  CA  TYR A 170      -3.152  -5.719  65.471  1.00 14.33           C  
ATOM   2724  C   TYR A 170      -3.166  -7.243  65.493  1.00 20.75           C  
ATOM   2725  O   TYR A 170      -2.583  -7.894  64.617  1.00 19.52           O  
ATOM   2726  CB  TYR A 170      -2.173  -5.173  66.511  1.00 13.54           C  
ATOM   2727  CG  TYR A 170      -0.740  -5.071  66.047  1.00 17.64           C  
ATOM   2728  CD1 TYR A 170      -0.403  -4.356  64.904  1.00 15.17           C  
ATOM   2729  CD2 TYR A 170       0.279  -5.670  66.770  1.00 23.57           C  
ATOM   2730  CE1 TYR A 170       0.911  -4.258  64.487  1.00 14.11           C  
ATOM   2731  CE2 TYR A 170       1.590  -5.578  66.365  1.00 19.62           C  
ATOM   2732  CZ  TYR A 170       1.903  -4.872  65.223  1.00 18.83           C  
ATOM   2733  OH  TYR A 170       3.215  -4.782  64.821  1.00 22.18           O  
ATOM   2734  H   TYR A 170      -4.692  -4.808  66.638  1.00  9.75           H  
ATOM   2735  HA  TYR A 170      -2.825  -5.391  64.484  1.00 14.33           H  
ATOM   2736  HB3 TYR A 170      -2.218  -5.790  67.408  1.00 13.54           H  
ATOM   2737  HB2 TYR A 170      -2.514  -4.194  66.848  1.00 13.54           H  
ATOM   2738  HD1 TYR A 170      -1.173  -3.866  64.327  1.00 15.17           H  
ATOM   2739  HD2 TYR A 170       0.050  -6.222  67.670  1.00 23.57           H  
ATOM   2740  HE1 TYR A 170       1.154  -3.704  63.592  1.00 14.11           H  
ATOM   2741  HE2 TYR A 170       2.368  -6.057  66.941  1.00 19.62           H  
ATOM   2742  HH  TYR A 170       3.269  -4.261  64.016  1.00 22.18           H  
ATOM   2743  N   ARG A 171      -3.823  -7.829  66.496  1.00 10.10           N  
ATOM   2744  CA  ARG A 171      -3.938  -9.281  66.543  1.00 18.30           C  
ATOM   2745  C   ARG A 171      -4.631  -9.796  65.299  1.00 22.50           C  
ATOM   2746  O   ARG A 171      -4.230 -10.814  64.724  1.00 22.93           O  
ATOM   2747  CB  ARG A 171      -4.715  -9.716  67.799  1.00  0.00           C  
ATOM   2748  CG  ARG A 171      -5.465  -8.656  68.638  1.00  0.00           C  
ATOM   2749  CD  ARG A 171      -6.231  -9.104  69.882  1.00  0.00           C  
ATOM   2750  NE  ARG A 171      -6.886  -7.984  70.566  1.00  0.00           N  
ATOM   2751  CZ  ARG A 171      -6.310  -7.223  71.513  1.00  0.00           C  
ATOM   2752  NH1 ARG A 171      -5.060  -7.500  71.944  1.00  0.00           N  
ATOM   2753  NH2 ARG A 171      -7.012  -6.191  72.023  1.00  0.00           N1+
ATOM   2754  HB2 ARG A 171      -5.489 -10.431  67.519  1.00  0.00           H  
ATOM   2755  HB3 ARG A 171      -4.030 -10.181  68.508  1.00  0.00           H  
ATOM   2756  HG2 ARG A 171      -4.755  -7.915  69.006  1.00  0.00           H  
ATOM   2757  HG3 ARG A 171      -6.214  -8.165  68.017  1.00  0.00           H  
ATOM   2758  HD2 ARG A 171      -7.001  -9.821  69.597  1.00  0.00           H  
ATOM   2759  HD3 ARG A 171      -5.542  -9.571  70.586  1.00  0.00           H  
ATOM   2760  HE  ARG A 171      -7.837  -7.800  70.279  1.00  0.00           H  
ATOM   2761 HH12 ARG A 171      -4.631  -6.926  72.656  1.00  0.00           H  
ATOM   2762 HH11 ARG A 171      -4.553  -8.282  71.554  1.00  0.00           H  
ATOM   2763 HH22 ARG A 171      -6.602  -5.604  72.736  1.00  0.00           H  
ATOM   2764 HH21 ARG A 171      -7.948  -6.005  71.693  1.00  0.00           H  
ATOM   2765  H   ARG A 171      -4.241  -7.266  67.223  1.00 10.10           H  
ATOM   2766  HA  ARG A 171      -2.936  -9.709  66.587  1.00 18.30           H  
ATOM   2767  N   LEU A 172      -5.675  -9.099  64.868  1.00 16.21           N  
ATOM   2768  CA  LEU A 172      -6.395  -9.445  63.654  1.00 18.98           C  
ATOM   2769  C   LEU A 172      -5.607  -9.059  62.414  1.00 26.56           C  
ATOM   2770  O   LEU A 172      -6.197  -8.558  61.450  1.00 42.04           O  
ATOM   2771  CB  LEU A 172      -7.736  -8.719  63.601  1.00 16.98           C  
ATOM   2772  CG  LEU A 172      -9.065  -9.410  63.856  1.00 25.14           C  
ATOM   2773  CD1 LEU A 172      -9.303 -10.496  62.828  1.00 29.35           C  
ATOM   2774  CD2 LEU A 172      -9.036  -9.961  65.247  1.00 30.82           C  
ATOM   2775  H   LEU A 172      -5.996  -8.296  65.389  1.00 16.21           H  
ATOM   2776  HA  LEU A 172      -6.573 -10.520  63.641  1.00 18.98           H  
ATOM   2777  HB3 LEU A 172      -7.801  -8.177  62.657  1.00 16.98           H  
ATOM   2778  HB2 LEU A 172      -7.677  -7.834  64.234  1.00 16.98           H  
ATOM   2779  HG  LEU A 172      -9.866  -8.674  63.784  1.00 25.14           H  
ATOM   2780 HD11 LEU A 172     -10.259 -10.981  63.025  1.00 29.35           H  
ATOM   2781 HD12 LEU A 172      -9.318 -10.056  61.831  1.00 29.35           H  
ATOM   2782 HD13 LEU A 172      -8.503 -11.234  62.887  1.00 29.35           H  
ATOM   2783 HD21 LEU A 172      -9.979 -10.464  65.459  1.00 30.82           H  
ATOM   2784 HD22 LEU A 172      -8.216 -10.674  65.339  1.00 30.82           H  
ATOM   2785 HD23 LEU A 172      -8.891  -9.147  65.958  1.00 30.82           H  
ATOM   2786  N   LEU A 173      -4.284  -9.239  62.437  1.00 26.03           N  
ATOM   2787  CA  LEU A 173      -3.402  -8.732  61.390  1.00 22.30           C  
ATOM   2788  C   LEU A 173      -2.403  -9.806  60.978  1.00 21.99           C  
ATOM   2789  O   LEU A 173      -1.980 -10.627  61.796  1.00 16.96           O  
ATOM   2790  CB  LEU A 173      -2.639  -7.465  61.838  1.00 20.75           C  
ATOM   2791  CG  LEU A 173      -2.212  -6.443  60.777  1.00 23.61           C  
ATOM   2792  CD1 LEU A 173      -3.383  -6.072  59.870  1.00 22.29           C  
ATOM   2793  CD2 LEU A 173      -1.663  -5.200  61.454  1.00 18.45           C  
ATOM   2794  H   LEU A 173      -3.856  -9.743  63.200  1.00 26.03           H  
ATOM   2795  HA  LEU A 173      -4.010  -8.478  60.522  1.00 22.30           H  
ATOM   2796  HB3 LEU A 173      -1.765  -7.762  62.418  1.00 20.75           H  
ATOM   2797  HB2 LEU A 173      -3.216  -6.956  62.610  1.00 20.75           H  
ATOM   2798  HG  LEU A 173      -1.424  -6.884  60.166  1.00 23.61           H  
ATOM   2799 HD11 LEU A 173      -3.052  -5.346  59.127  1.00 22.29           H  
ATOM   2800 HD12 LEU A 173      -3.750  -6.966  59.365  1.00 22.29           H  
ATOM   2801 HD13 LEU A 173      -4.184  -5.639  60.469  1.00 22.29           H  
ATOM   2802 HD21 LEU A 173      -1.361  -4.477  60.697  1.00 18.45           H  
ATOM   2803 HD22 LEU A 173      -2.433  -4.761  62.088  1.00 18.45           H  
ATOM   2804 HD23 LEU A 173      -0.800  -5.469  62.064  1.00 18.45           H  
ATOM   2805  N   ASP A 174      -2.005  -9.771  59.702  1.00 24.15           N  
ATOM   2806  CA  ASP A 174      -1.050 -10.739  59.172  1.00 25.11           C  
ATOM   2807  C   ASP A 174       0.364 -10.408  59.633  1.00 27.79           C  
ATOM   2808  O   ASP A 174       0.738  -9.236  59.738  1.00 25.94           O  
ATOM   2809  CB  ASP A 174      -1.100 -10.784  57.640  1.00 29.24           C  
ATOM   2810  CG  ASP A 174      -0.898  -9.418  57.000  1.00 28.22           C  
ATOM   2811  OD1 ASP A 174      -1.616  -8.473  57.386  1.00 23.46           O  
ATOM   2812  OD2 ASP A 174      -0.032  -9.290  56.105  1.00 25.16           O1-
ATOM   2813  H   ASP A 174      -2.367  -9.063  59.079  1.00 24.15           H  
ATOM   2814  HA  ASP A 174      -1.313 -11.726  59.553  1.00 25.11           H  
ATOM   2815  HB3 ASP A 174      -2.058 -11.195  57.321  1.00 29.24           H  
ATOM   2816  HB2 ASP A 174      -0.338 -11.472  57.273  1.00 29.24           H  
ATOM   2817  N   GLU A 175       1.153 -11.452  59.904  1.00 31.36           N  
ATOM   2818  CA  GLU A 175       2.509 -11.261  60.410  1.00 19.63           C  
ATOM   2819  C   GLU A 175       3.451 -10.653  59.378  1.00 20.56           C  
ATOM   2820  O   GLU A 175       4.558 -10.242  59.746  1.00 28.03           O  
ATOM   2821  CB  GLU A 175       3.078 -12.588  60.916  1.00 15.20           C  
ATOM   2822  CG  GLU A 175       4.094 -12.429  62.039  1.00 16.44           C  
ATOM   2823  CD  GLU A 175       3.483 -11.867  63.310  1.00 23.62           C  
ATOM   2824  OE1 GLU A 175       2.334 -12.237  63.638  1.00 26.25           O  
ATOM   2825  OE2 GLU A 175       4.151 -11.054  63.985  1.00 29.94           O1-
ATOM   2826  H   GLU A 175       0.814 -12.392  59.759  1.00 31.36           H  
ATOM   2827  HA  GLU A 175       2.456 -10.577  61.257  1.00 19.63           H  
ATOM   2828  HB3 GLU A 175       3.538 -13.124  60.086  1.00 15.20           H  
ATOM   2829  HB2 GLU A 175       2.262 -13.226  61.255  1.00 15.20           H  
ATOM   2830  HG3 GLU A 175       4.902 -11.777  61.707  1.00 16.44           H  
ATOM   2831  HG2 GLU A 175       4.551 -13.395  62.253  1.00 16.44           H  
ATOM   2832  N   ALA A 176       3.054 -10.601  58.105  1.00 21.58           N  
ATOM   2833  CA  ALA A 176       3.819  -9.835  57.126  1.00 24.89           C  
ATOM   2834  C   ALA A 176       3.616  -8.341  57.336  1.00 20.45           C  
ATOM   2835  O   ALA A 176       4.584  -7.573  57.406  1.00 23.39           O  
ATOM   2836  CB  ALA A 176       3.415 -10.243  55.697  1.00  0.00           C  
ATOM   2837  HB1 ALA A 176       4.007 -11.103  55.383  1.00  0.00           H  
ATOM   2838  HB2 ALA A 176       2.357 -10.504  55.678  1.00  0.00           H  
ATOM   2839  HB3 ALA A 176       3.595  -9.411  55.016  1.00  0.00           H  
ATOM   2840  H   ALA A 176       2.221 -11.093  57.815  1.00 21.58           H  
ATOM   2841  HA  ALA A 176       4.877 -10.061  57.262  1.00 24.89           H  
ATOM   2842  N   THR A 177       2.357  -7.912  57.446  1.00 24.90           N  
ATOM   2843  CA  THR A 177       2.055  -6.516  57.736  1.00 17.77           C  
ATOM   2844  C   THR A 177       2.447  -6.109  59.147  1.00 15.76           C  
ATOM   2845  O   THR A 177       2.653  -4.916  59.395  1.00 28.23           O  
ATOM   2846  CB  THR A 177       0.568  -6.243  57.526  1.00 18.41           C  
ATOM   2847  OG1 THR A 177       0.187  -6.677  56.215  1.00 25.96           O  
ATOM   2848  CG2 THR A 177       0.288  -4.757  57.660  1.00 17.87           C  
ATOM   2849  H   THR A 177       1.591  -8.559  57.328  1.00 24.90           H  
ATOM   2850  HA  THR A 177       2.615  -5.896  57.036  1.00 17.77           H  
ATOM   2851  HB  THR A 177      -0.010  -6.790  58.271  1.00 18.41           H  
ATOM   2852  HG1 THR A 177       0.114  -7.634  56.203  1.00 25.96           H  
ATOM   2853 HG21 THR A 177      -0.775  -4.572  57.509  1.00 17.87           H  
ATOM   2854 HG22 THR A 177       0.577  -4.421  58.656  1.00 17.87           H  
ATOM   2855 HG23 THR A 177       0.862  -4.210  56.912  1.00 17.87           H  
ATOM   2856  N   LYS A 178       2.541  -7.061  60.073  1.00 16.72           N  
ATOM   2857  CA  LYS A 178       2.926  -6.759  61.448  1.00 16.63           C  
ATOM   2858  C   LYS A 178       4.435  -6.699  61.651  1.00 21.32           C  
ATOM   2859  O   LYS A 178       4.906  -5.917  62.486  1.00 14.87           O  
ATOM   2860  CB  LYS A 178       2.319  -7.790  62.406  1.00 19.18           C  
ATOM   2861  CG  LYS A 178       0.836  -7.605  62.619  1.00 15.05           C  
ATOM   2862  CD  LYS A 178       0.244  -8.722  63.454  1.00 22.10           C  
ATOM   2863  CE  LYS A 178       0.716  -8.654  64.897  1.00 17.44           C  
ATOM   2864  NZ  LYS A 178       0.062  -9.682  65.756  1.00 16.71           N1+
ATOM   2865  H   LYS A 178       2.344  -8.022  59.832  1.00 16.72           H  
ATOM   2866  HA  LYS A 178       2.515  -5.782  61.704  1.00 16.63           H  
ATOM   2867  HB3 LYS A 178       2.832  -7.738  63.366  1.00 19.18           H  
ATOM   2868  HB2 LYS A 178       2.507  -8.793  62.024  1.00 19.18           H  
ATOM   2869  HG3 LYS A 178       0.333  -7.569  61.653  1.00 15.05           H  
ATOM   2870  HG2 LYS A 178       0.657  -6.650  63.112  1.00 15.05           H  
ATOM   2871  HD3 LYS A 178       0.526  -9.684  63.025  1.00 22.10           H  
ATOM   2872  HD2 LYS A 178      -0.844  -8.659  63.425  1.00 22.10           H  
ATOM   2873  HE3 LYS A 178       0.511  -7.662  65.299  1.00 17.44           H  
ATOM   2874  HE2 LYS A 178       1.797  -8.788  64.931  1.00 17.44           H  
ATOM   2875  HZ1 LYS A 178       0.407 -10.598  65.508  1.00 16.71           H  
ATOM   2876  HZ2 LYS A 178       0.272  -9.495  66.726  1.00 16.71           H  
ATOM   2877  HZ3 LYS A 178      -0.938  -9.651  65.617  1.00 16.71           H  
ATOM   2878  N   ARG A 179       5.205  -7.509  60.918  1.00 28.10           N  
ATOM   2879  CA  ARG A 179       6.661  -7.447  61.012  1.00 23.34           C  
ATOM   2880  C   ARG A 179       7.248  -6.215  60.333  1.00 18.80           C  
ATOM   2881  O   ARG A 179       8.336  -5.771  60.720  1.00 23.36           O  
ATOM   2882  CB  ARG A 179       7.301  -8.712  60.411  1.00  0.00           C  
ATOM   2883  CG  ARG A 179       7.229  -8.953  58.886  1.00  0.00           C  
ATOM   2884  CD  ARG A 179       7.869 -10.214  58.305  1.00  0.00           C  
ATOM   2885  NE  ARG A 179       7.715 -10.296  56.849  1.00  0.00           N  
ATOM   2886  CZ  ARG A 179       6.665 -10.855  56.221  1.00  0.00           C  
ATOM   2887  NH1 ARG A 179       5.680 -11.446  56.932  1.00  0.00           N  
ATOM   2888  NH2 ARG A 179       6.629 -10.816  54.874  1.00  0.00           N1+
ATOM   2889  HB2 ARG A 179       8.368  -8.720  60.632  1.00  0.00           H  
ATOM   2890  HB3 ARG A 179       6.834  -9.597  60.844  1.00  0.00           H  
ATOM   2891  HG2 ARG A 179       6.185  -9.008  58.576  1.00  0.00           H  
ATOM   2892  HG3 ARG A 179       7.719  -8.132  58.364  1.00  0.00           H  
ATOM   2893  HD2 ARG A 179       8.935 -10.219  58.532  1.00  0.00           H  
ATOM   2894  HD3 ARG A 179       7.401 -11.095  58.744  1.00  0.00           H  
ATOM   2895  HE  ARG A 179       8.470  -9.895  56.312  1.00  0.00           H  
ATOM   2896 HH12 ARG A 179       4.894 -11.863  56.455  1.00  0.00           H  
ATOM   2897 HH11 ARG A 179       5.730 -11.470  57.940  1.00  0.00           H  
ATOM   2898 HH22 ARG A 179       5.851 -11.228  54.377  1.00  0.00           H  
ATOM   2899 HH21 ARG A 179       7.379 -10.376  54.361  1.00  0.00           H  
ATOM   2900  H   ARG A 179       4.781  -8.175  60.288  1.00 28.10           H  
ATOM   2901  HA  ARG A 179       6.927  -7.406  62.068  1.00 23.34           H  
ATOM   2902  N   SER A 180       6.573  -5.668  59.319  1.00 16.23           N  
ATOM   2903  CA  SER A 180       6.974  -4.376  58.772  1.00 24.11           C  
ATOM   2904  C   SER A 180       6.661  -3.229  59.723  1.00 25.28           C  
ATOM   2905  O   SER A 180       7.271  -2.159  59.610  1.00 19.90           O  
ATOM   2906  CB  SER A 180       6.295  -4.135  57.425  1.00 21.66           C  
ATOM   2907  OG  SER A 180       6.639  -5.164  56.519  1.00 30.23           O  
ATOM   2908  H   SER A 180       5.777  -6.149  58.924  1.00 16.23           H  
ATOM   2909  HA  SER A 180       8.052  -4.397  58.609  1.00 24.11           H  
ATOM   2910  HB3 SER A 180       6.617  -3.174  57.023  1.00 21.66           H  
ATOM   2911  HB2 SER A 180       5.214  -4.118  57.561  1.00 21.66           H  
ATOM   2912  HG  SER A 180       6.092  -5.934  56.687  1.00 30.23           H  
ATOM   2913  N   ASN A 181       5.716  -3.424  60.644  1.00 18.39           N  
ATOM   2914  CA  ASN A 181       5.489  -2.453  61.707  1.00 21.28           C  
ATOM   2915  C   ASN A 181       6.525  -2.581  62.816  1.00 17.58           C  
ATOM   2916  O   ASN A 181       6.819  -1.596  63.503  1.00 24.38           O  
ATOM   2917  CB  ASN A 181       4.083  -2.622  62.285  1.00 26.67           C  
ATOM   2918  CG  ASN A 181       3.113  -1.579  61.776  1.00 26.13           C  
ATOM   2919  OD1 ASN A 181       3.205  -0.404  62.129  1.00 26.95           O  
ATOM   2920  ND2 ASN A 181       2.178  -2.003  60.934  1.00 23.69           N  
ATOM   2921  H   ASN A 181       5.144  -4.255  60.612  1.00 18.39           H  
ATOM   2922  HA  ASN A 181       5.566  -1.453  61.280  1.00 21.28           H  
ATOM   2923  HB3 ASN A 181       4.130  -2.572  63.373  1.00 26.67           H  
ATOM   2924  HB2 ASN A 181       3.708  -3.616  62.040  1.00 26.67           H  
ATOM   2925 HD22 ASN A 181       1.502  -1.352  60.561  1.00 23.69           H  
ATOM   2926 HD21 ASN A 181       2.143  -2.976  60.667  1.00 23.69           H  
ATOM   2927  N   ARG A 182       7.080  -3.778  63.008  1.00 21.40           N  
ATOM   2928  CA  ARG A 182       8.108  -3.972  64.025  1.00 13.76           C  
ATOM   2929  C   ARG A 182       9.481  -3.550  63.522  1.00 17.99           C  
ATOM   2930  O   ARG A 182      10.283  -3.004  64.287  1.00 24.50           O  
ATOM   2931  CB  ARG A 182       8.138  -5.434  64.473  1.00 14.72           C  
ATOM   2932  CG  ARG A 182       6.775  -6.035  64.747  1.00 18.46           C  
ATOM   2933  CD  ARG A 182       6.875  -7.524  65.048  1.00 19.96           C  
ATOM   2934  NE  ARG A 182       5.560  -8.155  65.128  1.00 20.11           N  
ATOM   2935  CZ  ARG A 182       4.760  -8.077  66.186  1.00 22.22           C  
ATOM   2936  NH1 ARG A 182       3.579  -8.679  66.176  1.00 22.26           N  
ATOM   2937  NH2 ARG A 182       5.140  -7.392  67.255  1.00 18.24           N1+
ATOM   2938  H   ARG A 182       6.790  -4.565  62.446  1.00 21.40           H  
ATOM   2939  HA  ARG A 182       7.856  -3.355  64.888  1.00 13.76           H  
ATOM   2940  HB3 ARG A 182       8.759  -5.526  65.364  1.00 14.72           H  
ATOM   2941  HB2 ARG A 182       8.651  -6.032  63.720  1.00 14.72           H  
ATOM   2942  HG3 ARG A 182       6.131  -5.882  63.881  1.00 18.46           H  
ATOM   2943  HG2 ARG A 182       6.317  -5.524  65.594  1.00 18.46           H  
ATOM   2944  HD3 ARG A 182       7.405  -7.669  65.990  1.00 19.96           H  
ATOM   2945  HD2 ARG A 182       7.465  -8.012  64.272  1.00 19.96           H  
ATOM   2946  HE  ARG A 182       5.270  -8.676  64.313  1.00 20.11           H  
ATOM   2947 HH12 ARG A 182       2.974  -8.617  66.982  1.00 22.26           H  
ATOM   2948 HH11 ARG A 182       3.284  -9.199  65.362  1.00 22.26           H  
ATOM   2949 HH22 ARG A 182       4.532  -7.333  68.059  1.00 18.24           H  
ATOM   2950 HH21 ARG A 182       6.038  -6.929  67.265  1.00 18.24           H  
ATOM   2951  N   ASP A 183       9.772  -3.800  62.248  1.00 20.31           N  
ATOM   2952  CA  ASP A 183      11.079  -3.482  61.690  1.00 24.40           C  
ATOM   2953  C   ASP A 183      11.185  -2.048  61.189  1.00 24.18           C  
ATOM   2954  O   ASP A 183      12.297  -1.585  60.911  1.00 22.23           O  
ATOM   2955  CB  ASP A 183      11.421  -4.455  60.558  1.00 25.07           C  
ATOM   2956  CG  ASP A 183      12.138  -5.691  61.058  1.00 28.81           C  
ATOM   2957  OD1 ASP A 183      12.807  -5.607  62.111  1.00 15.64           O  
ATOM   2958  OD2 ASP A 183      12.034  -6.746  60.400  1.00 38.54           O1-
ATOM   2959  H   ASP A 183       9.079  -4.219  61.645  1.00 20.31           H  
ATOM   2960  HA  ASP A 183      11.819  -3.615  62.479  1.00 24.40           H  
ATOM   2961  HB3 ASP A 183      12.043  -3.948  59.820  1.00 25.07           H  
ATOM   2962  HB2 ASP A 183      10.506  -4.750  60.045  1.00 25.07           H  
ATOM   2963  N   SER A 184      10.064  -1.338  61.061  1.00 18.06           N  
ATOM   2964  CA  SER A 184      10.137   0.099  60.830  1.00 18.08           C  
ATOM   2965  C   SER A 184      10.467   0.838  62.119  1.00 20.01           C  
ATOM   2966  O   SER A 184      11.239   1.802  62.107  1.00 16.03           O  
ATOM   2967  CB  SER A 184       8.824   0.608  60.240  1.00 14.88           C  
ATOM   2968  OG  SER A 184       8.853   0.534  58.826  1.00 18.06           O  
ATOM   2969  H   SER A 184       9.166  -1.796  61.124  1.00 18.06           H  
ATOM   2970  HA  SER A 184      10.933   0.291  60.111  1.00 18.08           H  
ATOM   2971  HB3 SER A 184       8.665   1.642  60.546  1.00 14.88           H  
ATOM   2972  HB2 SER A 184       7.998   0.005  60.618  1.00 14.88           H  
ATOM   2973  HG  SER A 184       8.983  -0.377  58.555  1.00 18.06           H  
ATOM   2974  N   LEU A 185       9.893   0.393  63.238  1.00 14.88           N  
ATOM   2975  CA  LEU A 185      10.226   0.951  64.540  1.00 15.58           C  
ATOM   2976  C   LEU A 185      11.571   0.466  65.058  1.00 19.52           C  
ATOM   2977  O   LEU A 185      12.090   1.042  66.020  1.00 17.95           O  
ATOM   2978  CB  LEU A 185       9.130   0.620  65.555  1.00 26.36           C  
ATOM   2979  CG  LEU A 185       7.955   1.599  65.592  1.00 28.88           C  
ATOM   2980  CD1 LEU A 185       8.451   3.030  65.737  1.00 23.68           C  
ATOM   2981  CD2 LEU A 185       7.096   1.459  64.353  1.00 22.45           C  
ATOM   2982  H   LEU A 185       9.209  -0.349  63.194  1.00 14.88           H  
ATOM   2983  HA  LEU A 185      10.275   2.035  64.439  1.00 15.58           H  
ATOM   2984  HB3 LEU A 185       9.570   0.548  66.550  1.00 26.36           H  
ATOM   2985  HB2 LEU A 185       8.755  -0.386  65.365  1.00 26.36           H  
ATOM   2986  HG  LEU A 185       7.341   1.362  66.461  1.00 28.88           H  
ATOM   2987 HD11 LEU A 185       7.599   3.710  65.761  1.00 23.68           H  
ATOM   2988 HD12 LEU A 185       9.018   3.126  66.663  1.00 23.68           H  
ATOM   2989 HD13 LEU A 185       9.091   3.281  64.891  1.00 23.68           H  
ATOM   2990 HD21 LEU A 185       6.267   2.165  64.403  1.00 22.45           H  
ATOM   2991 HD22 LEU A 185       7.697   1.667  63.468  1.00 22.45           H  
ATOM   2992 HD23 LEU A 185       6.704   0.444  64.295  1.00 22.45           H  
ATOM   2993  N   CYS A 186      12.141  -0.580  64.454  1.00 22.75           N  
ATOM   2994  CA  CYS A 186      13.509  -0.968  64.778  1.00 23.82           C  
ATOM   2995  C   CYS A 186      14.510  -0.053  64.088  1.00 24.81           C  
ATOM   2996  O   CYS A 186      15.506   0.355  64.695  1.00 21.86           O  
ATOM   2997  CB  CYS A 186      13.757  -2.435  64.381  1.00  0.00           C  
ATOM   2998  SG  CYS A 186      13.372  -3.609  65.714  1.00  0.00           S  
ATOM   2999  HB2 CYS A 186      13.132  -2.691  63.526  1.00  0.00           H  
ATOM   3000  HB3 CYS A 186      14.806  -2.569  64.117  1.00  0.00           H  
ATOM   3001  HG  CYS A 186      12.279  -4.306  65.392  1.00  0.00           H  
ATOM   3002  H   CYS A 186      11.624  -1.110  63.767  1.00 22.75           H  
ATOM   3003  HA  CYS A 186      13.646  -0.876  65.855  1.00 23.82           H  
ATOM   3004  N   GLN A 187      14.260   0.278  62.819  1.00 20.97           N  
ATOM   3005  CA  GLN A 187      15.062   1.283  62.136  1.00 26.63           C  
ATOM   3006  C   GLN A 187      14.770   2.694  62.623  1.00 29.29           C  
ATOM   3007  O   GLN A 187      15.561   3.600  62.341  1.00 23.08           O  
ATOM   3008  CB  GLN A 187      14.842   1.195  60.614  1.00  0.00           C  
ATOM   3009  CG  GLN A 187      15.344  -0.063  59.886  1.00  0.00           C  
ATOM   3010  CD  GLN A 187      16.846  -0.105  59.647  1.00  0.00           C  
ATOM   3011  OE1 GLN A 187      17.639   0.214  60.526  1.00  0.00           O  
ATOM   3012  NE2 GLN A 187      17.257  -0.494  58.443  1.00  0.00           N  
ATOM   3013  HB2 GLN A 187      13.774   1.242  60.398  1.00  0.00           H  
ATOM   3014  HB3 GLN A 187      15.347   2.028  60.125  1.00  0.00           H  
ATOM   3015  HG2 GLN A 187      15.095  -0.947  60.473  1.00  0.00           H  
ATOM   3016  HG3 GLN A 187      14.868  -0.131  58.908  1.00  0.00           H  
ATOM   3017 HE22 GLN A 187      18.244  -0.538  58.237  1.00  0.00           H  
ATOM   3018 HE21 GLN A 187      16.581  -0.745  57.736  1.00  0.00           H  
ATOM   3019  H   GLN A 187      13.506  -0.171  62.319  1.00 20.97           H  
ATOM   3020  HA  GLN A 187      16.112   1.069  62.337  1.00 26.63           H  
ATOM   3021  N   ALA A 188      13.652   2.903  63.325  1.00 21.87           N  
ATOM   3022  CA  ALA A 188      13.416   4.175  64.003  1.00 20.89           C  
ATOM   3023  C   ALA A 188      14.284   4.324  65.246  1.00 31.41           C  
ATOM   3024  O   ALA A 188      14.664   5.446  65.600  1.00 27.27           O  
ATOM   3025  CB  ALA A 188      11.937   4.317  64.378  1.00 18.71           C  
ATOM   3026  H   ALA A 188      12.955   2.175  63.393  1.00 21.87           H  
ATOM   3027  HA  ALA A 188      13.670   4.980  63.313  1.00 20.89           H  
ATOM   3028  HB1 ALA A 188      11.779   5.270  64.882  1.00 18.71           H  
ATOM   3029  HB2 ALA A 188      11.327   4.279  63.475  1.00 18.71           H  
ATOM   3030  HB3 ALA A 188      11.651   3.503  65.044  1.00 18.71           H  
ATOM   3031  N   VAL A 189      14.594   3.220  65.920  1.00 21.63           N  
ATOM   3032  CA  VAL A 189      15.516   3.241  67.054  1.00 28.61           C  
ATOM   3033  C   VAL A 189      16.969   3.186  66.593  1.00 26.53           C  
ATOM   3034  O   VAL A 189      17.823   3.893  67.134  1.00 31.72           O  
ATOM   3035  CB  VAL A 189      15.190   2.089  68.022  1.00 31.14           C  
ATOM   3036  CG1 VAL A 189      16.314   1.924  69.036  1.00 33.73           C  
ATOM   3037  CG2 VAL A 189      13.869   2.345  68.715  1.00 17.83           C  
ATOM   3038  H   VAL A 189      14.189   2.334  65.652  1.00 21.63           H  
ATOM   3039  HA  VAL A 189      15.369   4.180  67.588  1.00 28.61           H  
ATOM   3040  HB  VAL A 189      15.106   1.167  67.446  1.00 31.14           H  
ATOM   3041 HG11 VAL A 189      16.074   1.107  69.716  1.00 33.73           H  
ATOM   3042 HG12 VAL A 189      17.245   1.700  68.514  1.00 33.73           H  
ATOM   3043 HG13 VAL A 189      16.430   2.847  69.604  1.00 33.73           H  
ATOM   3044 HG21 VAL A 189      13.650   1.523  69.397  1.00 17.83           H  
ATOM   3045 HG22 VAL A 189      13.928   3.277  69.277  1.00 17.83           H  
ATOM   3046 HG23 VAL A 189      13.076   2.420  67.971  1.00 17.83           H  
ATOM   3047  N   ARG A 190      17.274   2.347  65.601  1.00 26.98           N  
ATOM   3048  CA  ARG A 190      18.614   2.330  65.025  1.00 34.80           C  
ATOM   3049  C   ARG A 190      18.964   3.643  64.333  1.00 33.61           C  
ATOM   3050  O   ARG A 190      20.152   3.934  64.147  1.00 29.43           O  
ATOM   3051  CB  ARG A 190      18.752   1.165  64.040  1.00 34.58           C  
ATOM   3052  CG  ARG A 190      18.759  -0.197  64.705  1.00 32.11           C  
ATOM   3053  CD  ARG A 190      19.221  -1.289  63.755  1.00 35.08           C  
ATOM   3054  NE  ARG A 190      18.113  -1.855  62.990  1.00 35.45           N  
ATOM   3055  CZ  ARG A 190      17.356  -2.867  63.403  1.00 31.64           C  
ATOM   3056  NH1 ARG A 190      16.371  -3.311  62.637  1.00 28.13           N  
ATOM   3057  NH2 ARG A 190      17.581  -3.435  64.580  1.00 46.42           N1+
ATOM   3058  H   ARG A 190      16.574   1.715  65.241  1.00 26.98           H  
ATOM   3059  HA  ARG A 190      19.327   2.174  65.834  1.00 34.80           H  
ATOM   3060  HB3 ARG A 190      19.666   1.289  63.459  1.00 34.58           H  
ATOM   3061  HB2 ARG A 190      17.941   1.208  63.313  1.00 34.58           H  
ATOM   3062  HG3 ARG A 190      17.757  -0.430  65.065  1.00 32.11           H  
ATOM   3063  HG2 ARG A 190      19.415  -0.172  65.575  1.00 32.11           H  
ATOM   3064  HD3 ARG A 190      19.711  -2.080  64.323  1.00 35.08           H  
ATOM   3065  HD2 ARG A 190      19.965  -0.882  63.069  1.00 35.08           H  
ATOM   3066  HE  ARG A 190      17.937  -1.426  62.093  1.00 35.45           H  
ATOM   3067 HH12 ARG A 190      15.795  -4.080  62.950  1.00 28.13           H  
ATOM   3068 HH11 ARG A 190      16.196  -2.881  61.740  1.00 28.13           H  
ATOM   3069 HH22 ARG A 190      17.003  -4.203  64.889  1.00 46.42           H  
ATOM   3070 HH21 ARG A 190      18.331  -3.099  65.168  1.00 46.42           H  
ATOM   3071  N   THR A 191      17.963   4.433  63.940  1.00 35.26           N  
ATOM   3072  CA  THR A 191      18.225   5.753  63.376  1.00 26.31           C  
ATOM   3073  C   THR A 191      18.532   6.774  64.465  1.00 28.11           C  
ATOM   3074  O   THR A 191      19.397   7.639  64.282  1.00 32.41           O  
ATOM   3075  CB  THR A 191      17.034   6.211  62.534  1.00 26.14           C  
ATOM   3076  OG1 THR A 191      16.630   5.149  61.660  1.00 35.67           O  
ATOM   3077  CG2 THR A 191      17.410   7.422  61.697  1.00 28.62           C  
ATOM   3078  H   THR A 191      17.007   4.120  64.031  1.00 35.26           H  
ATOM   3079  HA  THR A 191      19.095   5.678  62.724  1.00 26.31           H  
ATOM   3080  HB  THR A 191      16.205   6.471  63.193  1.00 26.14           H  
ATOM   3081  HG1 THR A 191      16.129   4.498  62.157  1.00 35.67           H  
ATOM   3082 HG21 THR A 191      16.551   7.735  61.104  1.00 28.62           H  
ATOM   3083 HG22 THR A 191      17.714   8.237  62.353  1.00 28.62           H  
ATOM   3084 HG23 THR A 191      18.235   7.163  61.033  1.00 28.62           H  
ATOM   3085  N   LEU A 192      17.836   6.691  65.602  1.00 24.14           N  
ATOM   3086  CA  LEU A 192      18.174   7.546  66.735  1.00 22.48           C  
ATOM   3087  C   LEU A 192      19.594   7.280  67.213  1.00 32.35           C  
ATOM   3088  O   LEU A 192      20.351   8.215  67.494  1.00 30.02           O  
ATOM   3089  CB  LEU A 192      17.176   7.327  67.887  1.00  0.00           C  
ATOM   3090  CG  LEU A 192      16.267   8.470  68.402  1.00  0.00           C  
ATOM   3091  CD1 LEU A 192      15.418   9.079  67.289  1.00  0.00           C  
ATOM   3092  CD2 LEU A 192      15.378   7.982  69.545  1.00  0.00           C  
ATOM   3093  HB2 LEU A 192      16.463   6.551  67.609  1.00  0.00           H  
ATOM   3094  HB3 LEU A 192      17.716   7.019  68.783  1.00  0.00           H  
ATOM   3095  HG  LEU A 192      16.878   9.229  68.891  1.00  0.00           H  
ATOM   3096 HD11 LEU A 192      14.798   9.876  67.699  1.00  0.00           H  
ATOM   3097 HD12 LEU A 192      16.070   9.488  66.516  1.00  0.00           H  
ATOM   3098 HD13 LEU A 192      14.780   8.309  66.855  1.00  0.00           H  
ATOM   3099 HD21 LEU A 192      14.748   8.801  69.892  1.00  0.00           H  
ATOM   3100 HD22 LEU A 192      14.749   7.164  69.194  1.00  0.00           H  
ATOM   3101 HD23 LEU A 192      16.002   7.632  70.368  1.00  0.00           H  
ATOM   3102  H   LEU A 192      17.072   6.035  65.680  1.00 24.14           H  
ATOM   3103  HA  LEU A 192      18.107   8.586  66.414  1.00 22.48           H  
ATOM   3104  N   LEU A 193      19.973   6.005  67.314  1.00 36.43           N  
ATOM   3105  CA  LEU A 193      21.332   5.659  67.711  1.00 36.81           C  
ATOM   3106  C   LEU A 193      22.335   5.869  66.584  1.00 37.55           C  
ATOM   3107  O   LEU A 193      23.544   5.923  66.848  1.00 31.00           O  
ATOM   3108  CB  LEU A 193      21.392   4.204  68.213  1.00  0.00           C  
ATOM   3109  CG  LEU A 193      21.776   3.866  69.675  1.00  0.00           C  
ATOM   3110  CD1 LEU A 193      20.874   4.569  70.687  1.00  0.00           C  
ATOM   3111  CD2 LEU A 193      21.757   2.354  69.903  1.00  0.00           C  
ATOM   3112  HB2 LEU A 193      20.412   3.740  68.101  1.00  0.00           H  
ATOM   3113  HB3 LEU A 193      22.126   3.648  67.630  1.00  0.00           H  
ATOM   3114  HG  LEU A 193      22.824   4.113  69.843  1.00  0.00           H  
ATOM   3115 HD11 LEU A 193      21.182   4.300  71.697  1.00  0.00           H  
ATOM   3116 HD12 LEU A 193      20.955   5.648  70.558  1.00  0.00           H  
ATOM   3117 HD13 LEU A 193      19.840   4.261  70.529  1.00  0.00           H  
ATOM   3118 HD21 LEU A 193      22.030   2.139  70.936  1.00  0.00           H  
ATOM   3119 HD22 LEU A 193      20.758   1.968  69.703  1.00  0.00           H  
ATOM   3120 HD23 LEU A 193      22.472   1.877  69.232  1.00  0.00           H  
ATOM   3121  H   LEU A 193      19.315   5.265  67.114  1.00 36.43           H  
ATOM   3122  HA  LEU A 193      21.616   6.311  68.537  1.00 36.81           H  
ATOM   3123  N   GLY A 194      21.867   5.978  65.335  1.00 32.76           N  
ATOM   3124  CA  GLY A 194      22.744   6.326  64.230  1.00 39.35           C  
ATOM   3125  C   GLY A 194      23.180   7.775  64.205  1.00 44.26           C  
ATOM   3126  O   GLY A 194      24.136   8.114  63.499  1.00 43.63           O  
ATOM   3127  H   GLY A 194      20.888   5.817  65.147  1.00 32.76           H  
ATOM   3128  HA3 GLY A 194      22.253   6.081  63.288  1.00 39.35           H  
ATOM   3129  HA2 GLY A 194      23.625   5.684  64.252  1.00 39.35           H  
ATOM   3130  N   TYR A 195      22.505   8.636  64.963  1.00 40.88           N  
ATOM   3131  CA  TYR A 195      22.882  10.037  65.072  1.00 33.83           C  
ATOM   3132  C   TYR A 195      23.438  10.393  66.445  1.00 31.96           C  
ATOM   3133  O   TYR A 195      23.825  11.549  66.661  1.00 36.60           O  
ATOM   3134  CB  TYR A 195      21.688  10.937  64.732  1.00 28.17           C  
ATOM   3135  CG  TYR A 195      21.486  11.112  63.242  1.00 30.26           C  
ATOM   3136  CD1 TYR A 195      22.285  11.981  62.511  1.00 28.43           C  
ATOM   3137  CD2 TYR A 195      20.505  10.398  62.566  1.00 26.30           C  
ATOM   3138  CE1 TYR A 195      22.110  12.139  61.150  1.00 26.53           C  
ATOM   3139  CE2 TYR A 195      20.322  10.550  61.205  1.00 20.01           C  
ATOM   3140  CZ  TYR A 195      21.127  11.422  60.503  1.00 22.70           C  
ATOM   3141  OH  TYR A 195      20.949  11.578  59.149  1.00 26.19           O  
ATOM   3142  H   TYR A 195      21.700   8.324  65.488  1.00 40.88           H  
ATOM   3143  HA  TYR A 195      23.663  10.229  64.337  1.00 33.83           H  
ATOM   3144  HB3 TYR A 195      21.827  11.914  65.196  1.00 28.17           H  
ATOM   3145  HB2 TYR A 195      20.783  10.520  65.174  1.00 28.17           H  
ATOM   3146  HD1 TYR A 195      23.060  12.548  63.006  1.00 28.43           H  
ATOM   3147  HD2 TYR A 195      19.870   9.710  63.105  1.00 26.30           H  
ATOM   3148  HE1 TYR A 195      22.741  12.821  60.600  1.00 26.53           H  
ATOM   3149  HE2 TYR A 195      19.552   9.988  60.698  1.00 20.01           H  
ATOM   3150  HH  TYR A 195      20.031  11.410  58.925  1.00 26.19           H  
ATOM   3151  N   GLY A 196      23.494   9.440  67.371  1.00 30.52           N  
ATOM   3152  CA  GLY A 196      24.191   9.614  68.633  1.00 29.20           C  
ATOM   3153  C   GLY A 196      23.324   9.564  69.876  1.00 29.34           C  
ATOM   3154  O   GLY A 196      23.873   9.599  70.988  1.00 30.44           O  
ATOM   3155  H   GLY A 196      23.040   8.552  67.210  1.00 30.52           H  
ATOM   3156  HA3 GLY A 196      24.739  10.556  68.614  1.00 29.20           H  
ATOM   3157  HA2 GLY A 196      24.980   8.866  68.714  1.00 29.20           H  
ATOM   3158  N   TYR A 197      22.002   9.478  69.757  1.00 30.52           N  
ATOM   3159  CA  TYR A 197      21.142   9.547  70.929  1.00 32.60           C  
ATOM   3160  C   TYR A 197      21.016   8.192  71.618  1.00 41.23           C  
ATOM   3161  O   TYR A 197      21.188   7.134  71.003  1.00 31.23           O  
ATOM   3162  CB  TYR A 197      19.746  10.034  70.548  1.00 31.65           C  
ATOM   3163  CG  TYR A 197      19.676  11.414  69.940  1.00 39.54           C  
ATOM   3164  CD1 TYR A 197      19.856  11.602  68.577  1.00 38.39           C  
ATOM   3165  CD2 TYR A 197      19.397  12.524  70.725  1.00 39.23           C  
ATOM   3166  CE1 TYR A 197      19.777  12.859  68.015  1.00 37.64           C  
ATOM   3167  CE2 TYR A 197      19.315  13.784  70.173  1.00 34.66           C  
ATOM   3168  CZ  TYR A 197      19.506  13.946  68.817  1.00 41.37           C  
ATOM   3169  OH  TYR A 197      19.427  15.200  68.259  1.00 43.04           O  
ATOM   3170  H   TYR A 197      21.583   9.363  68.845  1.00 30.52           H  
ATOM   3171  HA  TYR A 197      21.575  10.256  71.635  1.00 32.60           H  
ATOM   3172  HB3 TYR A 197      19.099   9.994  71.424  1.00 31.65           H  
ATOM   3173  HB2 TYR A 197      19.288   9.317  69.867  1.00 31.65           H  
ATOM   3174  HD1 TYR A 197      20.062  10.756  67.938  1.00 38.39           H  
ATOM   3175  HD2 TYR A 197      19.240  12.408  71.787  1.00 39.23           H  
ATOM   3176  HE1 TYR A 197      19.927  12.986  66.953  1.00 37.64           H  
ATOM   3177  HE2 TYR A 197      19.102  14.636  70.802  1.00 34.66           H  
ATOM   3178  HH  TYR A 197      19.233  15.844  68.944  1.00 43.04           H  
ATOM   3179  N   ASN A 198      20.707   8.240  72.911  1.00 43.59           N  
ATOM   3180  CA  ASN A 198      20.240   7.097  73.680  1.00 37.14           C  
ATOM   3181  C   ASN A 198      18.769   7.307  74.017  1.00 39.49           C  
ATOM   3182  O   ASN A 198      18.246   8.420  73.922  1.00 46.13           O  
ATOM   3183  CB  ASN A 198      21.064   6.910  74.962  1.00 36.42           C  
ATOM   3184  CG  ASN A 198      20.621   5.703  75.773  1.00 48.48           C  
ATOM   3185  OD1 ASN A 198      20.118   4.725  75.222  1.00 50.08           O  
ATOM   3186  ND2 ASN A 198      20.803   5.771  77.087  1.00 52.51           N  
ATOM   3187  H   ASN A 198      20.791   9.109  73.418  1.00 43.59           H  
ATOM   3188  HA  ASN A 198      20.335   6.200  73.068  1.00 37.14           H  
ATOM   3189  HB3 ASN A 198      20.987   7.807  75.576  1.00 36.42           H  
ATOM   3190  HB2 ASN A 198      22.118   6.806  74.703  1.00 36.42           H  
ATOM   3191 HD22 ASN A 198      20.527   4.998  77.676  1.00 52.51           H  
ATOM   3192 HD21 ASN A 198      21.217   6.596  77.497  1.00 52.51           H  
ATOM   3193  N   ILE A 199      18.095   6.224  74.407  1.00 44.00           N  
ATOM   3194  CA  ILE A 199      16.663   6.281  74.684  1.00 40.40           C  
ATOM   3195  C   ILE A 199      16.342   5.488  75.943  1.00 42.06           C  
ATOM   3196  O   ILE A 199      15.645   4.468  75.886  1.00 50.31           O  
ATOM   3197  CB  ILE A 199      15.855   5.763  73.498  1.00  0.00           C  
ATOM   3198  CG1 ILE A 199      16.196   4.290  73.190  1.00  0.00           C  
ATOM   3199  CG2 ILE A 199      16.055   6.655  72.260  1.00  0.00           C  
ATOM   3200  CD1 ILE A 199      15.327   3.543  72.164  1.00  0.00           C  
ATOM   3201  H   ILE A 199      18.575   5.342  74.516  1.00 44.00           H  
ATOM   3202  HA  ILE A 199      16.389   7.322  74.856  1.00 40.40           H  
ATOM   3203  HB  ILE A 199      14.792   5.909  73.689  1.00  0.00           H  
ATOM   3204 HG12 ILE A 199      17.211   4.225  72.798  1.00  0.00           H  
ATOM   3205 HG13 ILE A 199      16.121   3.700  74.103  1.00  0.00           H  
ATOM   3206 HG21 ILE A 199      15.468   6.263  71.430  1.00  0.00           H  
ATOM   3207 HG22 ILE A 199      15.729   7.670  72.487  1.00  0.00           H  
ATOM   3208 HG23 ILE A 199      17.110   6.666  71.985  1.00  0.00           H  
ATOM   3209 HD11 ILE A 199      15.690   2.521  72.056  1.00  0.00           H  
ATOM   3210 HD12 ILE A 199      14.293   3.527  72.507  1.00  0.00           H  
ATOM   3211 HD13 ILE A 199      15.383   4.052  71.202  1.00  0.00           H  
ATOM   3212  N   GLU A 200      16.824   5.958  77.084  1.00 35.92           N  
ATOM   3213  CA  GLU A 200      16.698   5.215  78.325  1.00 44.39           C  
ATOM   3214  C   GLU A 200      15.531   5.723  79.157  1.00 44.70           C  
ATOM   3215  O   GLU A 200      15.103   6.873  79.022  1.00 37.32           O  
ATOM   3216  CB  GLU A 200      17.987   5.319  79.135  1.00  0.00           C  
ATOM   3217  CG  GLU A 200      18.368   6.715  79.652  1.00  0.00           C  
ATOM   3218  CD  GLU A 200      19.694   6.820  80.400  1.00  0.00           C  
ATOM   3219  OE1 GLU A 200      20.388   5.784  80.505  1.00  0.00           O  
ATOM   3220  OE2 GLU A 200      19.993   7.945  80.852  1.00  0.00           O1-
ATOM   3221  H   GLU A 200      17.292   6.853  77.104  1.00 35.92           H  
ATOM   3222  HA  GLU A 200      16.522   4.166  78.085  1.00 44.39           H  
ATOM   3223  HB2 GLU A 200      17.913   4.686  80.020  1.00  0.00           H  
ATOM   3224  HB3 GLU A 200      18.828   4.991  78.524  1.00  0.00           H  
ATOM   3225  HG2 GLU A 200      18.442   7.406  78.813  1.00  0.00           H  
ATOM   3226  HG3 GLU A 200      17.604   7.067  80.346  1.00  0.00           H  
ATOM   3227  N   PRO A 201      14.991   4.878  80.036  1.00 50.17           N  
ATOM   3228  CA  PRO A 201      13.894   5.317  80.905  1.00 47.64           C  
ATOM   3229  C   PRO A 201      14.324   6.430  81.850  1.00 41.52           C  
ATOM   3230  O   PRO A 201      15.494   6.550  82.221  1.00 35.68           O  
ATOM   3231  CB  PRO A 201      13.525   4.045  81.678  1.00 38.97           C  
ATOM   3232  CG  PRO A 201      13.977   2.926  80.797  1.00 38.31           C  
ATOM   3233  CD  PRO A 201      15.227   3.428  80.132  1.00 37.65           C  
ATOM   3234  HA  PRO A 201      13.048   5.646  80.301  1.00 47.64           H  
ATOM   3235  HB3 PRO A 201      12.443   3.996  81.797  1.00 38.97           H  
ATOM   3236  HB2 PRO A 201      14.084   4.016  82.614  1.00 38.97           H  
ATOM   3237  HG3 PRO A 201      13.217   2.733  80.040  1.00 38.31           H  
ATOM   3238  HG2 PRO A 201      14.217   2.058  81.410  1.00 38.31           H  
ATOM   3239  HD2 PRO A 201      16.080   3.245  80.785  1.00 37.65           H  
ATOM   3240  HD3 PRO A 201      15.294   3.007  79.129  1.00 37.65           H  
ATOM   3241  N   PRO A 202      13.347   7.235  82.256  1.00 42.70           N  
ATOM   3242  CA  PRO A 202      13.597   8.387  83.115  1.00 47.68           C  
ATOM   3243  C   PRO A 202      13.987   7.973  84.529  1.00 42.06           C  
ATOM   3244  O   PRO A 202      14.155   8.822  85.404  1.00 34.97           O  
ATOM   3245  CD  PRO A 202      12.123   6.788  83.190  1.00  0.00           C  
ATOM   3246  CB  PRO A 202      12.354   9.295  83.159  1.00  0.00           C  
ATOM   3247  CG  PRO A 202      11.306   8.162  83.370  1.00  0.00           C  
ATOM   3248  HD3 PRO A 202      11.964   5.875  82.646  1.00  0.00           H  
ATOM   3249  HD2 PRO A 202      11.658   5.938  83.808  1.00  0.00           H  
ATOM   3250  HB2 PRO A 202      12.374  10.082  83.917  1.00  0.00           H  
ATOM   3251  HB3 PRO A 202      12.158   9.759  82.193  1.00  0.00           H  
ATOM   3252  HG3 PRO A 202      10.411   8.292  82.741  1.00  0.00           H  
ATOM   3253  HG2 PRO A 202      10.954   8.147  84.391  1.00  0.00           H  
ATOM   3254  HA  PRO A 202      14.421   8.958  82.688  1.00 47.68           H  
ATOM   3255  HXT PRO A 202      14.116   6.926  84.761  1.00 42.06           H  
TER    3256      PRO A 202
HETATM 3257  C1' ANP Z 500       4.328   7.333  52.636  1.00 53.71           C  
HETATM 3258  C2  ANP Z 500       6.174   5.110  55.933  1.00 51.34           C  
HETATM 3259  C2' ANP Z 500       5.334   7.331  51.490  1.00 47.81           C  
HETATM 3260  C3' ANP Z 500       4.819   8.482  50.630  1.00 46.20           C  
HETATM 3261  C4  ANP Z 500       4.772   5.440  54.264  1.00 51.09           C  
HETATM 3262  C4' ANP Z 500       3.306   8.388  50.815  1.00 55.26           C  
HETATM 3263  C5  ANP Z 500       4.191   4.195  54.431  1.00 53.50           C  
HETATM 3264  C5' ANP Z 500       2.602   7.574  49.766  1.00 52.15           C  
HETATM 3265  C6  ANP Z 500       4.695   3.384  55.463  1.00 54.03           C  
HETATM 3266  C8  ANP Z 500       3.177   5.103  52.808  1.00 51.48           C  
HETATM 3267  N1  ANP Z 500       5.711   3.885  56.212  1.00 55.75           N  
HETATM 3268  N3  ANP Z 500       5.773   5.963  54.985  1.00 55.81           N  
HETATM 3269  N3B ANP Z 500       0.033   2.402  49.877  1.00 71.04           N  
HETATM 3270  N6  ANP Z 500       4.219   2.161  55.729  1.00 53.02           N  
HETATM 3271  N7  ANP Z 500       3.182   3.993  53.503  1.00 52.97           N  
HETATM 3272  N9  ANP Z 500       4.108   6.022  53.213  1.00 47.12           N  
HETATM 3273  O1A ANP Z 500       1.036   6.214  47.938  1.00 51.10           O  
HETATM 3274  O1B ANP Z 500       2.381   3.394  49.310  1.00 49.14           O  
HETATM 3275  O1G ANP Z 500       2.280   1.077  50.047  1.00 69.06           O  
HETATM 3276  O2' ANP Z 500       6.632   7.584  52.010  1.00 41.21           O  
HETATM 3277  O2A ANP Z 500      -1.095   6.624  49.290  1.00 69.53           O1-
HETATM 3278  O2B ANP Z 500       0.529   3.948  47.752  1.00 70.39           O1-
HETATM 3279  O2G ANP Z 500       0.192  -0.085  50.776  1.00 56.34           O1-
HETATM 3280  O3' ANP Z 500       5.314   9.745  51.057  1.00 50.14           O  
HETATM 3281  O3A ANP Z 500       0.605   4.956  50.061  1.00 67.43           O  
HETATM 3282  O3G ANP Z 500       0.653   0.324  48.274  1.00 49.14           O1-
HETATM 3283  O4' ANP Z 500       3.096   7.773  52.102  1.00 67.25           O  
HETATM 3284  O5' ANP Z 500       1.229   7.364  50.120  1.00 54.54           O  
HETATM 3285  PA  ANP Z 500       0.404   6.312  49.276  1.00 77.76           P  
HETATM 3286  PB  ANP Z 500       0.918   3.676  49.235  1.00 78.69           P  
HETATM 3287  PG  ANP Z 500       0.828   0.914  49.733  1.00 82.28           P  
HETATM 3288  H1' ANP Z 500       4.658   8.024  53.412  1.00  0.00           H  
HETATM 3289  H2  ANP Z 500       6.978   5.383  56.601  1.00  0.00           H  
HETATM 3290  H2' ANP Z 500       5.306   6.388  50.943  1.00  0.00           H  
HETATM 3291  H3' ANP Z 500       5.079   8.313  49.585  1.00  0.00           H  
HETATM 3292  H4' ANP Z 500       2.885   9.393  50.828  1.00  0.00           H  
HETATM 3293 H5'1 ANP Z 500       3.101   6.611  49.659  1.00  0.00           H  
HETATM 3294 H5'2 ANP Z 500       2.655   8.092  48.809  1.00  0.00           H  
HETATM 3295  H8  ANP Z 500       2.476   5.228  51.996  1.00  0.00           H  
HETATM 3296 HN3B ANP Z 500      -0.876   2.448  50.314  1.00  0.00           H  
HETATM 3297 H6 1 ANP Z 500       4.616   1.617  56.482  1.00  0.00           H  
HETATM 3298 H6 2 ANP Z 500       3.463   1.782  55.176  1.00  0.00           H  
HETATM 3299 HO2' ANP Z 500       6.641   8.439  52.446  1.00  0.00           H  
HETATM 3300 HO3' ANP Z 500       4.934  10.439  50.513  1.00  0.00           H  
HETATM 3301  C10 LIG Z 501       0.730   0.667  59.131  1.00 31.05      A    C  
HETATM 3302  C11 LIG Z 501       4.209   6.204  58.462  1.00 48.93      A    C  
HETATM 3303  C12 LIG Z 501       5.443   6.805  59.127  1.00 49.36      A    C  
HETATM 3304  C13 LIG Z 501       2.465   4.902  57.969  1.00 50.46      A    C  
HETATM 3305  C14 LIG Z 501      -0.295  -0.288  58.831  1.00 36.17      A    C  
HETATM 3306  C15 LIG Z 501       0.265   1.058  56.912  1.00 35.36      A    C  
HETATM 3307  C16 LIG Z 501       3.592   6.711  57.321  1.00 47.24      A    C  
HETATM 3308  C17 LIG Z 501       2.509   5.897  57.015  1.00 50.92      A    C  
HETATM 3309  C18 LIG Z 501       5.875   6.346  60.346  1.00 38.28      A    C  
HETATM 3310  C19 LIG Z 501       6.120   7.814  58.471  1.00 43.46      A    C  
HETATM 3311  C20 LIG Z 501       1.429   3.785  58.009  1.00 41.92      A    C  
HETATM 3312  C21 LIG Z 501       7.684   7.914  60.293  1.00 27.75      A    C  
HETATM 3313  C22 LIG Z 501       6.992   6.895  60.934  1.00 23.80      A    C  
HETATM 3314  C23 LIG Z 501       7.253   8.385  59.052  1.00 35.96      A    C  
HETATM 3315  N06 LIG Z 501       1.107   1.475  58.077  1.00 37.86      A    N  
HETATM 3316  N07 LIG Z 501      -0.637  -0.091  57.424  1.00 31.41      A    N  
HETATM 3317  N08 LIG Z 501       2.084   2.493  58.087  1.00 46.32      A    N1-
HETATM 3318  N09 LIG Z 501       8.859   8.503  60.895  1.00 30.91      A    N1+
HETATM 3319  O01 LIG Z 501       3.508   5.068  58.875  1.00 50.38      A    O  
HETATM 3320  O02 LIG Z 501      -0.771  -1.079  59.576  1.00 34.70      A    O1-
HETATM 3321  O03 LIG Z 501       0.284   1.508  55.815  1.00 40.44      A    O  
HETATM 3322  O04 LIG Z 501       9.449   9.335  60.311  1.00 25.80      A    O1-
HETATM 3323  O05 LIG Z 501       9.210   8.150  61.959  1.00 34.01      A    O  
HETATM 3324 H101 LIG Z 501       1.606   0.146  59.517  1.00  0.00           H  
HETATM 3325 H102 LIG Z 501       0.409   1.290  59.966  1.00  0.00           H  
HETATM 3326  H16 LIG Z 501       3.984   7.597  56.843  1.00  0.00           H  
HETATM 3327  H17 LIG Z 501       1.772   5.921  56.226  1.00  0.00           H  
HETATM 3328  H18 LIG Z 501       5.338   5.553  60.845  1.00  0.00           H  
HETATM 3329  H19 LIG Z 501       5.773   8.161  57.509  1.00  0.00           H  
HETATM 3330 H201 LIG Z 501       0.815   3.827  57.109  1.00  0.00           H  
HETATM 3331 H202 LIG Z 501       0.785   3.918  58.878  1.00  0.00           H  
HETATM 3332  H22 LIG Z 501       7.330   6.533  61.894  1.00  0.00           H  
HETATM 3333  H23 LIG Z 501       7.780   9.177  58.542  1.00  0.00           H  
CONECT    1    8   16
CONECT    8    1
CONECT 3243 3255
CONECT 3255 3243
CONECT 3257 3283 3259 3272 3288
CONECT 3258 3268 3267 3289
CONECT 3258 3268
CONECT 3259 3257 3260 3276 3290
CONECT 3260 3259 3280 3262 3291
CONECT 3261 3263 3268 3272
CONECT 3261 3263
CONECT 3262 3260 3283 3264 3292
CONECT 3263 3261 3265 3271
CONECT 3263 3261
CONECT 3264 3262 3284 3293 3294
CONECT 3265 3263 3270 3267
CONECT 3265 3267
CONECT 3266 3271 3272 3295
CONECT 3266 3271
CONECT 3267 3258 3265
CONECT 3267 3265
CONECT 3268 3258 3261
CONECT 3268 3258
CONECT 3269 3287 3286 3296
CONECT 3270 3265 3297 3298
CONECT 3271 3263 3266
CONECT 3271 3266
CONECT 3272 3257 3261 3266
CONECT 3273 3285
CONECT 3273 3285
CONECT 3274 3286
CONECT 3274 3286
CONECT 3275 3287
CONECT 3275 3287
CONECT 3276 3259 3299
CONECT 3277 3285
CONECT 3278 3286
CONECT 3279 3287
CONECT 3280 3260 3300
CONECT 3281 3285 3286
CONECT 3282 3287
CONECT 3283 3257 3262
CONECT 3284 3264 3285
CONECT 3285 3273 3277 3281 3284
CONECT 3285 3273
CONECT 3286 3269 3274 3278 3281
CONECT 3286 3274
CONECT 3287 3269 3275 3279 3282
CONECT 3287 3275
CONECT 3301 3305 3315 3324 3325
CONECT 3302 3307 3303 3319
CONECT 3302 3307
CONECT 3303 3302 3309 3310
CONECT 3303 3310
CONECT 3304 3308 3319 3311
CONECT 3304 3308
CONECT 3305 3301 3320 3316
CONECT 3305 3316
CONECT 3306 3315 3316 3321
CONECT 3306 3321
CONECT 3307 3302 3308 3326
CONECT 3307 3302
CONECT 3308 3304 3307 3327
CONECT 3308 3304
CONECT 3309 3303 3313 3328
CONECT 3309 3313
CONECT 3310 3303 3314 3329
CONECT 3310 3303
CONECT 3311 3304 3317 3330 3331
CONECT 3312 3313 3314 3318
CONECT 3312 3314
CONECT 3313 3309 3312 3332
CONECT 3313 3309
CONECT 3314 3310 3312 3333
CONECT 3314 3312
CONECT 3315 3301 3306 3317
CONECT 3316 3305 3306
CONECT 3316 3305
CONECT 3317 3311 3315
CONECT 3318 3312 3323 3322
CONECT 3318 3323
CONECT 3319 3302 3304
CONECT 3320 3305
CONECT 3321 3306
CONECT 3321 3306
CONECT 3322 3318
CONECT 3323 3318
CONECT 3323 3318
CONECT   16    1
CONECT 3288 3257
CONECT 3289 3258
CONECT 3290 3259
CONECT 3291 3260
CONECT 3292 3262
CONECT 3293 3264
CONECT 3294 3264
CONECT 3295 3266
CONECT 3296 3269
CONECT 3297 3270
CONECT 3298 3270
CONECT 3299 3276
CONECT 3300 3280
CONECT 3324 3301
CONECT 3325 3301
CONECT 3326 3307
CONECT 3327 3308
CONECT 3328 3309
CONECT 3329 3310
CONECT 3330 3311
CONECT 3331 3311
CONECT 3332 3313
CONECT 3333 3314
ENDMDL
END   
