# Supplementary material for: Crystal structures of Ryanodine Receptor reveal dantrolene and azumolene interactions guiding inhibitor development
Source: Nat Commun. 2025 Nov 18;16:10110. doi: 10.1038/s41467-025-65096-1 (PMC12627627; doi:10.1038/s41467-025-65096-1)
Supplement: Supplementary file 4 — Supplementary Data 2 [file 41467_2025_65096_MOESM4_ESM.txt]

REMARK   4      COMPLIES WITH FORMAT V. 3.0, 1-DEC-2006
REMARK 888
REMARK 888 WRITTEN BY MAESTRO (A PRODUCT OF SCHRODINGER, LLC)
TITLE     Model of R12-hRyR2 based on DAN-AMPPCP_A-1
MODEL        1
ATOM      1  N   PRO A   1       4.309  -4.614  70.483  1.00 34.01           N1+
ATOM      2  CA  PRO A   1       2.830  -4.601  70.792  1.00 26.98           C  
ATOM      3  C   PRO A   1       2.625  -5.276  72.172  1.00 30.17           C  
ATOM      4  O   PRO A   1       3.577  -5.741  72.805  1.00 31.00           O  
ATOM      5  CB  PRO A   1       2.205  -5.371  69.619  1.00 29.70           C  
ATOM      6  CG  PRO A   1       3.284  -6.356  69.208  1.00 26.92           C  
ATOM      7  CD  PRO A   1       4.585  -5.578  69.387  1.00 33.88           C  
ATOM      8  H   PRO A   1       4.648  -3.697  70.230  1.00 34.01           H  
ATOM      9  HA  PRO A   1       2.513  -3.558  70.830  1.00 26.98           H  
ATOM     10  HB3 PRO A   1       2.018  -4.687  68.791  1.00 29.70           H  
ATOM     11  HB2 PRO A   1       1.257  -5.856  69.850  1.00 29.70           H  
ATOM     12  HG3 PRO A   1       3.172  -6.739  68.195  1.00 26.92           H  
ATOM     13  HG2 PRO A   1       3.267  -7.208  69.889  1.00 26.92           H  
ATOM     14  HD2 PRO A   1       5.443  -6.184  69.678  1.00 33.88           H  
ATOM     15  HD3 PRO A   1       4.832  -4.964  68.521  1.00 33.88           H  
ATOM     16  H   PRO A   1       4.822  -4.881  71.313  1.00  0.00           H  
ATOM     17  N   VAL A   2       1.351  -5.339  72.597  1.00 29.28           N  
ATOM     18  CA  VAL A   2       0.889  -6.118  73.749  1.00 31.85           C  
ATOM     19  C   VAL A   2       1.115  -7.625  73.498  1.00 37.02           C  
ATOM     20  O   VAL A   2       0.886  -8.093  72.380  1.00 34.85           O  
ATOM     21  CB  VAL A   2      -0.623  -5.863  74.017  1.00 28.74           C  
ATOM     22  CG1 VAL A   2      -1.241  -6.766  75.100  1.00 30.39           C  
ATOM     23  CG2 VAL A   2      -0.889  -4.391  74.382  1.00 29.38           C  
ATOM     24  H   VAL A   2       0.618  -4.928  72.032  1.00 29.28           H  
ATOM     25  HA  VAL A   2       1.465  -5.808  74.623  1.00 31.85           H  
ATOM     26  HB  VAL A   2      -1.163  -6.060  73.090  1.00 28.74           H  
ATOM     27 HG11 VAL A   2      -2.255  -6.447  75.337  1.00 30.39           H  
ATOM     28 HG12 VAL A   2      -1.297  -7.805  74.776  1.00 30.39           H  
ATOM     29 HG13 VAL A   2      -0.663  -6.731  76.024  1.00 30.39           H  
ATOM     30 HG21 VAL A   2      -1.955  -4.207  74.522  1.00 29.38           H  
ATOM     31 HG22 VAL A   2      -0.380  -4.116  75.306  1.00 29.38           H  
ATOM     32 HG23 VAL A   2      -0.551  -3.709  73.603  1.00 29.38           H  
ATOM     33  N   ASP A   3       1.602  -8.333  74.530  1.00 41.93           N  
ATOM     34  CA  ASP A   3       2.065  -9.716  74.439  1.00 38.35           C  
ATOM     35  C   ASP A   3       0.880 -10.694  74.296  1.00 42.02           C  
ATOM     36  O   ASP A   3       0.205 -10.997  75.280  1.00 38.86           O  
ATOM     37  CB  ASP A   3       2.976 -10.066  75.637  1.00 36.14           C  
ATOM     38  CG  ASP A   3       3.874 -11.270  75.359  1.00 39.90           C  
ATOM     39  OD1 ASP A   3       4.931 -11.053  74.729  1.00 40.56           O  
ATOM     40  OD2 ASP A   3       3.485 -12.384  75.773  1.00 41.01           O1-
ATOM     41  H   ASP A   3       1.748  -7.879  75.420  1.00 41.93           H  
ATOM     42  HA  ASP A   3       2.674  -9.785  73.534  1.00 38.35           H  
ATOM     43  HB3 ASP A   3       2.400 -10.252  76.544  1.00 36.14           H  
ATOM     44  HB2 ASP A   3       3.618  -9.224  75.901  1.00 36.14           H  
ATOM     45  N   THR A   4       0.661 -11.159  73.057  1.00 39.30           N  
ATOM     46  CA  THR A   4      -0.380 -12.116  72.675  1.00 38.13           C  
ATOM     47  C   THR A   4       0.078 -13.591  72.789  1.00 43.55           C  
ATOM     48  O   THR A   4      -0.741 -14.475  72.532  1.00 50.10           O  
ATOM     49  CB  THR A   4      -0.830 -11.866  71.206  1.00 42.04           C  
ATOM     50  OG1 THR A   4       0.272 -11.940  70.315  1.00 42.70           O  
ATOM     51  CG2 THR A   4      -1.548 -10.524  71.004  1.00 32.71           C  
ATOM     52  H   THR A   4       1.240 -10.833  72.296  1.00 39.30           H  
ATOM     53  HA  THR A   4      -1.241 -11.986  73.330  1.00 38.13           H  
ATOM     54  HB  THR A   4      -1.533 -12.644  70.903  1.00 42.04           H  
ATOM     55  HG1 THR A   4      -0.014 -11.653  69.438  1.00 42.70           H  
ATOM     56 HG21 THR A   4      -1.926 -10.432  69.985  1.00 32.71           H  
ATOM     57 HG22 THR A   4      -2.401 -10.433  71.678  1.00 32.71           H  
ATOM     58 HG23 THR A   4      -0.887  -9.678  71.188  1.00 32.71           H  
ATOM     59  N   SER A   5       1.347 -13.847  73.170  1.00 47.02           N  
ATOM     60  CA  SER A   5       1.939 -15.189  73.225  1.00 37.92           C  
ATOM     61  C   SER A   5       1.291 -16.133  74.259  1.00 35.89           C  
ATOM     62  O   SER A   5       1.094 -17.307  73.948  1.00 36.31           O  
ATOM     63  CB  SER A   5       3.475 -15.089  73.380  1.00 39.42           C  
ATOM     64  OG  SER A   5       3.914 -14.913  74.715  1.00 39.85           O  
ATOM     65  H   SER A   5       1.961 -13.079  73.401  1.00 47.02           H  
ATOM     66  HA  SER A   5       1.757 -15.628  72.242  1.00 37.92           H  
ATOM     67  HB3 SER A   5       3.877 -14.284  72.763  1.00 39.42           H  
ATOM     68  HB2 SER A   5       3.932 -16.010  73.016  1.00 39.42           H  
ATOM     69  HG  SER A   5       3.756 -13.999  74.989  1.00 39.85           H  
ATOM     70  N   GLN A   6       0.953 -15.602  75.446  1.00 37.85           N  
ATOM     71  CA  GLN A   6       0.410 -16.358  76.581  1.00 33.68           C  
ATOM     72  C   GLN A   6      -1.128 -16.488  76.551  1.00 33.76           C  
ATOM     73  O   GLN A   6      -1.734 -16.696  77.602  1.00 37.37           O  
ATOM     74  CB  GLN A   6       0.899 -15.715  77.898  1.00  0.00           C  
ATOM     75  CG  GLN A   6       2.430 -15.702  78.049  1.00  0.00           C  
ATOM     76  CD  GLN A   6       2.845 -15.203  79.430  1.00  0.00           C  
ATOM     77  OE1 GLN A   6       2.816 -15.954  80.402  1.00  0.00           O  
ATOM     78  NE2 GLN A   6       3.234 -13.930  79.522  1.00  0.00           N  
ATOM     79  H   GLN A   6       1.136 -14.622  75.615  1.00 37.85           H  
ATOM     80  HA  GLN A   6       0.802 -17.376  76.547  1.00 33.68           H  
ATOM     81  HB2 GLN A   6       0.519 -14.695  77.971  1.00  0.00           H  
ATOM     82  HB3 GLN A   6       0.477 -16.256  78.747  1.00  0.00           H  
ATOM     83  HG2 GLN A   6       2.828 -16.708  77.913  1.00  0.00           H  
ATOM     84  HG3 GLN A   6       2.890 -15.078  77.282  1.00  0.00           H  
ATOM     85 HE22 GLN A   6       3.521 -13.550  80.412  1.00  0.00           H  
ATOM     86 HE21 GLN A   6       3.254 -13.342  78.700  1.00  0.00           H  
ATOM     87  N   ILE A   7      -1.739 -16.341  75.365  1.00 37.35           N  
ATOM     88  CA  ILE A   7      -3.188 -16.316  75.184  1.00 34.89           C  
ATOM     89  C   ILE A   7      -3.588 -17.357  74.138  1.00 40.07           C  
ATOM     90  O   ILE A   7      -2.923 -17.493  73.110  1.00 45.08           O  
ATOM     91  CB  ILE A   7      -3.667 -14.920  74.701  1.00  0.00           C  
ATOM     92  CG1 ILE A   7      -3.298 -13.856  75.752  1.00  0.00           C  
ATOM     93  CG2 ILE A   7      -5.179 -14.831  74.372  1.00  0.00           C  
ATOM     94  CD1 ILE A   7      -3.415 -12.439  75.226  1.00  0.00           C  
ATOM     95  HB  ILE A   7      -3.125 -14.683  73.784  1.00  0.00           H  
ATOM     96 HG12 ILE A   7      -3.929 -13.976  76.634  1.00  0.00           H  
ATOM     97 HG13 ILE A   7      -2.275 -13.972  76.102  1.00  0.00           H  
ATOM     98 HG21 ILE A   7      -5.465 -13.820  74.087  1.00  0.00           H  
ATOM     99 HG22 ILE A   7      -5.466 -15.473  73.542  1.00  0.00           H  
ATOM    100 HG23 ILE A   7      -5.785 -15.111  75.234  1.00  0.00           H  
ATOM    101 HD11 ILE A   7      -2.641 -11.812  75.668  1.00  0.00           H  
ATOM    102 HD12 ILE A   7      -3.316 -12.387  74.142  1.00  0.00           H  
ATOM    103 HD13 ILE A   7      -4.388 -12.040  75.495  1.00  0.00           H  
ATOM    104  H   ILE A   7      -1.185 -16.193  74.533  1.00 37.35           H  
ATOM    105  HA  ILE A   7      -3.702 -16.553  76.119  1.00 34.89           H  
ATOM    106  N   VAL A   8      -4.709 -18.029  74.423  1.00 38.07           N  
ATOM    107  CA  VAL A   8      -5.391 -18.940  73.517  1.00 29.23           C  
ATOM    108  C   VAL A   8      -6.772 -18.350  73.200  1.00 24.61           C  
ATOM    109  O   VAL A   8      -7.452 -17.842  74.095  1.00 21.48           O  
ATOM    110  CB  VAL A   8      -5.546 -20.354  74.145  1.00  0.00           C  
ATOM    111  CG1 VAL A   8      -4.170 -21.006  74.363  1.00  0.00           C  
ATOM    112  CG2 VAL A   8      -6.389 -20.427  75.437  1.00  0.00           C  
ATOM    113  HB  VAL A   8      -6.059 -20.976  73.409  1.00  0.00           H  
ATOM    114 HG11 VAL A   8      -4.272 -22.039  74.695  1.00  0.00           H  
ATOM    115 HG12 VAL A   8      -3.588 -21.016  73.441  1.00  0.00           H  
ATOM    116 HG13 VAL A   8      -3.587 -20.474  75.117  1.00  0.00           H  
ATOM    117 HG21 VAL A   8      -6.380 -21.437  75.848  1.00  0.00           H  
ATOM    118 HG22 VAL A   8      -6.004 -19.758  76.207  1.00  0.00           H  
ATOM    119 HG23 VAL A   8      -7.435 -20.174  75.262  1.00  0.00           H  
ATOM    120  H   VAL A   8      -5.194 -17.839  75.288  1.00 38.07           H  
ATOM    121  HA  VAL A   8      -4.835 -19.041  72.583  1.00 29.23           H  
ATOM    122  N   LEU A   9      -7.147 -18.411  71.915  1.00 19.77           N  
ATOM    123  CA  LEU A   9      -8.450 -17.971  71.433  1.00 19.94           C  
ATOM    124  C   LEU A   9      -9.399 -19.182  71.500  1.00 22.14           C  
ATOM    125  O   LEU A   9      -9.110 -20.175  70.830  1.00 24.32           O  
ATOM    126  CB  LEU A   9      -8.271 -17.442  69.996  1.00 21.15           C  
ATOM    127  CG  LEU A   9      -9.561 -16.845  69.377  1.00 21.29           C  
ATOM    128  CD1 LEU A   9      -9.271 -15.490  68.717  1.00 17.42           C  
ATOM    129  CD2 LEU A   9     -10.275 -17.818  68.412  1.00 25.71           C  
ATOM    130  H   LEU A   9      -6.559 -18.873  71.238  1.00 19.77           H  
ATOM    131  HA  LEU A   9      -8.782 -17.133  72.041  1.00 19.94           H  
ATOM    132  HB3 LEU A   9      -7.834 -18.197  69.342  1.00 21.15           H  
ATOM    133  HB2 LEU A   9      -7.515 -16.657  70.057  1.00 21.15           H  
ATOM    134  HG  LEU A   9     -10.263 -16.636  70.185  1.00 21.29           H  
ATOM    135 HD11 LEU A   9      -9.961 -15.261  67.904  1.00 17.42           H  
ATOM    136 HD12 LEU A   9      -9.368 -14.710  69.467  1.00 17.42           H  
ATOM    137 HD13 LEU A   9      -8.258 -15.423  68.323  1.00 17.42           H  
ATOM    138 HD21 LEU A   9     -11.311 -17.974  68.705  1.00 25.71           H  
ATOM    139 HD22 LEU A   9     -10.291 -17.453  67.386  1.00 25.71           H  
ATOM    140 HD23 LEU A   9      -9.804 -18.801  68.391  1.00 25.71           H  
ATOM    141  N   PRO A  10     -10.476 -19.121  72.321  1.00 18.63           N  
ATOM    142  CA  PRO A  10     -11.403 -20.260  72.451  1.00 17.39           C  
ATOM    143  C   PRO A  10     -12.196 -20.515  71.142  1.00 23.22           C  
ATOM    144  O   PRO A  10     -12.496 -19.543  70.447  1.00 25.62           O  
ATOM    145  CB  PRO A  10     -12.311 -19.843  73.619  1.00 17.94           C  
ATOM    146  CG  PRO A  10     -12.301 -18.326  73.595  1.00 20.09           C  
ATOM    147  CD  PRO A  10     -10.871 -18.007  73.184  1.00 19.80           C  
ATOM    148  HA  PRO A  10     -10.809 -21.117  72.754  1.00 17.39           H  
ATOM    149  HB3 PRO A  10     -11.876 -20.195  74.555  1.00 17.94           H  
ATOM    150  HB2 PRO A  10     -13.314 -20.262  73.557  1.00 17.94           H  
ATOM    151  HG3 PRO A  10     -12.598 -17.867  74.538  1.00 20.09           H  
ATOM    152  HG2 PRO A  10     -12.987 -17.987  72.822  1.00 20.09           H  
ATOM    153  HD2 PRO A  10     -10.814 -17.036  72.697  1.00 19.80           H  
ATOM    154  HD3 PRO A  10     -10.217 -17.990  74.057  1.00 19.80           H  
ATOM    155  N   PRO A  11     -12.511 -21.794  70.815  1.00 18.56           N  
ATOM    156  CA  PRO A  11     -13.115 -22.167  69.514  1.00 18.78           C  
ATOM    157  C   PRO A  11     -14.438 -21.490  69.113  1.00 19.23           C  
ATOM    158  O   PRO A  11     -14.687 -21.365  67.916  1.00 18.51           O  
ATOM    159  CB  PRO A  11     -13.296 -23.690  69.600  1.00 27.60           C  
ATOM    160  CG  PRO A  11     -12.254 -24.144  70.601  1.00 21.99           C  
ATOM    161  CD  PRO A  11     -12.206 -22.997  71.599  1.00 18.81           C  
ATOM    162  HA  PRO A  11     -12.369 -21.943  68.749  1.00 18.78           H  
ATOM    163  HB3 PRO A  11     -13.181 -24.182  68.633  1.00 27.60           H  
ATOM    164  HB2 PRO A  11     -14.288 -23.941  69.980  1.00 27.60           H  
ATOM    165  HG3 PRO A  11     -11.289 -24.229  70.099  1.00 21.99           H  
ATOM    166  HG2 PRO A  11     -12.481 -25.108  71.058  1.00 21.99           H  
ATOM    167  HD2 PRO A  11     -12.970 -23.115  72.367  1.00 18.81           H  
ATOM    168  HD3 PRO A  11     -11.229 -23.006  72.079  1.00 18.81           H  
ATOM    169  N   HIS A  12     -15.253 -21.052  70.090  1.00 24.09           N  
ATOM    170  CA  HIS A  12     -16.522 -20.355  69.841  1.00 22.73           C  
ATOM    171  C   HIS A  12     -16.349 -18.940  69.251  1.00 21.95           C  
ATOM    172  O   HIS A  12     -17.298 -18.424  68.659  1.00 21.10           O  
ATOM    173  CB  HIS A  12     -17.373 -20.341  71.128  1.00 25.80           C  
ATOM    174  CG  HIS A  12     -16.951 -19.361  72.197  1.00 19.21           C  
ATOM    175  ND1 HIS A  12     -15.868 -19.592  73.050  1.00 21.76           N  
ATOM    176  CD2 HIS A  12     -17.513 -18.140  72.513  1.00 18.36           C  
ATOM    177  CE1 HIS A  12     -15.823 -18.527  73.839  1.00 19.69           C  
ATOM    178  NE2 HIS A  12     -16.771 -17.631  73.563  1.00 20.22           N  
ATOM    179  H   HIS A  12     -14.992 -21.175  71.058  1.00 24.09           H  
ATOM    180  HA  HIS A  12     -17.066 -20.948  69.103  1.00 22.73           H  
ATOM    181  HB3 HIS A  12     -17.400 -21.339  71.567  1.00 25.80           H  
ATOM    182  HB2 HIS A  12     -18.406 -20.109  70.865  1.00 25.80           H  
ATOM    183  HD2 HIS A  12     -18.353 -17.612  72.088  1.00 18.36           H  
ATOM    184  HE1 HIS A  12     -15.094 -18.399  74.626  1.00 19.69           H  
ATOM    185  HE2 HIS A  12     -16.920 -16.751  74.037  1.00  0.00           H  
ATOM    186  N   LEU A  13     -15.150 -18.353  69.411  1.00 25.97           N  
ATOM    187  CA  LEU A  13     -14.776 -17.056  68.852  1.00 21.48           C  
ATOM    188  C   LEU A  13     -14.152 -17.156  67.454  1.00 20.84           C  
ATOM    189  O   LEU A  13     -13.923 -16.110  66.848  1.00 16.08           O  
ATOM    190  CB  LEU A  13     -13.813 -16.334  69.809  1.00 18.98           C  
ATOM    191  CG  LEU A  13     -14.393 -16.016  71.195  1.00 21.72           C  
ATOM    192  CD1 LEU A  13     -13.329 -15.303  72.040  1.00 22.41           C  
ATOM    193  CD2 LEU A  13     -15.705 -15.218  71.131  1.00 22.39           C  
ATOM    194  H   LEU A  13     -14.422 -18.844  69.912  1.00 25.97           H  
ATOM    195  HA  LEU A  13     -15.673 -16.450  68.739  1.00 21.48           H  
ATOM    196  HB3 LEU A  13     -13.502 -15.394  69.356  1.00 18.98           H  
ATOM    197  HB2 LEU A  13     -12.905 -16.925  69.929  1.00 18.98           H  
ATOM    198  HG  LEU A  13     -14.619 -16.962  71.686  1.00 21.72           H  
ATOM    199 HD11 LEU A  13     -13.555 -15.363  73.105  1.00 22.41           H  
ATOM    200 HD12 LEU A  13     -12.344 -15.734  71.881  1.00 22.41           H  
ATOM    201 HD13 LEU A  13     -13.239 -14.258  71.760  1.00 22.41           H  
ATOM    202 HD21 LEU A  13     -15.991 -14.847  72.113  1.00 22.39           H  
ATOM    203 HD22 LEU A  13     -15.629 -14.370  70.449  1.00 22.39           H  
ATOM    204 HD23 LEU A  13     -16.529 -15.847  70.796  1.00 22.39           H  
ATOM    205  N   GLU A  14     -13.920 -18.380  66.941  1.00 20.06           N  
ATOM    206  CA  GLU A  14     -13.518 -18.615  65.553  1.00 20.61           C  
ATOM    207  C   GLU A  14     -14.579 -18.107  64.561  1.00 20.39           C  
ATOM    208  O   GLU A  14     -14.205 -17.523  63.549  1.00 18.72           O  
ATOM    209  CB  GLU A  14     -13.212 -20.109  65.331  1.00 20.36           C  
ATOM    210  CG  GLU A  14     -12.654 -20.433  63.928  1.00 19.16           C  
ATOM    211  CD  GLU A  14     -12.418 -21.926  63.698  1.00 22.80           C  
ATOM    212  OE1 GLU A  14     -13.247 -22.728  64.183  1.00 36.51           O  
ATOM    213  OE2 GLU A  14     -11.416 -22.238  63.018  1.00 22.18           O1-
ATOM    214  H   GLU A  14     -14.121 -19.204  67.493  1.00 20.06           H  
ATOM    215  HA  GLU A  14     -12.594 -18.060  65.384  1.00 20.61           H  
ATOM    216  HB3 GLU A  14     -14.129 -20.678  65.490  1.00 20.36           H  
ATOM    217  HB2 GLU A  14     -12.505 -20.452  66.088  1.00 20.36           H  
ATOM    218  HG3 GLU A  14     -11.722 -19.891  63.766  1.00 19.16           H  
ATOM    219  HG2 GLU A  14     -13.342 -20.108  63.151  1.00 19.16           H  
ATOM    220  N   ARG A  15     -15.868 -18.289  64.903  1.00 21.62           N  
ATOM    221  CA  ARG A  15     -17.022 -17.851  64.118  1.00 18.69           C  
ATOM    222  C   ARG A  15     -17.022 -16.338  63.839  1.00 18.15           C  
ATOM    223  O   ARG A  15     -17.156 -15.960  62.678  1.00 17.16           O  
ATOM    224  CB  ARG A  15     -18.340 -18.289  64.794  1.00  0.00           C  
ATOM    225  CG  ARG A  15     -18.434 -19.800  65.077  1.00  0.00           C  
ATOM    226  CD  ARG A  15     -19.761 -20.197  65.742  1.00  0.00           C  
ATOM    227  NE  ARG A  15     -19.901 -21.655  65.859  1.00  0.00           N  
ATOM    228  CZ  ARG A  15     -20.360 -22.487  64.908  1.00  0.00           C  
ATOM    229  NH1 ARG A  15     -20.782 -22.029  63.721  1.00  0.00           N  
ATOM    230  NH2 ARG A  15     -20.396 -23.803  65.154  1.00  0.00           N1+
ATOM    231  HB2 ARG A  15     -18.477 -17.745  65.731  1.00  0.00           H  
ATOM    232  HB3 ARG A  15     -19.174 -18.002  64.151  1.00  0.00           H  
ATOM    233  HG2 ARG A  15     -18.242 -20.406  64.190  1.00  0.00           H  
ATOM    234  HG3 ARG A  15     -17.638 -20.036  65.784  1.00  0.00           H  
ATOM    235  HD2 ARG A  15     -19.692 -19.875  66.783  1.00  0.00           H  
ATOM    236  HD3 ARG A  15     -20.636 -19.691  65.333  1.00  0.00           H  
ATOM    237  HE  ARG A  15     -19.553 -22.057  66.717  1.00  0.00           H  
ATOM    238 HH12 ARG A  15     -21.122 -22.663  63.013  1.00  0.00           H  
ATOM    239 HH11 ARG A  15     -20.756 -21.038  63.528  1.00  0.00           H  
ATOM    240 HH22 ARG A  15     -20.734 -24.446  64.453  1.00  0.00           H  
ATOM    241 HH21 ARG A  15     -20.079 -24.166  66.042  1.00  0.00           H  
ATOM    242  H   ARG A  15     -16.077 -18.769  65.766  1.00 21.62           H  
ATOM    243  HA  ARG A  15     -16.956 -18.359  63.154  1.00 18.69           H  
ATOM    244  N   ILE A  16     -16.818 -15.509  64.879  1.00 18.32           N  
ATOM    245  CA  ILE A  16     -16.732 -14.052  64.738  1.00 17.04           C  
ATOM    246  C   ILE A  16     -15.389 -13.572  64.142  1.00 17.57           C  
ATOM    247  O   ILE A  16     -15.396 -12.576  63.423  1.00 16.42           O  
ATOM    248  CB  ILE A  16     -17.041 -13.308  66.074  1.00 18.68           C  
ATOM    249  CG1 ILE A  16     -17.162 -11.773  65.936  1.00 17.10           C  
ATOM    250  CG2 ILE A  16     -16.063 -13.636  67.216  1.00 18.60           C  
ATOM    251  CD1 ILE A  16     -18.175 -11.302  64.886  1.00 17.85           C  
ATOM    252  H   ILE A  16     -16.692 -15.882  65.809  1.00 18.32           H  
ATOM    253  HA  ILE A  16     -17.507 -13.766  64.024  1.00 17.04           H  
ATOM    254  HB  ILE A  16     -18.022 -13.659  66.395  1.00 18.68           H  
ATOM    255 HG13 ILE A  16     -16.189 -11.334  65.716  1.00 17.10           H  
ATOM    256 HG12 ILE A  16     -17.467 -11.361  66.898  1.00 17.10           H  
ATOM    257 HG21 ILE A  16     -16.360 -13.139  68.141  1.00 18.60           H  
ATOM    258 HG22 ILE A  16     -16.059 -14.702  67.419  1.00 18.60           H  
ATOM    259 HG23 ILE A  16     -15.044 -13.324  66.990  1.00 18.60           H  
ATOM    260 HD11 ILE A  16     -18.561 -10.315  65.139  1.00 17.85           H  
ATOM    261 HD12 ILE A  16     -17.722 -11.228  63.898  1.00 17.85           H  
ATOM    262 HD13 ILE A  16     -19.023 -11.983  64.818  1.00 17.85           H  
ATOM    263  N   ARG A  17     -14.283 -14.301  64.384  1.00 20.55           N  
ATOM    264  CA  ARG A  17     -12.971 -14.061  63.767  1.00 18.97           C  
ATOM    265  C   ARG A  17     -12.972 -14.275  62.241  1.00 17.53           C  
ATOM    266  O   ARG A  17     -12.317 -13.512  61.533  1.00 17.65           O  
ATOM    267  CB  ARG A  17     -11.901 -14.889  64.522  1.00 18.88           C  
ATOM    268  CG  ARG A  17     -10.550 -15.162  63.825  1.00 20.63           C  
ATOM    269  CD  ARG A  17     -10.584 -16.372  62.870  1.00 22.81           C  
ATOM    270  NE  ARG A  17      -9.240 -16.864  62.550  1.00 22.69           N  
ATOM    271  CZ  ARG A  17      -8.983 -18.004  61.885  1.00 26.39           C  
ATOM    272  NH1 ARG A  17      -7.712 -18.382  61.703  1.00 29.93           N  
ATOM    273  NH2 ARG A  17      -9.974 -18.778  61.415  1.00 31.12           N1+
ATOM    274  H   ARG A  17     -14.346 -15.108  64.990  1.00 20.55           H  
ATOM    275  HA  ARG A  17     -12.735 -13.009  63.940  1.00 18.97           H  
ATOM    276  HB3 ARG A  17     -12.317 -15.849  64.821  1.00 18.88           H  
ATOM    277  HB2 ARG A  17     -11.700 -14.370  65.459  1.00 18.88           H  
ATOM    278  HG3 ARG A  17      -9.773 -15.327  64.566  1.00 20.63           H  
ATOM    279  HG2 ARG A  17     -10.254 -14.259  63.291  1.00 20.63           H  
ATOM    280  HD3 ARG A  17     -10.964 -16.064  61.897  1.00 22.81           H  
ATOM    281  HD2 ARG A  17     -11.246 -17.158  63.234  1.00 22.81           H  
ATOM    282  HE  ARG A  17      -8.468 -16.278  62.834  1.00 22.69           H  
ATOM    283 HH12 ARG A  17      -7.500 -19.242  61.219  1.00 29.93           H  
ATOM    284 HH11 ARG A  17      -6.955 -17.817  62.060  1.00 29.93           H  
ATOM    285 HH22 ARG A  17      -9.777 -19.651  60.949  1.00 31.12           H  
ATOM    286 HH21 ARG A  17     -10.937 -18.509  61.558  1.00 31.12           H  
ATOM    287  N   GLU A  18     -13.702 -15.299  61.765  1.00 17.44           N  
ATOM    288  CA  GLU A  18     -13.886 -15.600  60.345  1.00 22.09           C  
ATOM    289  C   GLU A  18     -14.697 -14.513  59.621  1.00 21.45           C  
ATOM    290  O   GLU A  18     -14.286 -14.094  58.541  1.00 21.70           O  
ATOM    291  CB  GLU A  18     -14.536 -16.988  60.183  1.00  0.00           C  
ATOM    292  CG  GLU A  18     -13.561 -18.153  60.445  1.00  0.00           C  
ATOM    293  CD  GLU A  18     -14.270 -19.506  60.400  1.00  0.00           C  
ATOM    294  OE1 GLU A  18     -13.874 -20.324  59.542  1.00  0.00           O  
ATOM    295  OE2 GLU A  18     -15.197 -19.699  61.219  1.00  0.00           O1-
ATOM    296  HB2 GLU A  18     -15.393 -17.064  60.853  1.00  0.00           H  
ATOM    297  HB3 GLU A  18     -14.940 -17.095  59.174  1.00  0.00           H  
ATOM    298  HG2 GLU A  18     -12.765 -18.138  59.699  1.00  0.00           H  
ATOM    299  HG3 GLU A  18     -13.067 -18.048  61.409  1.00  0.00           H  
ATOM    300  H   GLU A  18     -14.181 -15.912  62.413  1.00 17.44           H  
ATOM    301  HA  GLU A  18     -12.901 -15.629  59.875  1.00 22.09           H  
ATOM    302  N   ARG A  19     -15.788 -14.040  60.253  1.00 19.96           N  
ATOM    303  CA  ARG A  19     -16.596 -12.914  59.771  1.00 18.53           C  
ATOM    304  C   ARG A  19     -15.853 -11.567  59.816  1.00 21.83           C  
ATOM    305  O   ARG A  19     -16.118 -10.720  58.964  1.00 24.15           O  
ATOM    306  CB  ARG A  19     -17.905 -12.801  60.581  1.00 20.14           C  
ATOM    307  CG  ARG A  19     -18.861 -14.009  60.531  1.00 20.42           C  
ATOM    308  CD  ARG A  19     -19.468 -14.339  59.154  1.00 19.39           C  
ATOM    309  NE  ARG A  19     -18.565 -15.098  58.280  1.00 20.47           N  
ATOM    310  CZ  ARG A  19     -18.237 -16.394  58.412  1.00 24.14           C  
ATOM    311  NH1 ARG A  19     -17.410 -16.955  57.524  1.00 25.50           N  
ATOM    312  NH2 ARG A  19     -18.721 -17.140  59.415  1.00 21.62           N1+
ATOM    313  H   ARG A  19     -16.059 -14.438  61.141  1.00 19.96           H  
ATOM    314  HA  ARG A  19     -16.844 -13.101  58.726  1.00 18.53           H  
ATOM    315  HB3 ARG A  19     -18.459 -11.921  60.252  1.00 20.14           H  
ATOM    316  HB2 ARG A  19     -17.653 -12.615  61.626  1.00 20.14           H  
ATOM    317  HG3 ARG A  19     -19.663 -13.895  61.261  1.00 20.42           H  
ATOM    318  HG2 ARG A  19     -18.293 -14.874  60.855  1.00 20.42           H  
ATOM    319  HD3 ARG A  19     -19.577 -13.400  58.612  1.00 19.39           H  
ATOM    320  HD2 ARG A  19     -20.468 -14.768  59.223  1.00 19.39           H  
ATOM    321  HE  ARG A  19     -18.178 -14.585  57.487  1.00 20.47           H  
ATOM    322 HH12 ARG A  19     -17.135 -17.923  57.610  1.00 25.50           H  
ATOM    323 HH11 ARG A  19     -17.056 -16.410  56.738  1.00 25.50           H  
ATOM    324 HH22 ARG A  19     -18.447 -18.106  59.516  1.00 21.62           H  
ATOM    325 HH21 ARG A  19     -19.338 -16.723  60.097  1.00 21.62           H  
ATOM    326  N   LEU A  20     -14.938 -11.393  60.788  1.00 19.95           N  
ATOM    327  CA  LEU A  20     -14.089 -10.210  60.927  1.00 19.57           C  
ATOM    328  C   LEU A  20     -13.108 -10.079  59.756  1.00 21.30           C  
ATOM    329  O   LEU A  20     -13.031  -9.002  59.172  1.00 20.93           O  
ATOM    330  CB  LEU A  20     -13.374 -10.230  62.300  1.00 14.63           C  
ATOM    331  CG  LEU A  20     -12.453  -9.027  62.621  1.00 15.18           C  
ATOM    332  CD1 LEU A  20     -13.234  -7.702  62.717  1.00 19.19           C  
ATOM    333  CD2 LEU A  20     -11.596  -9.293  63.876  1.00 13.39           C  
ATOM    334  H   LEU A  20     -14.802 -12.121  61.477  1.00 19.95           H  
ATOM    335  HA  LEU A  20     -14.750  -9.346  60.891  1.00 19.57           H  
ATOM    336  HB3 LEU A  20     -12.781 -11.141  62.360  1.00 14.63           H  
ATOM    337  HB2 LEU A  20     -14.120 -10.308  63.091  1.00 14.63           H  
ATOM    338  HG  LEU A  20     -11.744  -8.924  61.798  1.00 15.18           H  
ATOM    339 HD11 LEU A  20     -12.751  -6.928  62.121  1.00 19.19           H  
ATOM    340 HD12 LEU A  20     -14.259  -7.787  62.362  1.00 19.19           H  
ATOM    341 HD13 LEU A  20     -13.299  -7.333  63.739  1.00 19.19           H  
ATOM    342 HD21 LEU A  20     -10.549  -9.065  63.683  1.00 13.39           H  
ATOM    343 HD22 LEU A  20     -11.899  -8.693  64.734  1.00 13.39           H  
ATOM    344 HD23 LEU A  20     -11.643 -10.336  64.186  1.00 13.39           H  
ATOM    345  N   ALA A  21     -12.416 -11.178  59.411  1.00 23.55           N  
ATOM    346  CA  ALA A  21     -11.467 -11.237  58.298  1.00 18.90           C  
ATOM    347  C   ALA A  21     -12.117 -10.962  56.932  1.00 25.20           C  
ATOM    348  O   ALA A  21     -11.505 -10.279  56.112  1.00 30.50           O  
ATOM    349  CB  ALA A  21     -10.763 -12.599  58.316  1.00 22.36           C  
ATOM    350  H   ALA A  21     -12.533 -12.029  59.943  1.00 23.55           H  
ATOM    351  HA  ALA A  21     -10.717 -10.463  58.472  1.00 18.90           H  
ATOM    352  HB1 ALA A  21      -9.852 -12.563  57.721  1.00 22.36           H  
ATOM    353  HB2 ALA A  21     -10.471 -12.895  59.323  1.00 22.36           H  
ATOM    354  HB3 ALA A  21     -11.406 -13.388  57.924  1.00 22.36           H  
ATOM    355  N   GLU A  22     -13.361 -11.444  56.745  1.00 25.29           N  
ATOM    356  CA  GLU A  22     -14.216 -11.126  55.602  1.00 31.57           C  
ATOM    357  C   GLU A  22     -14.538  -9.629  55.524  1.00 31.50           C  
ATOM    358  O   GLU A  22     -14.214  -9.022  54.510  1.00 27.45           O  
ATOM    359  CB  GLU A  22     -15.512 -11.957  55.648  1.00 33.00           C  
ATOM    360  CG  GLU A  22     -15.293 -13.449  55.349  1.00 33.36           C  
ATOM    361  CD  GLU A  22     -16.542 -14.308  55.548  1.00 25.32           C  
ATOM    362  OE1 GLU A  22     -17.582 -13.767  55.988  1.00 23.28           O  
ATOM    363  OE2 GLU A  22     -16.431 -15.525  55.288  1.00 24.41           O1-
ATOM    364  H   GLU A  22     -13.783 -12.009  57.468  1.00 25.29           H  
ATOM    365  HA  GLU A  22     -13.673 -11.390  54.692  1.00 31.57           H  
ATOM    366  HB3 GLU A  22     -16.230 -11.559  54.928  1.00 33.00           H  
ATOM    367  HB2 GLU A  22     -15.975 -11.844  56.627  1.00 33.00           H  
ATOM    368  HG3 GLU A  22     -14.499 -13.854  55.976  1.00 33.36           H  
ATOM    369  HG2 GLU A  22     -14.963 -13.566  54.318  1.00 33.36           H  
ATOM    370  N   ASN A  23     -15.134  -9.057  56.588  1.00 30.85           N  
ATOM    371  CA  ASN A  23     -15.567  -7.656  56.616  1.00 27.38           C  
ATOM    372  C   ASN A  23     -14.416  -6.641  56.479  1.00 31.21           C  
ATOM    373  O   ASN A  23     -14.595  -5.632  55.802  1.00 33.33           O  
ATOM    374  CB  ASN A  23     -16.404  -7.356  57.881  1.00 26.41           C  
ATOM    375  CG  ASN A  23     -17.277  -6.106  57.704  1.00 31.90           C  
ATOM    376  OD1 ASN A  23     -18.068  -6.029  56.768  1.00 32.38           O  
ATOM    377  ND2 ASN A  23     -17.134  -5.118  58.585  1.00 29.81           N  
ATOM    378  H   ASN A  23     -15.354  -9.615  57.403  1.00 30.85           H  
ATOM    379  HA  ASN A  23     -16.195  -7.495  55.738  1.00 27.38           H  
ATOM    380  HB3 ASN A  23     -15.771  -7.279  58.768  1.00 26.41           H  
ATOM    381  HB2 ASN A  23     -17.090  -8.183  58.068  1.00 26.41           H  
ATOM    382 HD22 ASN A  23     -17.673  -4.270  58.490  1.00 29.81           H  
ATOM    383 HD21 ASN A  23     -16.518  -5.223  59.380  1.00 29.81           H  
ATOM    384  N   ILE A  24     -13.258  -6.929  57.092  1.00 28.68           N  
ATOM    385  CA  ILE A  24     -12.065  -6.089  56.999  1.00 25.26           C  
ATOM    386  C   ILE A  24     -11.397  -6.151  55.606  1.00 23.22           C  
ATOM    387  O   ILE A  24     -10.860  -5.132  55.167  1.00 27.17           O  
ATOM    388  CB  ILE A  24     -11.054  -6.411  58.140  1.00  0.00           C  
ATOM    389  CG1 ILE A  24     -11.649  -6.080  59.535  1.00  0.00           C  
ATOM    390  CG2 ILE A  24      -9.666  -5.760  57.978  1.00  0.00           C  
ATOM    391  CD1 ILE A  24     -11.954  -4.601  59.802  1.00  0.00           C  
ATOM    392  H   ILE A  24     -13.176  -7.771  57.649  1.00 28.68           H  
ATOM    393  HA  ILE A  24     -12.385  -5.054  57.124  1.00 25.26           H  
ATOM    394  HB  ILE A  24     -10.890  -7.490  58.129  1.00  0.00           H  
ATOM    395 HG12 ILE A  24     -12.578  -6.626  59.682  1.00  0.00           H  
ATOM    396 HG13 ILE A  24     -10.983  -6.435  60.319  1.00  0.00           H  
ATOM    397 HG21 ILE A  24      -9.065  -5.875  58.877  1.00  0.00           H  
ATOM    398 HG22 ILE A  24      -9.106  -6.213  57.160  1.00  0.00           H  
ATOM    399 HG23 ILE A  24      -9.748  -4.690  57.780  1.00  0.00           H  
ATOM    400 HD11 ILE A  24     -12.210  -4.452  60.850  1.00  0.00           H  
ATOM    401 HD12 ILE A  24     -11.103  -3.958  59.580  1.00  0.00           H  
ATOM    402 HD13 ILE A  24     -12.804  -4.252  59.218  1.00  0.00           H  
ATOM    403  N   HIS A  25     -11.517  -7.292  54.899  1.00 23.05           N  
ATOM    404  CA  HIS A  25     -11.175  -7.395  53.479  1.00 29.09           C  
ATOM    405  C   HIS A  25     -12.167  -6.626  52.585  1.00 26.22           C  
ATOM    406  O   HIS A  25     -11.705  -5.909  51.701  1.00 27.68           O  
ATOM    407  CB  HIS A  25     -11.039  -8.866  53.046  1.00 34.25           C  
ATOM    408  CG  HIS A  25     -10.674  -9.041  51.591  1.00 35.83           C  
ATOM    409  ND1 HIS A  25      -9.438  -8.635  51.078  1.00 36.99           N  
ATOM    410  CD2 HIS A  25     -11.437  -9.555  50.561  1.00 40.71           C  
ATOM    411  CE1 HIS A  25      -9.502  -8.912  49.784  1.00 39.69           C  
ATOM    412  NE2 HIS A  25     -10.663  -9.456  49.419  1.00 39.79           N  
ATOM    413  H   HIS A  25     -11.964  -8.099  55.313  1.00 23.05           H  
ATOM    414  HA  HIS A  25     -10.194  -6.935  53.347  1.00 29.09           H  
ATOM    415  HB3 HIS A  25     -11.964  -9.409  53.237  1.00 34.25           H  
ATOM    416  HB2 HIS A  25     -10.269  -9.354  53.646  1.00 34.25           H  
ATOM    417  HD2 HIS A  25     -12.440  -9.955  50.547  1.00 40.71           H  
ATOM    418  HE1 HIS A  25      -8.699  -8.697  49.099  1.00 39.69           H  
ATOM    419  HE2 HIS A  25     -10.927  -9.732  48.485  1.00  0.00           H  
ATOM    420  N   GLU A  26     -13.483  -6.752  52.852  1.00 30.75           N  
ATOM    421  CA  GLU A  26     -14.566  -6.010  52.186  1.00 28.72           C  
ATOM    422  C   GLU A  26     -14.435  -4.478  52.309  1.00 24.25           C  
ATOM    423  O   GLU A  26     -14.862  -3.765  51.400  1.00 22.82           O  
ATOM    424  CB  GLU A  26     -15.950  -6.464  52.706  1.00 30.94           C  
ATOM    425  CG  GLU A  26     -16.401  -7.896  52.333  1.00 35.32           C  
ATOM    426  CD  GLU A  26     -16.665  -8.137  50.847  1.00 37.78           C  
ATOM    427  OE1 GLU A  26     -16.784  -7.148  50.098  1.00 34.70           O  
ATOM    428  OE2 GLU A  26     -16.737  -9.327  50.473  1.00 50.32           O1-
ATOM    429  H   GLU A  26     -13.774  -7.393  53.580  1.00 30.75           H  
ATOM    430  HA  GLU A  26     -14.523  -6.249  51.128  1.00 28.72           H  
ATOM    431  HB3 GLU A  26     -16.706  -5.767  52.350  1.00 30.94           H  
ATOM    432  HB2 GLU A  26     -15.978  -6.368  53.788  1.00 30.94           H  
ATOM    433  HG3 GLU A  26     -17.315  -8.136  52.876  1.00 35.32           H  
ATOM    434  HG2 GLU A  26     -15.660  -8.626  52.641  1.00 35.32           H  
ATOM    435  N   LEU A  27     -13.844  -4.000  53.416  1.00 25.63           N  
ATOM    436  CA  LEU A  27     -13.526  -2.593  53.653  1.00 21.77           C  
ATOM    437  C   LEU A  27     -12.253  -2.162  52.914  1.00 24.11           C  
ATOM    438  O   LEU A  27     -12.259  -1.077  52.335  1.00 26.01           O  
ATOM    439  CB  LEU A  27     -13.403  -2.343  55.169  1.00 23.25           C  
ATOM    440  CG  LEU A  27     -14.772  -2.276  55.875  1.00 30.46           C  
ATOM    441  CD1 LEU A  27     -14.647  -2.571  57.375  1.00 26.54           C  
ATOM    442  CD2 LEU A  27     -15.471  -0.921  55.625  1.00 35.38           C  
ATOM    443  H   LEU A  27     -13.564  -4.648  54.139  1.00 25.63           H  
ATOM    444  HA  LEU A  27     -14.340  -1.979  53.264  1.00 21.77           H  
ATOM    445  HB3 LEU A  27     -12.857  -1.419  55.369  1.00 23.25           H  
ATOM    446  HB2 LEU A  27     -12.798  -3.138  55.607  1.00 23.25           H  
ATOM    447  HG  LEU A  27     -15.407  -3.057  55.461  1.00 30.46           H  
ATOM    448 HD11 LEU A  27     -15.499  -2.161  57.915  1.00 26.54           H  
ATOM    449 HD12 LEU A  27     -14.641  -3.643  57.567  1.00 26.54           H  
ATOM    450 HD13 LEU A  27     -13.734  -2.151  57.799  1.00 26.54           H  
ATOM    451 HD21 LEU A  27     -16.466  -1.054  55.208  1.00 35.38           H  
ATOM    452 HD22 LEU A  27     -15.589  -0.340  56.540  1.00 35.38           H  
ATOM    453 HD23 LEU A  27     -14.916  -0.293  54.927  1.00 35.38           H  
ATOM    454  N   TRP A  28     -11.209  -3.014  52.911  1.00 24.87           N  
ATOM    455  CA  TRP A  28      -9.967  -2.778  52.172  1.00 24.62           C  
ATOM    456  C   TRP A  28     -10.198  -2.634  50.660  1.00 26.17           C  
ATOM    457  O   TRP A  28      -9.774  -1.630  50.100  1.00 32.76           O  
ATOM    458  CB  TRP A  28      -8.896  -3.843  52.499  1.00 28.32           C  
ATOM    459  CG  TRP A  28      -7.642  -3.786  51.667  1.00 26.76           C  
ATOM    460  CD1 TRP A  28      -6.570  -2.994  51.897  1.00 28.77           C  
ATOM    461  CD2 TRP A  28      -7.345  -4.493  50.423  1.00 26.53           C  
ATOM    462  NE1 TRP A  28      -5.633  -3.182  50.899  1.00 32.18           N  
ATOM    463  CE2 TRP A  28      -6.070  -4.073  49.943  1.00 27.99           C  
ATOM    464  CE3 TRP A  28      -8.016  -5.472  49.662  1.00 33.55           C  
ATOM    465  CZ2 TRP A  28      -5.516  -4.564  48.745  1.00 32.20           C  
ATOM    466  CZ3 TRP A  28      -7.478  -5.973  48.459  1.00 31.01           C  
ATOM    467  CH2 TRP A  28      -6.240  -5.505  47.992  1.00 31.12           C  
ATOM    468  H   TRP A  28     -11.269  -3.885  53.421  1.00 24.87           H  
ATOM    469  HA  TRP A  28      -9.569  -1.820  52.516  1.00 24.62           H  
ATOM    470  HB3 TRP A  28      -9.319  -4.839  52.374  1.00 28.32           H  
ATOM    471  HB2 TRP A  28      -8.614  -3.771  53.550  1.00 28.32           H  
ATOM    472  HD1 TRP A  28      -6.468  -2.336  52.748  1.00 28.77           H  
ATOM    473  HE1 TRP A  28      -4.721  -2.741  50.899  1.00 32.18           H  
ATOM    474  HE3 TRP A  28      -8.944  -5.855  50.048  1.00 33.55           H  
ATOM    475  HZ2 TRP A  28      -4.553  -4.220  48.401  1.00 32.20           H  
ATOM    476  HZ3 TRP A  28      -8.000  -6.734  47.899  1.00 31.01           H  
ATOM    477  HH2 TRP A  28      -5.839  -5.893  47.071  1.00 31.12           H  
ATOM    478  N   VAL A  29     -10.886  -3.607  50.041  1.00 22.95           N  
ATOM    479  CA  VAL A  29     -11.162  -3.618  48.603  1.00 22.92           C  
ATOM    480  C   VAL A  29     -11.999  -2.422  48.097  1.00 25.93           C  
ATOM    481  O   VAL A  29     -11.763  -1.973  46.977  1.00 33.63           O  
ATOM    482  CB  VAL A  29     -11.886  -4.908  48.154  1.00  0.00           C  
ATOM    483  CG1 VAL A  29     -10.983  -6.146  48.224  1.00  0.00           C  
ATOM    484  CG2 VAL A  29     -13.188  -5.169  48.919  1.00  0.00           C  
ATOM    485  HA2 VAL A  29     -10.193  -3.568  48.104  1.00 22.92           H  
ATOM    486  HB  VAL A  29     -12.137  -4.768  47.102  1.00  0.00           H  
ATOM    487 HG11 VAL A  29     -11.437  -7.038  47.802  1.00  0.00           H  
ATOM    488 HG12 VAL A  29     -10.061  -5.972  47.677  1.00  0.00           H  
ATOM    489 HG13 VAL A  29     -10.755  -6.398  49.255  1.00  0.00           H  
ATOM    490 HG21 VAL A  29     -14.016  -5.409  48.261  1.00  0.00           H  
ATOM    491 HG22 VAL A  29     -13.064  -6.005  49.598  1.00  0.00           H  
ATOM    492 HG23 VAL A  29     -13.494  -4.320  49.513  1.00  0.00           H  
ATOM    493  H   VAL A  29     -11.224  -4.400  50.571  1.00 22.95           H  
ATOM    494  N   MET A  30     -12.913  -1.899  48.939  1.00 23.70           N  
ATOM    495  CA  MET A  30     -13.660  -0.665  48.697  1.00 25.37           C  
ATOM    496  C   MET A  30     -12.714   0.545  48.655  1.00 27.52           C  
ATOM    497  O   MET A  30     -12.785   1.331  47.715  1.00 24.45           O  
ATOM    498  CB  MET A  30     -14.773  -0.503  49.759  1.00 27.86           C  
ATOM    499  CG  MET A  30     -15.520   0.847  49.731  1.00 29.30           C  
ATOM    500  SD  MET A  30     -16.666   1.091  51.110  1.00 23.46           S  
ATOM    501  CE  MET A  30     -18.130   0.240  50.484  1.00 25.76           C  
ATOM    502  H   MET A  30     -13.050  -2.326  49.844  1.00 23.70           H  
ATOM    503  HA  MET A  30     -14.147  -0.745  47.725  1.00 25.37           H  
ATOM    504  HB3 MET A  30     -14.346  -0.637  50.754  1.00 27.86           H  
ATOM    505  HB2 MET A  30     -15.499  -1.306  49.648  1.00 27.86           H  
ATOM    506  HG3 MET A  30     -16.055   0.973  48.789  1.00 29.30           H  
ATOM    507  HG2 MET A  30     -14.818   1.676  49.799  1.00 29.30           H  
ATOM    508  HE1 MET A  30     -18.884   0.164  51.267  1.00 25.76           H  
ATOM    509  HE2 MET A  30     -18.557   0.802  49.655  1.00 25.76           H  
ATOM    510  HE3 MET A  30     -17.873  -0.762  50.145  1.00 25.76           H  
ATOM    511  N   ASN A  31     -11.835   0.651  49.665  1.00 26.09           N  
ATOM    512  CA  ASN A  31     -10.864   1.738  49.806  1.00 20.66           C  
ATOM    513  C   ASN A  31      -9.778   1.733  48.713  1.00 23.04           C  
ATOM    514  O   ASN A  31      -9.261   2.807  48.405  1.00 27.25           O  
ATOM    515  CB  ASN A  31     -10.236   1.712  51.221  1.00 19.19           C  
ATOM    516  CG  ASN A  31     -11.198   1.960  52.396  1.00 22.55           C  
ATOM    517  OD1 ASN A  31     -10.820   1.729  53.542  1.00 30.84           O  
ATOM    518  ND2 ASN A  31     -12.423   2.437  52.152  1.00 28.56           N  
ATOM    519  H   ASN A  31     -11.837  -0.042  50.402  1.00 26.09           H  
ATOM    520  HA  ASN A  31     -11.421   2.668  49.699  1.00 20.66           H  
ATOM    521  HB3 ASN A  31      -9.468   2.483  51.288  1.00 19.19           H  
ATOM    522  HB2 ASN A  31      -9.727   0.762  51.386  1.00 19.19           H  
ATOM    523 HD22 ASN A  31     -13.061   2.602  52.916  1.00 28.56           H  
ATOM    524 HD21 ASN A  31     -12.711   2.681  51.213  1.00 28.56           H  
ATOM    525  N   LYS A  32      -9.476   0.565  48.116  1.00 24.95           N  
ATOM    526  CA  LYS A  32      -8.571   0.456  46.973  1.00 29.18           C  
ATOM    527  C   LYS A  32      -9.224   0.929  45.665  1.00 26.47           C  
ATOM    528  O   LYS A  32      -8.571   1.675  44.942  1.00 32.25           O  
ATOM    529  CB  LYS A  32      -7.990  -0.966  46.840  1.00 34.91           C  
ATOM    530  CG  LYS A  32      -7.113  -1.437  48.017  1.00 30.38           C  
ATOM    531  CD  LYS A  32      -5.856  -0.610  48.350  1.00 32.25           C  
ATOM    532  CE  LYS A  32      -4.719  -0.782  47.337  1.00 39.95           C  
ATOM    533  NZ  LYS A  32      -3.538   0.012  47.716  1.00 49.56           N1+
ATOM    534  H   LYS A  32      -9.914  -0.289  48.435  1.00 24.95           H  
ATOM    535  HA  LYS A  32      -7.733   1.130  47.149  1.00 29.18           H  
ATOM    536  HB3 LYS A  32      -7.393  -1.032  45.931  1.00 34.91           H  
ATOM    537  HB2 LYS A  32      -8.808  -1.675  46.709  1.00 34.91           H  
ATOM    538  HG3 LYS A  32      -6.817  -2.461  47.804  1.00 30.38           H  
ATOM    539  HG2 LYS A  32      -7.710  -1.497  48.919  1.00 30.38           H  
ATOM    540  HD3 LYS A  32      -5.496  -0.908  49.336  1.00 32.25           H  
ATOM    541  HD2 LYS A  32      -6.108   0.445  48.449  1.00 32.25           H  
ATOM    542  HE3 LYS A  32      -5.046  -0.478  46.345  1.00 39.95           H  
ATOM    543  HE2 LYS A  32      -4.424  -1.831  47.270  1.00 39.95           H  
ATOM    544  HZ1 LYS A  32      -3.174  -0.297  48.615  1.00 49.56           H  
ATOM    545  HZ2 LYS A  32      -2.816  -0.109  47.020  1.00 49.56           H  
ATOM    546  HZ3 LYS A  32      -3.785   0.988  47.780  1.00 49.56           H  
ATOM    547  N   ILE A  33     -10.488   0.566  45.372  1.00 25.27           N  
ATOM    548  CA  ILE A  33     -11.173   1.096  44.179  1.00 31.03           C  
ATOM    549  C   ILE A  33     -11.494   2.610  44.277  1.00 27.22           C  
ATOM    550  O   ILE A  33     -11.465   3.290  43.252  1.00 30.54           O  
ATOM    551  CB  ILE A  33     -12.424   0.273  43.757  1.00 32.17           C  
ATOM    552  CG1 ILE A  33     -12.985   0.707  42.381  1.00 37.88           C  
ATOM    553  CG2 ILE A  33     -13.548   0.240  44.807  1.00 33.76           C  
ATOM    554  CD1 ILE A  33     -13.701  -0.417  41.621  1.00 44.54           C  
ATOM    555  H   ILE A  33     -11.014  -0.044  45.983  1.00 25.27           H  
ATOM    556  HA  ILE A  33     -10.464   0.997  43.356  1.00 31.03           H  
ATOM    557  HB  ILE A  33     -12.076  -0.756  43.638  1.00 32.17           H  
ATOM    558 HG13 ILE A  33     -12.166   1.046  41.746  1.00 37.88           H  
ATOM    559 HG12 ILE A  33     -13.650   1.564  42.491  1.00 37.88           H  
ATOM    560 HG21 ILE A  33     -14.386  -0.370  44.472  1.00 33.76           H  
ATOM    561 HG22 ILE A  33     -13.190  -0.206  45.728  1.00 33.76           H  
ATOM    562 HG23 ILE A  33     -13.932   1.235  45.033  1.00 33.76           H  
ATOM    563 HD11 ILE A  33     -14.379  -0.007  40.872  1.00 44.54           H  
ATOM    564 HD12 ILE A  33     -12.978  -1.044  41.099  1.00 44.54           H  
ATOM    565 HD13 ILE A  33     -14.283  -1.061  42.279  1.00 44.54           H  
ATOM    566  N   GLU A  34     -11.671   3.127  45.507  1.00 26.40           N  
ATOM    567  CA  GLU A  34     -11.703   4.561  45.830  1.00 26.29           C  
ATOM    568  C   GLU A  34     -10.344   5.278  45.648  1.00 28.16           C  
ATOM    569  O   GLU A  34     -10.333   6.504  45.551  1.00 32.02           O  
ATOM    570  CB  GLU A  34     -12.221   4.740  47.272  1.00 21.19           C  
ATOM    571  CG  GLU A  34     -13.724   4.425  47.428  1.00 19.46           C  
ATOM    572  CD  GLU A  34     -14.223   4.444  48.877  1.00 25.09           C  
ATOM    573  OE1 GLU A  34     -13.382   4.521  49.801  1.00 24.86           O  
ATOM    574  OE2 GLU A  34     -15.459   4.355  49.035  1.00 32.83           O1-
ATOM    575  H   GLU A  34     -11.705   2.501  46.302  1.00 26.40           H  
ATOM    576  HA  GLU A  34     -12.405   5.045  45.150  1.00 26.29           H  
ATOM    577  HB3 GLU A  34     -12.043   5.761  47.612  1.00 21.19           H  
ATOM    578  HB2 GLU A  34     -11.636   4.102  47.933  1.00 21.19           H  
ATOM    579  HG3 GLU A  34     -13.965   3.453  47.000  1.00 19.46           H  
ATOM    580  HG2 GLU A  34     -14.304   5.152  46.860  1.00 19.46           H  
ATOM    581  N   LEU A  35      -9.241   4.513  45.581  1.00 24.80           N  
ATOM    582  CA  LEU A  35      -7.878   4.971  45.292  1.00 22.76           C  
ATOM    583  C   LEU A  35      -7.494   4.737  43.805  1.00 28.33           C  
ATOM    584  O   LEU A  35      -6.361   5.022  43.420  1.00 33.24           O  
ATOM    585  CB  LEU A  35      -6.938   4.303  46.334  1.00  0.00           C  
ATOM    586  CG  LEU A  35      -5.434   4.669  46.311  1.00  0.00           C  
ATOM    587  CD1 LEU A  35      -5.192   6.186  46.457  1.00  0.00           C  
ATOM    588  CD2 LEU A  35      -4.660   3.851  47.367  1.00  0.00           C  
ATOM    589  H   LEU A  35      -9.343   3.512  45.682  1.00 24.80           H  
ATOM    590  HA  LEU A  35      -7.830   6.050  45.446  1.00 22.76           H  
ATOM    591  HB2 LEU A  35      -7.319   4.543  47.328  1.00  0.00           H  
ATOM    592  HB3 LEU A  35      -7.031   3.223  46.255  1.00  0.00           H  
ATOM    593  HG  LEU A  35      -5.017   4.359  45.355  1.00  0.00           H  
ATOM    594 HD11 LEU A  35      -4.339   6.413  47.096  1.00  0.00           H  
ATOM    595 HD12 LEU A  35      -4.990   6.637  45.486  1.00  0.00           H  
ATOM    596 HD13 LEU A  35      -6.056   6.697  46.882  1.00  0.00           H  
ATOM    597 HD21 LEU A  35      -3.787   3.371  46.925  1.00  0.00           H  
ATOM    598 HD22 LEU A  35      -4.306   4.467  48.194  1.00  0.00           H  
ATOM    599 HD23 LEU A  35      -5.273   3.063  47.804  1.00  0.00           H  
ATOM    600  N   GLY A  36      -8.450   4.278  42.975  1.00 29.54           N  
ATOM    601  CA  GLY A  36      -8.299   4.147  41.524  1.00 28.01           C  
ATOM    602  C   GLY A  36      -7.803   2.759  41.089  1.00 35.87           C  
ATOM    603  O   GLY A  36      -7.447   2.600  39.921  1.00 46.69           O  
ATOM    604  H   GLY A  36      -9.366   4.075  43.352  1.00 29.54           H  
ATOM    605  HA3 GLY A  36      -7.631   4.914  41.128  1.00 28.01           H  
ATOM    606  HA2 GLY A  36      -9.274   4.318  41.068  1.00 28.01           H  
ATOM    607  N   TRP A  37      -7.770   1.766  41.996  1.00 33.21           N  
ATOM    608  CA  TRP A  37      -7.363   0.393  41.694  1.00 37.75           C  
ATOM    609  C   TRP A  37      -8.461  -0.424  41.002  1.00 47.69           C  
ATOM    610  O   TRP A  37      -9.651  -0.161  41.172  1.00 40.91           O  
ATOM    611  CB  TRP A  37      -6.855  -0.311  42.962  1.00 36.09           C  
ATOM    612  CG  TRP A  37      -5.579   0.252  43.511  1.00 35.72           C  
ATOM    613  CD1 TRP A  37      -5.445   1.370  44.262  1.00 34.01           C  
ATOM    614  CD2 TRP A  37      -4.223  -0.202  43.241  1.00 42.19           C  
ATOM    615  NE1 TRP A  37      -4.112   1.619  44.500  1.00 39.99           N  
ATOM    616  CE2 TRP A  37      -3.309   0.689  43.880  1.00 41.07           C  
ATOM    617  CE3 TRP A  37      -3.670  -1.270  42.499  1.00 46.08           C  
ATOM    618  CZ2 TRP A  37      -1.919   0.533  43.782  1.00 40.10           C  
ATOM    619  CZ3 TRP A  37      -2.276  -1.438  42.389  1.00 47.36           C  
ATOM    620  CH2 TRP A  37      -1.408  -0.530  43.021  1.00 42.85           C  
ATOM    621  H   TRP A  37      -8.067   1.945  42.946  1.00 33.21           H  
ATOM    622  HA  TRP A  37      -6.524   0.437  41.002  1.00 37.75           H  
ATOM    623  HB3 TRP A  37      -6.661  -1.362  42.743  1.00 36.09           H  
ATOM    624  HB2 TRP A  37      -7.622  -0.319  43.729  1.00 36.09           H  
ATOM    625  HD1 TRP A  37      -6.253   1.996  44.589  1.00 34.01           H  
ATOM    626  HE1 TRP A  37      -3.792   2.423  45.022  1.00 39.99           H  
ATOM    627  HE3 TRP A  37      -4.330  -1.949  41.982  1.00 46.08           H  
ATOM    628  HZ2 TRP A  37      -1.249   1.229  44.265  1.00 40.10           H  
ATOM    629  HZ3 TRP A  37      -1.875  -2.251  41.801  1.00 47.36           H  
ATOM    630  HH2 TRP A  37      -0.345  -0.639  42.917  1.00 42.85           H  
ATOM    631  N   GLN A  38      -7.997  -1.409  40.223  1.00 52.80           N  
ATOM    632  CA  GLN A  38      -8.791  -2.319  39.410  1.00 52.51           C  
ATOM    633  C   GLN A  38      -8.252  -3.752  39.564  1.00 55.83           C  
ATOM    634  O   GLN A  38      -7.233  -3.967  40.220  1.00 51.82           O  
ATOM    635  CB  GLN A  38      -8.733  -1.864  37.932  1.00  0.00           C  
ATOM    636  CG  GLN A  38      -9.284  -0.447  37.678  1.00  0.00           C  
ATOM    637  CD  GLN A  38      -9.286  -0.104  36.190  1.00  0.00           C  
ATOM    638  OE1 GLN A  38     -10.223  -0.444  35.472  1.00  0.00           O  
ATOM    639  NE2 GLN A  38      -8.235   0.571  35.720  1.00  0.00           N  
ATOM    640  HB2 GLN A  38      -7.701  -1.914  37.579  1.00  0.00           H  
ATOM    641  HB3 GLN A  38      -9.292  -2.569  37.314  1.00  0.00           H  
ATOM    642  HG2 GLN A  38     -10.304  -0.371  38.057  1.00  0.00           H  
ATOM    643  HG3 GLN A  38      -8.698   0.301  38.213  1.00  0.00           H  
ATOM    644 HE22 GLN A  38      -8.192   0.819  34.743  1.00  0.00           H  
ATOM    645 HE21 GLN A  38      -7.480   0.838  36.335  1.00  0.00           H  
ATOM    646  H   GLN A  38      -6.995  -1.533  40.142  1.00 52.80           H  
ATOM    647  HA  GLN A  38      -9.817  -2.311  39.775  1.00 52.51           H  
ATOM    648  N   TYR A  39      -8.953  -4.712  38.944  1.00 54.09           N  
ATOM    649  CA  TYR A  39      -8.559  -6.117  38.911  1.00 51.88           C  
ATOM    650  C   TYR A  39      -7.511  -6.409  37.819  1.00 48.64           C  
ATOM    651  O   TYR A  39      -7.605  -5.876  36.712  1.00 57.71           O  
ATOM    652  CB  TYR A  39      -9.821  -6.978  38.720  1.00  0.00           C  
ATOM    653  CG  TYR A  39      -9.572  -8.466  38.554  1.00  0.00           C  
ATOM    654  CD1 TYR A  39      -9.020  -9.212  39.614  1.00  0.00           C  
ATOM    655  CD2 TYR A  39      -9.858  -9.100  37.329  1.00  0.00           C  
ATOM    656  CE1 TYR A  39      -8.805 -10.592  39.457  1.00  0.00           C  
ATOM    657  CE2 TYR A  39      -9.684 -10.490  37.189  1.00  0.00           C  
ATOM    658  CZ  TYR A  39      -9.208 -11.244  38.278  1.00  0.00           C  
ATOM    659  OH  TYR A  39      -9.161 -12.605  38.206  1.00  0.00           O  
ATOM    660  HB2 TYR A  39     -10.485  -6.850  39.576  1.00  0.00           H  
ATOM    661  HB3 TYR A  39     -10.371  -6.621  37.849  1.00  0.00           H  
ATOM    662  HD1 TYR A  39      -8.751  -8.729  40.543  1.00  0.00           H  
ATOM    663  HD2 TYR A  39     -10.235  -8.520  36.504  1.00  0.00           H  
ATOM    664  HE1 TYR A  39      -8.345 -11.157  40.250  1.00  0.00           H  
ATOM    665  HE2 TYR A  39      -9.955 -10.978  36.264  1.00  0.00           H  
ATOM    666  HH  TYR A  39      -8.794 -13.012  38.995  1.00  0.00           H  
ATOM    667  H   TYR A  39      -9.786  -4.470  38.428  1.00 54.09           H  
ATOM    668  HA  TYR A  39      -8.137  -6.374  39.882  1.00 51.88           H  
ATOM    669  N   GLY A  40      -6.581  -7.316  38.145  1.00 43.16           N  
ATOM    670  CA  GLY A  40      -5.700  -7.957  37.180  1.00 44.33           C  
ATOM    671  C   GLY A  40      -5.123  -9.199  37.878  1.00 42.96           C  
ATOM    672  O   GLY A  40      -4.495  -9.025  38.921  1.00 40.77           O  
ATOM    673  H   GLY A  40      -6.552  -7.679  39.089  1.00 43.16           H  
ATOM    674  HA3 GLY A  40      -4.884  -7.284  36.920  1.00 44.33           H  
ATOM    675  HA2 GLY A  40      -6.230  -8.183  36.256  1.00 44.33           H  
ATOM    676  N   PRO A  41      -5.268 -10.429  37.322  1.00 41.03           N  
ATOM    677  CA  PRO A  41      -4.612 -11.663  37.818  1.00 41.65           C  
ATOM    678  C   PRO A  41      -3.089 -11.620  38.053  1.00 47.07           C  
ATOM    679  O   PRO A  41      -2.598 -12.422  38.845  1.00 51.41           O  
ATOM    680  CD  PRO A  41      -6.148 -10.742  36.196  1.00  0.00           C  
ATOM    681  CB  PRO A  41      -4.971 -12.726  36.766  1.00  0.00           C  
ATOM    682  CG  PRO A  41      -6.292 -12.258  36.195  1.00  0.00           C  
ATOM    683  HD3 PRO A  41      -7.119 -10.252  36.251  1.00  0.00           H  
ATOM    684  HD2 PRO A  41      -5.658 -10.419  35.276  1.00  0.00           H  
ATOM    685  HB2 PRO A  41      -4.223 -12.758  35.972  1.00  0.00           H  
ATOM    686  HB3 PRO A  41      -5.044 -13.729  37.190  1.00  0.00           H  
ATOM    687  HG3 PRO A  41      -7.088 -12.551  36.872  1.00  0.00           H  
ATOM    688  HG2 PRO A  41      -6.522 -12.676  35.213  1.00  0.00           H  
ATOM    689  HA  PRO A  41      -5.096 -11.912  38.764  1.00 41.65           H  
ATOM    690  N   VAL A  42      -2.385 -10.680  37.401  1.00 49.47           N  
ATOM    691  CA  VAL A  42      -1.000 -10.331  37.702  1.00 49.02           C  
ATOM    692  C   VAL A  42      -0.955  -8.874  38.193  1.00 54.95           C  
ATOM    693  O   VAL A  42      -1.682  -8.026  37.668  1.00 60.31           O  
ATOM    694  CB  VAL A  42      -0.082 -10.487  36.457  1.00  0.00           C  
ATOM    695  CG1 VAL A  42       0.010 -11.959  36.020  1.00  0.00           C  
ATOM    696  CG2 VAL A  42      -0.430  -9.582  35.256  1.00  0.00           C  
ATOM    697  HB  VAL A  42       0.926 -10.206  36.771  1.00  0.00           H  
ATOM    698 HG11 VAL A  42       0.738 -12.086  35.219  1.00  0.00           H  
ATOM    699 HG12 VAL A  42       0.322 -12.595  36.849  1.00  0.00           H  
ATOM    700 HG13 VAL A  42      -0.948 -12.331  35.658  1.00  0.00           H  
ATOM    701 HG21 VAL A  42       0.229  -9.784  34.412  1.00  0.00           H  
ATOM    702 HG22 VAL A  42      -1.455  -9.743  34.919  1.00  0.00           H  
ATOM    703 HG23 VAL A  42      -0.317  -8.523  35.490  1.00  0.00           H  
ATOM    704  H   VAL A  42      -2.862 -10.049  36.774  1.00 49.47           H  
ATOM    705  HA  VAL A  42      -0.610 -10.964  38.500  1.00 49.02           H  
ATOM    706  N   ARG A  43      -0.112  -8.619  39.207  1.00 54.32           N  
ATOM    707  CA  ARG A  43       0.056  -7.287  39.780  1.00 61.31           C  
ATOM    708  C   ARG A  43       1.080  -6.486  38.968  1.00 68.86           C  
ATOM    709  O   ARG A  43       2.214  -6.937  38.799  1.00 68.48           O  
ATOM    710  CB  ARG A  43       0.480  -7.384  41.262  1.00 59.12           C  
ATOM    711  CG  ARG A  43       0.508  -6.013  41.970  1.00 57.22           C  
ATOM    712  CD  ARG A  43       0.793  -6.104  43.473  1.00 55.50           C  
ATOM    713  NE  ARG A  43       0.951  -4.767  44.068  1.00 49.94           N  
ATOM    714  CZ  ARG A  43       0.881  -4.475  45.378  1.00 45.77           C  
ATOM    715  NH1 ARG A  43       0.993  -3.203  45.776  1.00 51.69           N  
ATOM    716  NH2 ARG A  43       0.694  -5.428  46.302  1.00 46.59           N1+
ATOM    717  H   ARG A  43       0.468  -9.353  39.586  1.00 54.32           H  
ATOM    718  HA  ARG A  43      -0.906  -6.771  39.751  1.00 61.31           H  
ATOM    719  HB3 ARG A  43       1.463  -7.854  41.339  1.00 59.12           H  
ATOM    720  HB2 ARG A  43      -0.205  -8.041  41.796  1.00 59.12           H  
ATOM    721  HG3 ARG A  43      -0.496  -5.600  41.859  1.00 57.22           H  
ATOM    722  HG2 ARG A  43       1.181  -5.297  41.497  1.00 57.22           H  
ATOM    723  HD3 ARG A  43       1.597  -6.796  43.723  1.00 55.50           H  
ATOM    724  HD2 ARG A  43      -0.111  -6.500  43.937  1.00 55.50           H  
ATOM    725  HE  ARG A  43       1.149  -4.011  43.427  1.00 49.94           H  
ATOM    726 HH12 ARG A  43       0.889  -2.960  46.751  1.00 51.69           H  
ATOM    727 HH11 ARG A  43       1.193  -2.462  45.102  1.00 51.69           H  
ATOM    728 HH22 ARG A  43       0.593  -5.188  47.279  1.00 46.59           H  
ATOM    729 HH21 ARG A  43       0.590  -6.396  46.031  1.00 46.59           H  
ATOM    730  N   ASP A  44       0.674  -5.274  38.570  1.00 66.16           N  
ATOM    731  CA  ASP A  44       1.579  -4.210  38.163  1.00 59.83           C  
ATOM    732  C   ASP A  44       1.112  -2.987  38.955  1.00 60.63           C  
ATOM    733  O   ASP A  44       0.027  -2.461  38.699  1.00 61.83           O  
ATOM    734  CB  ASP A  44       1.618  -4.000  36.630  1.00 53.84           C  
ATOM    735  CG  ASP A  44       2.632  -2.953  36.136  1.00 50.43           C  
ATOM    736  OD1 ASP A  44       3.355  -2.360  36.970  1.00 46.83           O  
ATOM    737  OD2 ASP A  44       2.678  -2.772  34.901  1.00 52.74           O1-
ATOM    738  H   ASP A  44      -0.282  -4.990  38.738  1.00 66.16           H  
ATOM    739  HA  ASP A  44       2.593  -4.454  38.486  1.00 59.83           H  
ATOM    740  HB3 ASP A  44       0.625  -3.729  36.276  1.00 53.84           H  
ATOM    741  HB2 ASP A  44       1.882  -4.952  36.167  1.00 53.84           H  
ATOM    742  N   ASP A  45       1.951  -2.602  39.931  1.00 58.31           N  
ATOM    743  CA  ASP A  45       1.729  -1.515  40.883  1.00 58.21           C  
ATOM    744  C   ASP A  45       1.549  -0.150  40.182  1.00 55.02           C  
ATOM    745  O   ASP A  45       0.744   0.663  40.637  1.00 52.09           O  
ATOM    746  CB  ASP A  45       2.891  -1.467  41.903  1.00 61.81           C  
ATOM    747  CG  ASP A  45       2.571  -0.706  43.190  1.00 65.91           C  
ATOM    748  OD1 ASP A  45       1.744  -1.236  43.964  1.00 60.52           O  
ATOM    749  OD2 ASP A  45       3.207   0.346  43.413  1.00 72.42           O1-
ATOM    750  H   ASP A  45       2.822  -3.100  40.042  1.00 58.31           H  
ATOM    751  HA  ASP A  45       0.801  -1.754  41.404  1.00 58.21           H  
ATOM    752  HB3 ASP A  45       3.773  -1.016  41.444  1.00 61.81           H  
ATOM    753  HB2 ASP A  45       3.217  -2.470  42.182  1.00 61.81           H  
ATOM    754  N   ASN A  46       2.272   0.042  39.065  1.00 57.94           N  
ATOM    755  CA  ASN A  46       2.245   1.237  38.219  1.00 61.67           C  
ATOM    756  C   ASN A  46       0.940   1.374  37.411  1.00 59.92           C  
ATOM    757  O   ASN A  46       0.508   2.503  37.182  1.00 60.42           O  
ATOM    758  CB  ASN A  46       3.454   1.222  37.253  1.00  0.00           C  
ATOM    759  CG  ASN A  46       4.809   1.169  37.967  1.00  0.00           C  
ATOM    760  OD1 ASN A  46       5.300   2.187  38.451  1.00  0.00           O  
ATOM    761  ND2 ASN A  46       5.416  -0.018  38.026  1.00  0.00           N  
ATOM    762  H   ASN A  46       2.881  -0.701  38.749  1.00 57.94           H  
ATOM    763  HA  ASN A  46       2.329   2.112  38.868  1.00 61.67           H  
ATOM    764  HB2 ASN A  46       3.376   0.380  36.564  1.00  0.00           H  
ATOM    765  HB3 ASN A  46       3.442   2.120  36.633  1.00  0.00           H  
ATOM    766 HD22 ASN A  46       6.310  -0.108  38.486  1.00  0.00           H  
ATOM    767 HD21 ASN A  46       4.983  -0.835  37.611  1.00  0.00           H  
ATOM    768  N   LYS A  47       0.341   0.243  36.993  1.00 55.45           N  
ATOM    769  CA  LYS A  47      -0.883   0.202  36.181  1.00 54.45           C  
ATOM    770  C   LYS A  47      -2.190   0.250  36.984  1.00 57.57           C  
ATOM    771  O   LYS A  47      -3.249   0.351  36.363  1.00 48.87           O  
ATOM    772  CB  LYS A  47      -0.871  -1.048  35.282  1.00  0.00           C  
ATOM    773  CG  LYS A  47       0.071  -0.910  34.081  1.00  0.00           C  
ATOM    774  CD  LYS A  47       0.004  -2.133  33.160  1.00  0.00           C  
ATOM    775  CE  LYS A  47       0.978  -2.025  31.983  1.00  0.00           C  
ATOM    776  NZ  LYS A  47       0.931  -3.235  31.147  1.00  0.00           N1+
ATOM    777  H   LYS A  47       0.751  -0.651  37.229  1.00 55.45           H  
ATOM    778  HA  LYS A  47      -0.896   1.079  35.532  1.00 54.45           H  
ATOM    779  HB2 LYS A  47      -0.637  -1.935  35.870  1.00  0.00           H  
ATOM    780  HB3 LYS A  47      -1.867  -1.223  34.872  1.00  0.00           H  
ATOM    781  HG2 LYS A  47      -0.193  -0.018  33.512  1.00  0.00           H  
ATOM    782  HG3 LYS A  47       1.092  -0.756  34.429  1.00  0.00           H  
ATOM    783  HD2 LYS A  47       0.212  -3.036  33.735  1.00  0.00           H  
ATOM    784  HD3 LYS A  47      -1.013  -2.242  32.780  1.00  0.00           H  
ATOM    785  HE2 LYS A  47       0.740  -1.157  31.367  1.00  0.00           H  
ATOM    786  HE3 LYS A  47       1.998  -1.894  32.347  1.00  0.00           H  
ATOM    787  HZ1 LYS A  47       1.177  -4.036  31.712  1.00  0.00           H  
ATOM    788  HZ2 LYS A  47      -0.001  -3.357  30.778  1.00  0.00           H  
ATOM    789  HZ3 LYS A  47       1.589  -3.146  30.386  1.00  0.00           H  
ATOM    790  N   ARG A  48      -2.115   0.174  38.324  1.00 60.45           N  
ATOM    791  CA  ARG A  48      -3.266   0.153  39.233  1.00 52.83           C  
ATOM    792  C   ARG A  48      -4.110  -1.137  39.097  1.00 60.65           C  
ATOM    793  O   ARG A  48      -5.316  -1.097  39.326  1.00 59.51           O  
ATOM    794  CB  ARG A  48      -4.128   1.444  39.126  1.00  0.00           C  
ATOM    795  CG  ARG A  48      -3.342   2.767  39.163  1.00  0.00           C  
ATOM    796  CD  ARG A  48      -4.228   3.981  38.852  1.00  0.00           C  
ATOM    797  NE  ARG A  48      -3.513   5.246  39.064  1.00  0.00           N  
ATOM    798  CZ  ARG A  48      -3.442   5.918  40.225  1.00  0.00           C  
ATOM    799  NH1 ARG A  48      -4.085   5.485  41.320  1.00  0.00           N  
ATOM    800  NH2 ARG A  48      -2.718   7.042  40.289  1.00  0.00           N1+
ATOM    801  H   ARG A  48      -1.206   0.096  38.760  1.00 60.45           H  
ATOM    802  HA  ARG A  48      -2.841   0.139  40.234  1.00 52.83           H  
ATOM    803  HB2 ARG A  48      -4.725   1.415  38.214  1.00  0.00           H  
ATOM    804  HB3 ARG A  48      -4.844   1.460  39.946  1.00  0.00           H  
ATOM    805  HG2 ARG A  48      -2.774   2.897  40.085  1.00  0.00           H  
ATOM    806  HG3 ARG A  48      -2.606   2.726  38.361  1.00  0.00           H  
ATOM    807  HD2 ARG A  48      -4.389   3.975  37.773  1.00  0.00           H  
ATOM    808  HD3 ARG A  48      -5.221   3.942  39.298  1.00  0.00           H  
ATOM    809  HE  ARG A  48      -2.979   5.585  38.276  1.00  0.00           H  
ATOM    810 HH12 ARG A  48      -4.042   5.999  42.188  1.00  0.00           H  
ATOM    811 HH11 ARG A  48      -4.640   4.642  41.281  1.00  0.00           H  
ATOM    812 HH22 ARG A  48      -2.653   7.559  41.153  1.00  0.00           H  
ATOM    813 HH21 ARG A  48      -2.228   7.382  39.474  1.00  0.00           H  
ATOM    814  N   GLN A  49      -3.463  -2.258  38.735  1.00 65.63           N  
ATOM    815  CA  GLN A  49      -4.075  -3.581  38.597  1.00 58.42           C  
ATOM    816  C   GLN A  49      -3.603  -4.481  39.747  1.00 53.56           C  
ATOM    817  O   GLN A  49      -2.405  -4.495  40.036  1.00 57.06           O  
ATOM    818  CB  GLN A  49      -3.682  -4.176  37.231  1.00  0.00           C  
ATOM    819  CG  GLN A  49      -4.381  -3.477  36.051  1.00  0.00           C  
ATOM    820  CD  GLN A  49      -3.991  -4.102  34.713  1.00  0.00           C  
ATOM    821  OE1 GLN A  49      -2.869  -3.925  34.243  1.00  0.00           O  
ATOM    822  NE2 GLN A  49      -4.920  -4.828  34.088  1.00  0.00           N  
ATOM    823  H   GLN A  49      -2.466  -2.219  38.575  1.00 65.63           H  
ATOM    824  HA  GLN A  49      -5.162  -3.510  38.636  1.00 58.42           H  
ATOM    825  HB2 GLN A  49      -2.598  -4.131  37.105  1.00  0.00           H  
ATOM    826  HB3 GLN A  49      -3.941  -5.234  37.214  1.00  0.00           H  
ATOM    827  HG2 GLN A  49      -5.464  -3.521  36.180  1.00  0.00           H  
ATOM    828  HG3 GLN A  49      -4.114  -2.420  36.026  1.00  0.00           H  
ATOM    829 HE22 GLN A  49      -4.713  -5.257  33.199  1.00  0.00           H  
ATOM    830 HE21 GLN A  49      -5.833  -4.956  34.502  1.00  0.00           H  
ATOM    831  N   HIS A  50      -4.549  -5.198  40.382  1.00 50.18           N  
ATOM    832  CA  HIS A  50      -4.308  -5.958  41.611  1.00 50.27           C  
ATOM    833  C   HIS A  50      -5.090  -7.289  41.627  1.00 48.91           C  
ATOM    834  O   HIS A  50      -6.293  -7.273  41.361  1.00 43.82           O  
ATOM    835  CB  HIS A  50      -4.728  -5.085  42.807  1.00 41.06           C  
ATOM    836  CG  HIS A  50      -3.927  -5.403  44.037  1.00 35.38           C  
ATOM    837  ND1 HIS A  50      -4.348  -6.330  44.994  1.00 48.02           N  
ATOM    838  CD2 HIS A  50      -2.694  -4.906  44.398  1.00 38.03           C  
ATOM    839  CE1 HIS A  50      -3.377  -6.335  45.898  1.00 45.84           C  
ATOM    840  NE2 HIS A  50      -2.373  -5.520  45.591  1.00 42.68           N  
ATOM    841  H   HIS A  50      -5.516  -5.122  40.095  1.00 50.18           H  
ATOM    842  HA  HIS A  50      -3.235  -6.122  41.675  1.00 50.27           H  
ATOM    843  HB3 HIS A  50      -5.793  -5.176  43.029  1.00 41.06           H  
ATOM    844  HB2 HIS A  50      -4.562  -4.032  42.591  1.00 41.06           H  
ATOM    845  HD2 HIS A  50      -2.047  -4.181  43.926  1.00 38.03           H  
ATOM    846  HE1 HIS A  50      -3.392  -6.916  46.806  1.00 45.84           H  
ATOM    847  HE2 HIS A  50      -1.565  -5.332  46.172  1.00  0.00           H  
ATOM    848  N   PRO A  51      -4.410  -8.416  41.951  1.00 43.67           N  
ATOM    849  CA  PRO A  51      -5.047  -9.744  41.986  1.00 39.91           C  
ATOM    850  C   PRO A  51      -5.848 -10.063  43.261  1.00 39.72           C  
ATOM    851  O   PRO A  51      -6.795 -10.841  43.168  1.00 36.81           O  
ATOM    852  CB  PRO A  51      -3.858 -10.704  41.833  1.00 40.93           C  
ATOM    853  CG  PRO A  51      -2.701  -9.984  42.505  1.00 38.54           C  
ATOM    854  CD  PRO A  51      -2.964  -8.523  42.163  1.00 43.90           C  
ATOM    855  HA  PRO A  51      -5.721  -9.872  41.136  1.00 39.91           H  
ATOM    856  HB3 PRO A  51      -3.637 -10.835  40.776  1.00 40.93           H  
ATOM    857  HB2 PRO A  51      -4.032 -11.696  42.253  1.00 40.93           H  
ATOM    858  HG3 PRO A  51      -1.722 -10.334  42.178  1.00 38.54           H  
ATOM    859  HG2 PRO A  51      -2.761 -10.123  43.586  1.00 38.54           H  
ATOM    860  HD2 PRO A  51      -2.596  -7.866  42.952  1.00 43.90           H  
ATOM    861  HD3 PRO A  51      -2.465  -8.268  41.227  1.00 43.90           H  
ATOM    862  N   CYS A  52      -5.453  -9.503  44.420  1.00 37.51           N  
ATOM    863  CA  CYS A  52      -6.004  -9.856  45.739  1.00 34.15           C  
ATOM    864  C   CYS A  52      -7.427  -9.310  45.980  1.00 40.24           C  
ATOM    865  O   CYS A  52      -8.079  -9.738  46.931  1.00 50.34           O  
ATOM    866  CB  CYS A  52      -5.077  -9.414  46.889  1.00 41.90           C  
ATOM    867  SG  CYS A  52      -3.417 -10.130  46.692  1.00 51.20           S  
ATOM    868  H   CYS A  52      -4.674  -8.860  44.426  1.00 37.51           H  
ATOM    869  HA  CYS A  52      -6.078 -10.945  45.780  1.00 34.15           H  
ATOM    870  HB3 CYS A  52      -5.472  -9.732  47.855  1.00 41.90           H  
ATOM    871  HB2 CYS A  52      -5.013  -8.331  46.934  1.00 41.90           H  
ATOM    872  HG  CYS A  52      -2.842  -9.451  47.689  1.00 51.20           H  
ATOM    873  N   LEU A  53      -7.888  -8.400  45.110  1.00 39.81           N  
ATOM    874  CA  LEU A  53      -9.217  -7.797  45.092  1.00 45.85           C  
ATOM    875  C   LEU A  53     -10.151  -8.666  44.222  1.00 48.67           C  
ATOM    876  O   LEU A  53     -10.358  -8.354  43.050  1.00 45.91           O  
ATOM    877  CB  LEU A  53      -9.004  -6.341  44.602  1.00  0.00           C  
ATOM    878  CG  LEU A  53     -10.238  -5.408  44.558  1.00  0.00           C  
ATOM    879  CD1 LEU A  53      -9.858  -4.000  45.044  1.00  0.00           C  
ATOM    880  CD2 LEU A  53     -10.888  -5.312  43.161  1.00  0.00           C  
ATOM    881  H   LEU A  53      -7.279  -8.114  44.357  1.00 39.81           H  
ATOM    882  HA  LEU A  53      -9.622  -7.768  46.105  1.00 45.85           H  
ATOM    883  HB2 LEU A  53      -8.278  -5.904  45.290  1.00  0.00           H  
ATOM    884  HB3 LEU A  53      -8.493  -6.331  43.637  1.00  0.00           H  
ATOM    885  HG  LEU A  53     -10.982  -5.798  45.252  1.00  0.00           H  
ATOM    886 HD11 LEU A  53     -10.740  -3.364  45.106  1.00  0.00           H  
ATOM    887 HD12 LEU A  53      -9.392  -4.026  46.028  1.00  0.00           H  
ATOM    888 HD13 LEU A  53      -9.156  -3.518  44.362  1.00  0.00           H  
ATOM    889 HD21 LEU A  53     -10.894  -4.288  42.784  1.00  0.00           H  
ATOM    890 HD22 LEU A  53     -10.366  -5.903  42.409  1.00  0.00           H  
ATOM    891 HD23 LEU A  53     -11.923  -5.649  43.181  1.00  0.00           H  
ATOM    892  N   VAL A  54     -10.644  -9.782  44.794  1.00 43.37           N  
ATOM    893  CA  VAL A  54     -11.401 -10.820  44.075  1.00 43.86           C  
ATOM    894  C   VAL A  54     -12.533 -11.455  44.889  1.00 44.54           C  
ATOM    895  O   VAL A  54     -13.620 -11.639  44.346  1.00 47.80           O  
ATOM    896  CB  VAL A  54     -10.507 -11.995  43.576  1.00 50.79           C  
ATOM    897  CG1 VAL A  54      -9.840 -11.646  42.253  1.00 47.70           C  
ATOM    898  CG2 VAL A  54      -9.475 -12.521  44.598  1.00 48.23           C  
ATOM    899  H   VAL A  54     -10.410  -9.986  45.754  1.00 43.37           H  
ATOM    900  HA  VAL A  54     -11.885 -10.359  43.211  1.00 43.86           H  
ATOM    901  HB  VAL A  54     -11.147 -12.848  43.339  1.00 50.79           H  
ATOM    902 HG11 VAL A  54      -9.199 -12.460  41.911  1.00 47.70           H  
ATOM    903 HG12 VAL A  54     -10.585 -11.462  41.478  1.00 47.70           H  
ATOM    904 HG13 VAL A  54      -9.229 -10.749  42.346  1.00 47.70           H  
ATOM    905 HG21 VAL A  54      -8.866 -13.313  44.161  1.00 48.23           H  
ATOM    906 HG22 VAL A  54      -8.792 -11.739  44.925  1.00 48.23           H  
ATOM    907 HG23 VAL A  54      -9.947 -12.945  45.483  1.00 48.23           H  
ATOM    908  N   GLU A  55     -12.253 -11.819  46.143  1.00 41.66           N  
ATOM    909  CA  GLU A  55     -13.148 -12.502  47.072  1.00 39.49           C  
ATOM    910  C   GLU A  55     -12.283 -12.964  48.240  1.00 43.11           C  
ATOM    911  O   GLU A  55     -11.107 -13.269  48.044  1.00 47.62           O  
ATOM    912  CB  GLU A  55     -13.866 -13.747  46.451  1.00 45.34           C  
ATOM    913  CG  GLU A  55     -15.402 -13.693  46.569  1.00 45.45           C  
ATOM    914  CD  GLU A  55     -15.883 -13.621  48.019  1.00 51.74           C  
ATOM    915  OE1 GLU A  55     -16.500 -12.591  48.363  1.00 50.53           O  
ATOM    916  OE2 GLU A  55     -15.582 -14.575  48.770  1.00 53.47           O1-
ATOM    917  H   GLU A  55     -11.317 -11.677  46.494  1.00 41.66           H  
ATOM    918  HA  GLU A  55     -13.866 -11.760  47.425  1.00 39.49           H  
ATOM    919  HB3 GLU A  55     -13.535 -14.670  46.929  1.00 45.34           H  
ATOM    920  HB2 GLU A  55     -13.598 -13.905  45.408  1.00 45.34           H  
ATOM    921  HG3 GLU A  55     -15.840 -14.575  46.102  1.00 45.45           H  
ATOM    922  HG2 GLU A  55     -15.782 -12.831  46.019  1.00 45.45           H  
ATOM    923  N   PHE A  56     -12.901 -13.081  49.422  1.00 44.99           N  
ATOM    924  CA  PHE A  56     -12.245 -13.659  50.588  1.00 43.60           C  
ATOM    925  C   PHE A  56     -12.087 -15.189  50.472  1.00 47.20           C  
ATOM    926  O   PHE A  56     -11.092 -15.728  50.958  1.00 47.74           O  
ATOM    927  CB  PHE A  56     -13.000 -13.234  51.857  1.00 44.53           C  
ATOM    928  CG  PHE A  56     -12.154 -13.395  53.101  1.00 45.31           C  
ATOM    929  CD1 PHE A  56     -11.110 -12.477  53.335  1.00 44.46           C  
ATOM    930  CD2 PHE A  56     -12.258 -14.545  53.910  1.00 36.80           C  
ATOM    931  CE1 PHE A  56     -10.227 -12.680  54.381  1.00 43.02           C  
ATOM    932  CE2 PHE A  56     -11.375 -14.723  54.964  1.00 31.09           C  
ATOM    933  CZ  PHE A  56     -10.366 -13.795  55.192  1.00 34.08           C  
ATOM    934  H   PHE A  56     -13.882 -12.851  49.511  1.00 44.99           H  
ATOM    935  HA  PHE A  56     -11.245 -13.232  50.637  1.00 43.60           H  
ATOM    936  HB3 PHE A  56     -13.941 -13.776  51.959  1.00 44.53           H  
ATOM    937  HB2 PHE A  56     -13.264 -12.177  51.784  1.00 44.53           H  
ATOM    938  HD1 PHE A  56     -10.981 -11.626  52.686  1.00 44.46           H  
ATOM    939  HD2 PHE A  56     -13.023 -15.283  53.716  1.00 36.80           H  
ATOM    940  HE1 PHE A  56      -9.432 -11.972  54.560  1.00 43.02           H  
ATOM    941  HE2 PHE A  56     -11.468 -15.589  55.603  1.00 31.09           H  
ATOM    942  HZ  PHE A  56      -9.681 -13.938  56.009  1.00 34.08           H  
ATOM    943  N   CYS A  57     -13.039 -15.846  49.787  1.00 49.74           N  
ATOM    944  CA  CYS A  57     -13.027 -17.283  49.507  1.00 44.84           C  
ATOM    945  C   CYS A  57     -12.029 -17.671  48.398  1.00 37.40           C  
ATOM    946  O   CYS A  57     -11.566 -18.811  48.410  1.00 38.06           O  
ATOM    947  CB  CYS A  57     -14.432 -17.793  49.131  1.00  0.00           C  
ATOM    948  SG  CYS A  57     -15.571 -17.588  50.529  1.00  0.00           S  
ATOM    949  HB2 CYS A  57     -14.826 -17.251  48.270  1.00  0.00           H  
ATOM    950  HB3 CYS A  57     -14.407 -18.850  48.865  1.00  0.00           H  
ATOM    951  HG  CYS A  57     -15.686 -16.260  50.414  1.00  0.00           H  
ATOM    952  H   CYS A  57     -13.836 -15.333  49.425  1.00 49.74           H  
ATOM    953  HA  CYS A  57     -12.713 -17.800  50.416  1.00 44.84           H  
ATOM    954  N   LYS A  58     -11.720 -16.737  47.477  1.00 38.79           N  
ATOM    955  CA  LYS A  58     -10.847 -16.964  46.319  1.00 39.05           C  
ATOM    956  C   LYS A  58      -9.522 -16.177  46.379  1.00 39.64           C  
ATOM    957  O   LYS A  58      -8.805 -16.142  45.378  1.00 37.05           O  
ATOM    958  CB  LYS A  58     -11.631 -16.729  44.998  1.00 36.30           C  
ATOM    959  CG  LYS A  58     -11.717 -17.971  44.081  1.00 38.64           C  
ATOM    960  CD  LYS A  58     -10.373 -18.601  43.653  1.00 34.97           C  
ATOM    961  CE  LYS A  58      -9.542 -17.746  42.686  1.00 36.61           C  
ATOM    962  NZ  LYS A  58      -8.157 -18.242  42.602  1.00 32.28           N1+
ATOM    963  H   LYS A  58     -12.125 -15.815  47.553  1.00 38.79           H  
ATOM    964  HA  LYS A  58     -10.530 -18.005  46.347  1.00 39.05           H  
ATOM    965  HB3 LYS A  58     -11.218 -15.888  44.439  1.00 36.30           H  
ATOM    966  HB2 LYS A  58     -12.651 -16.416  45.225  1.00 36.30           H  
ATOM    967  HG3 LYS A  58     -12.290 -17.714  43.189  1.00 38.64           H  
ATOM    968  HG2 LYS A  58     -12.305 -18.732  44.595  1.00 38.64           H  
ATOM    969  HD3 LYS A  58     -10.583 -19.559  43.175  1.00 34.97           H  
ATOM    970  HD2 LYS A  58      -9.772 -18.852  44.525  1.00 34.97           H  
ATOM    971  HE3 LYS A  58      -9.509 -16.705  43.003  1.00 36.61           H  
ATOM    972  HE2 LYS A  58      -9.993 -17.753  41.693  1.00 36.61           H  
ATOM    973  HZ1 LYS A  58      -8.158 -19.201  42.286  1.00 32.28           H  
ATOM    974  HZ2 LYS A  58      -7.634 -17.673  41.953  1.00 32.28           H  
ATOM    975  HZ3 LYS A  58      -7.729 -18.187  43.516  1.00 32.28           H  
ATOM    976  N   LEU A  59      -9.177 -15.613  47.550  1.00 38.74           N  
ATOM    977  CA  LEU A  59      -7.858 -15.039  47.844  1.00 43.00           C  
ATOM    978  C   LEU A  59      -6.767 -16.136  47.767  1.00 42.35           C  
ATOM    979  O   LEU A  59      -7.034 -17.256  48.212  1.00 40.43           O  
ATOM    980  CB  LEU A  59      -7.892 -14.436  49.277  1.00 43.06           C  
ATOM    981  CG  LEU A  59      -8.040 -12.897  49.330  1.00 47.57           C  
ATOM    982  CD1 LEU A  59      -8.575 -12.430  50.700  1.00 45.91           C  
ATOM    983  CD2 LEU A  59      -6.732 -12.167  48.967  1.00 45.83           C  
ATOM    984  H   LEU A  59      -9.816 -15.671  48.330  1.00 38.74           H  
ATOM    985  HA  LEU A  59      -7.697 -14.256  47.105  1.00 43.00           H  
ATOM    986  HB3 LEU A  59      -6.994 -14.701  49.838  1.00 43.06           H  
ATOM    987  HB2 LEU A  59      -8.704 -14.906  49.833  1.00 43.06           H  
ATOM    988  HG  LEU A  59      -8.780 -12.600  48.590  1.00 47.57           H  
ATOM    989 HD11 LEU A  59      -9.473 -11.827  50.574  1.00 45.91           H  
ATOM    990 HD12 LEU A  59      -8.830 -13.261  51.357  1.00 45.91           H  
ATOM    991 HD13 LEU A  59      -7.860 -11.815  51.245  1.00 45.91           H  
ATOM    992 HD21 LEU A  59      -6.580 -11.259  49.550  1.00 45.83           H  
ATOM    993 HD22 LEU A  59      -5.854 -12.794  49.123  1.00 45.83           H  
ATOM    994 HD23 LEU A  59      -6.745 -11.866  47.922  1.00 45.83           H  
ATOM    995  N   PRO A  60      -5.558 -15.812  47.243  1.00 41.41           N  
ATOM    996  CA  PRO A  60      -4.387 -16.710  47.348  1.00 43.14           C  
ATOM    997  C   PRO A  60      -4.048 -17.062  48.808  1.00 43.96           C  
ATOM    998  O   PRO A  60      -4.083 -16.180  49.665  1.00 41.70           O  
ATOM    999  CB  PRO A  60      -3.252 -15.927  46.663  1.00 49.19           C  
ATOM   1000  CG  PRO A  60      -3.680 -14.472  46.726  1.00 52.16           C  
ATOM   1001  CD  PRO A  60      -5.190 -14.556  46.585  1.00 45.61           C  
ATOM   1002  HA  PRO A  60      -4.584 -17.630  46.794  1.00 43.14           H  
ATOM   1003  HB3 PRO A  60      -3.181 -16.240  45.620  1.00 49.19           H  
ATOM   1004  HB2 PRO A  60      -2.271 -16.087  47.114  1.00 49.19           H  
ATOM   1005  HG3 PRO A  60      -3.204 -13.841  45.976  1.00 52.16           H  
ATOM   1006  HG2 PRO A  60      -3.443 -14.062  47.706  1.00 52.16           H  
ATOM   1007  HD2 PRO A  60      -5.643 -13.665  47.007  1.00 45.61           H  
ATOM   1008  HD3 PRO A  60      -5.478 -14.616  45.535  1.00 45.61           H  
ATOM   1009  N   GLU A  61      -3.775 -18.355  49.053  1.00 40.81           N  
ATOM   1010  CA  GLU A  61      -3.557 -18.954  50.376  1.00 42.15           C  
ATOM   1011  C   GLU A  61      -2.449 -18.289  51.216  1.00 40.58           C  
ATOM   1012  O   GLU A  61      -2.576 -18.245  52.441  1.00 29.19           O  
ATOM   1013  CB  GLU A  61      -3.285 -20.463  50.223  1.00  0.00           C  
ATOM   1014  CG  GLU A  61      -4.460 -21.240  49.599  1.00  0.00           C  
ATOM   1015  CD  GLU A  61      -4.160 -22.735  49.511  1.00  0.00           C  
ATOM   1016  OE1 GLU A  61      -4.610 -23.461  50.424  1.00  0.00           O  
ATOM   1017  OE2 GLU A  61      -3.481 -23.122  48.535  1.00  0.00           O1-
ATOM   1018  H   GLU A  61      -3.779 -19.009  48.283  1.00 40.81           H  
ATOM   1019  HA  GLU A  61      -4.490 -18.844  50.929  1.00 42.15           H  
ATOM   1020  HB2 GLU A  61      -2.392 -20.611  49.612  1.00  0.00           H  
ATOM   1021  HB3 GLU A  61      -3.054 -20.894  51.199  1.00  0.00           H  
ATOM   1022  HG2 GLU A  61      -5.365 -21.093  50.190  1.00  0.00           H  
ATOM   1023  HG3 GLU A  61      -4.681 -20.873  48.596  1.00  0.00           H  
ATOM   1024  N   GLN A  62      -1.414 -17.760  50.539  1.00 49.59           N  
ATOM   1025  CA  GLN A  62      -0.289 -17.033  51.129  1.00 47.98           C  
ATOM   1026  C   GLN A  62      -0.722 -15.737  51.845  1.00 49.03           C  
ATOM   1027  O   GLN A  62      -0.277 -15.497  52.967  1.00 48.88           O  
ATOM   1028  CB  GLN A  62       0.762 -16.736  50.036  1.00  0.00           C  
ATOM   1029  CG  GLN A  62       1.325 -17.994  49.345  1.00  0.00           C  
ATOM   1030  CD  GLN A  62       2.395 -17.643  48.310  1.00  0.00           C  
ATOM   1031  OE1 GLN A  62       3.584 -17.634  48.621  1.00  0.00           O  
ATOM   1032  NE2 GLN A  62       1.979 -17.354  47.075  1.00  0.00           N  
ATOM   1033  HB2 GLN A  62       0.324 -16.086  49.278  1.00  0.00           H  
ATOM   1034  HB3 GLN A  62       1.584 -16.168  50.476  1.00  0.00           H  
ATOM   1035  HG2 GLN A  62       1.764 -18.660  50.090  1.00  0.00           H  
ATOM   1036  HG3 GLN A  62       0.530 -18.558  48.856  1.00  0.00           H  
ATOM   1037 HE22 GLN A  62       2.652 -17.110  46.363  1.00  0.00           H  
ATOM   1038 HE21 GLN A  62       0.995 -17.351  46.852  1.00  0.00           H  
ATOM   1039  H   GLN A  62      -1.408 -17.829  49.532  1.00 49.59           H  
ATOM   1040  HA  GLN A  62       0.169 -17.686  51.875  1.00 47.98           H  
ATOM   1041  N   GLU A  63      -1.603 -14.954  51.198  1.00 44.21           N  
ATOM   1042  CA  GLU A  63      -2.166 -13.707  51.721  1.00 39.41           C  
ATOM   1043  C   GLU A  63      -3.358 -13.949  52.659  1.00 34.92           C  
ATOM   1044  O   GLU A  63      -3.519 -13.184  53.610  1.00 33.06           O  
ATOM   1045  CB  GLU A  63      -2.605 -12.769  50.571  1.00 43.42           C  
ATOM   1046  CG  GLU A  63      -1.468 -12.037  49.823  1.00 48.22           C  
ATOM   1047  CD  GLU A  63      -0.543 -12.908  48.967  1.00 49.14           C  
ATOM   1048  OE1 GLU A  63      -0.994 -13.979  48.506  1.00 53.92           O  
ATOM   1049  OE2 GLU A  63       0.612 -12.473  48.769  1.00 40.98           O1-
ATOM   1050  H   GLU A  63      -1.890 -15.202  50.260  1.00 44.21           H  
ATOM   1051  HA  GLU A  63      -1.400 -13.191  52.304  1.00 39.41           H  
ATOM   1052  HB3 GLU A  63      -3.275 -12.002  50.963  1.00 43.42           H  
ATOM   1053  HB2 GLU A  63      -3.213 -13.327  49.858  1.00 43.42           H  
ATOM   1054  HG3 GLU A  63      -0.863 -11.481  50.541  1.00 48.22           H  
ATOM   1055  HG2 GLU A  63      -1.906 -11.291  49.160  1.00 48.22           H  
ATOM   1056  N   ARG A  64      -4.164 -14.993  52.381  1.00 34.26           N  
ATOM   1057  CA  ARG A  64      -5.361 -15.361  53.143  1.00 34.28           C  
ATOM   1058  C   ARG A  64      -5.059 -15.597  54.631  1.00 27.27           C  
ATOM   1059  O   ARG A  64      -5.759 -15.028  55.466  1.00 26.84           O  
ATOM   1060  CB  ARG A  64      -6.067 -16.563  52.471  1.00  0.00           C  
ATOM   1061  CG  ARG A  64      -7.308 -17.092  53.217  1.00  0.00           C  
ATOM   1062  CD  ARG A  64      -8.033 -18.231  52.487  1.00  0.00           C  
ATOM   1063  NE  ARG A  64      -9.274 -18.604  53.186  1.00  0.00           N  
ATOM   1064  CZ  ARG A  64     -10.012 -19.705  52.958  1.00  0.00           C  
ATOM   1065  NH1 ARG A  64      -9.665 -20.596  52.018  1.00  0.00           N  
ATOM   1066  NH2 ARG A  64     -11.118 -19.915  53.684  1.00  0.00           N1+
ATOM   1067  HB2 ARG A  64      -6.355 -16.275  51.459  1.00  0.00           H  
ATOM   1068  HB3 ARG A  64      -5.357 -17.381  52.362  1.00  0.00           H  
ATOM   1069  HG2 ARG A  64      -6.953 -17.504  54.161  1.00  0.00           H  
ATOM   1070  HG3 ARG A  64      -8.007 -16.291  53.467  1.00  0.00           H  
ATOM   1071  HD2 ARG A  64      -8.183 -18.027  51.425  1.00  0.00           H  
ATOM   1072  HD3 ARG A  64      -7.397 -19.115  52.552  1.00  0.00           H  
ATOM   1073  HE  ARG A  64      -9.614 -17.932  53.859  1.00  0.00           H  
ATOM   1074 HH12 ARG A  64     -10.227 -21.418  51.851  1.00  0.00           H  
ATOM   1075 HH11 ARG A  64      -8.838 -20.441  51.460  1.00  0.00           H  
ATOM   1076 HH22 ARG A  64     -11.687 -20.734  53.526  1.00  0.00           H  
ATOM   1077 HH21 ARG A  64     -11.398 -19.252  54.393  1.00  0.00           H  
ATOM   1078  H   ARG A  64      -3.966 -15.558  51.565  1.00 34.26           H  
ATOM   1079  HA  ARG A  64      -6.038 -14.506  53.080  1.00 34.28           H  
ATOM   1080  N   ASN A  65      -3.996 -16.364  54.933  1.00 29.56           N  
ATOM   1081  CA  ASN A  65      -3.557 -16.640  56.303  1.00 27.08           C  
ATOM   1082  C   ASN A  65      -3.161 -15.376  57.090  1.00 30.87           C  
ATOM   1083  O   ASN A  65      -3.468 -15.323  58.277  1.00 27.47           O  
ATOM   1084  CB  ASN A  65      -2.409 -17.674  56.312  1.00 29.94           C  
ATOM   1085  CG  ASN A  65      -2.146 -18.244  57.714  1.00 42.85           C  
ATOM   1086  OD1 ASN A  65      -3.037 -18.830  58.326  1.00 40.62           O  
ATOM   1087  ND2 ASN A  65      -0.931 -18.060  58.233  1.00 38.71           N  
ATOM   1088  H   ASN A  65      -3.450 -16.780  54.190  1.00 29.56           H  
ATOM   1089  HA  ASN A  65      -4.409 -17.068  56.835  1.00 27.08           H  
ATOM   1090  HB3 ASN A  65      -1.498 -17.246  55.889  1.00 29.94           H  
ATOM   1091  HB2 ASN A  65      -2.674 -18.517  55.672  1.00 29.94           H  
ATOM   1092 HD22 ASN A  65      -0.720 -18.397  59.161  1.00 38.71           H  
ATOM   1093 HD21 ASN A  65      -0.220 -17.561  57.718  1.00 38.71           H  
ATOM   1094  N   TYR A  66      -2.541 -14.378  56.431  1.00 31.86           N  
ATOM   1095  CA  TYR A  66      -2.182 -13.094  57.045  1.00 31.18           C  
ATOM   1096  C   TYR A  66      -3.430 -12.326  57.526  1.00 27.78           C  
ATOM   1097  O   TYR A  66      -3.402 -11.764  58.619  1.00 30.94           O  
ATOM   1098  CB  TYR A  66      -1.328 -12.259  56.057  1.00 36.41           C  
ATOM   1099  CG  TYR A  66      -0.490 -11.137  56.665  1.00 36.71           C  
ATOM   1100  CD1 TYR A  66      -1.100 -10.001  57.236  1.00 33.72           C  
ATOM   1101  CD2 TYR A  66       0.920 -11.219  56.649  1.00 38.30           C  
ATOM   1102  CE1 TYR A  66      -0.319  -8.980  57.809  1.00 30.07           C  
ATOM   1103  CE2 TYR A  66       1.704 -10.192  57.214  1.00 36.93           C  
ATOM   1104  CZ  TYR A  66       1.084  -9.075  57.803  1.00 31.71           C  
ATOM   1105  OH  TYR A  66       1.840  -8.091  58.373  1.00 30.29           O  
ATOM   1106  H   TYR A  66      -2.341 -14.476  55.445  1.00 31.86           H  
ATOM   1107  HA  TYR A  66      -1.568 -13.313  57.922  1.00 31.18           H  
ATOM   1108  HB3 TYR A  66      -1.954 -11.838  55.269  1.00 36.41           H  
ATOM   1109  HB2 TYR A  66      -0.638 -12.932  55.546  1.00 36.41           H  
ATOM   1110  HD1 TYR A  66      -2.173  -9.913  57.243  1.00 33.72           H  
ATOM   1111  HD2 TYR A  66       1.411 -12.076  56.212  1.00 38.30           H  
ATOM   1112  HE1 TYR A  66      -0.798  -8.122  58.255  1.00 30.07           H  
ATOM   1113  HE2 TYR A  66       2.781 -10.273  57.204  1.00 36.93           H  
ATOM   1114  HH  TYR A  66       2.767  -8.327  58.446  1.00 30.29           H  
ATOM   1115  N   ASN A  67      -4.509 -12.354  56.724  1.00 29.95           N  
ATOM   1116  CA  ASN A  67      -5.787 -11.700  57.024  1.00 25.91           C  
ATOM   1117  C   ASN A  67      -6.544 -12.387  58.175  1.00 27.67           C  
ATOM   1118  O   ASN A  67      -7.095 -11.681  59.017  1.00 28.32           O  
ATOM   1119  CB  ASN A  67      -6.680 -11.612  55.761  1.00 27.78           C  
ATOM   1120  CG  ASN A  67      -6.019 -10.976  54.529  1.00 28.82           C  
ATOM   1121  OD1 ASN A  67      -6.347 -11.337  53.402  1.00 35.45           O  
ATOM   1122  ND2 ASN A  67      -5.095 -10.033  54.723  1.00 27.75           N  
ATOM   1123  H   ASN A  67      -4.459 -12.851  55.844  1.00 29.95           H  
ATOM   1124  HA  ASN A  67      -5.583 -10.683  57.366  1.00 25.91           H  
ATOM   1125  HB3 ASN A  67      -7.581 -11.040  55.985  1.00 27.78           H  
ATOM   1126  HB2 ASN A  67      -7.017 -12.610  55.477  1.00 27.78           H  
ATOM   1127 HD22 ASN A  67      -4.655  -9.592  53.929  1.00 27.75           H  
ATOM   1128 HD21 ASN A  67      -4.830  -9.754  55.656  1.00 27.75           H  
ATOM   1129  N   LEU A  68      -6.520 -13.734  58.217  1.00 25.61           N  
ATOM   1130  CA  LEU A  68      -7.085 -14.531  59.313  1.00 23.17           C  
ATOM   1131  C   LEU A  68      -6.288 -14.376  60.619  1.00 21.73           C  
ATOM   1132  O   LEU A  68      -6.907 -14.316  61.677  1.00 19.46           O  
ATOM   1133  CB  LEU A  68      -7.144 -16.039  58.950  1.00 25.71           C  
ATOM   1134  CG  LEU A  68      -8.376 -16.557  58.175  1.00 26.38           C  
ATOM   1135  CD1 LEU A  68      -9.731 -16.177  58.802  1.00 26.03           C  
ATOM   1136  CD2 LEU A  68      -8.312 -16.231  56.684  1.00 33.12           C  
ATOM   1137  H   LEU A  68      -6.050 -14.245  57.482  1.00 25.61           H  
ATOM   1138  HA  LEU A  68      -8.090 -14.157  59.507  1.00 23.17           H  
ATOM   1139  HB3 LEU A  68      -7.130 -16.613  59.875  1.00 25.71           H  
ATOM   1140  HB2 LEU A  68      -6.229 -16.335  58.434  1.00 25.71           H  
ATOM   1141  HG  LEU A  68      -8.320 -17.646  58.234  1.00 26.38           H  
ATOM   1142 HD11 LEU A  68     -10.376 -17.051  58.888  1.00 26.03           H  
ATOM   1143 HD12 LEU A  68      -9.625 -15.766  59.806  1.00 26.03           H  
ATOM   1144 HD13 LEU A  68     -10.262 -15.442  58.199  1.00 26.03           H  
ATOM   1145 HD21 LEU A  68      -9.269 -16.397  56.192  1.00 33.12           H  
ATOM   1146 HD22 LEU A  68      -8.019 -15.198  56.518  1.00 33.12           H  
ATOM   1147 HD23 LEU A  68      -7.581 -16.872  56.198  1.00 33.12           H  
ATOM   1148  N   GLN A  69      -4.947 -14.345  60.529  1.00 21.97           N  
ATOM   1149  CA  GLN A  69      -4.038 -14.268  61.673  1.00 19.39           C  
ATOM   1150  C   GLN A  69      -4.040 -12.886  62.345  1.00 19.46           C  
ATOM   1151  O   GLN A  69      -3.887 -12.817  63.562  1.00 18.94           O  
ATOM   1152  CB  GLN A  69      -2.630 -14.721  61.240  1.00 21.42           C  
ATOM   1153  CG  GLN A  69      -1.596 -14.778  62.384  1.00 21.24           C  
ATOM   1154  CD  GLN A  69      -0.352 -15.596  62.026  1.00 15.58           C  
ATOM   1155  OE1 GLN A  69      -0.040 -15.810  60.856  1.00 16.85           O  
ATOM   1156  NE2 GLN A  69       0.378 -16.048  63.047  1.00  9.94           N  
ATOM   1157  H   GLN A  69      -4.507 -14.432  59.621  1.00 21.97           H  
ATOM   1158  HA  GLN A  69      -4.392 -14.989  62.412  1.00 19.39           H  
ATOM   1159  HB3 GLN A  69      -2.258 -14.077  60.442  1.00 21.42           H  
ATOM   1160  HB2 GLN A  69      -2.726 -15.718  60.807  1.00 21.42           H  
ATOM   1161  HG3 GLN A  69      -2.056 -15.229  63.264  1.00 21.24           H  
ATOM   1162  HG2 GLN A  69      -1.285 -13.773  62.672  1.00 21.24           H  
ATOM   1163 HE22 GLN A  69       1.217 -16.580  62.870  1.00  9.94           H  
ATOM   1164 HE21 GLN A  69       0.118 -15.830  63.998  1.00  9.94           H  
ATOM   1165  N   MET A  70      -4.264 -11.824  61.556  1.00 20.30           N  
ATOM   1166  CA  MET A  70      -4.441 -10.463  62.051  1.00 19.65           C  
ATOM   1167  C   MET A  70      -5.823 -10.230  62.680  1.00 18.29           C  
ATOM   1168  O   MET A  70      -5.900  -9.452  63.629  1.00 15.98           O  
ATOM   1169  CB  MET A  70      -4.150  -9.472  60.917  1.00 19.29           C  
ATOM   1170  CG  MET A  70      -2.649  -9.314  60.643  1.00 19.35           C  
ATOM   1171  SD  MET A  70      -1.807  -8.290  61.882  1.00 36.11           S  
ATOM   1172  CE  MET A  70      -0.105  -8.350  61.272  1.00 33.73           C  
ATOM   1173  H   MET A  70      -4.355 -11.953  60.557  1.00 20.30           H  
ATOM   1174  HA  MET A  70      -3.714 -10.290  62.847  1.00 19.65           H  
ATOM   1175  HB3 MET A  70      -4.544  -8.495  61.191  1.00 19.29           H  
ATOM   1176  HB2 MET A  70      -4.674  -9.768  60.008  1.00 19.29           H  
ATOM   1177  HG3 MET A  70      -2.507  -8.872  59.661  1.00 19.35           H  
ATOM   1178  HG2 MET A  70      -2.160 -10.288  60.608  1.00 19.35           H  
ATOM   1179  HE1 MET A  70       0.582  -8.031  62.054  1.00 33.73           H  
ATOM   1180  HE2 MET A  70       0.168  -9.362  60.973  1.00 33.73           H  
ATOM   1181  HE3 MET A  70       0.013  -7.682  60.420  1.00 33.73           H  
ATOM   1182  N   SER A  71      -6.865 -10.943  62.209  1.00 20.54           N  
ATOM   1183  CA  SER A  71      -8.164 -11.016  62.887  1.00 17.19           C  
ATOM   1184  C   SER A  71      -8.050 -11.753  64.228  1.00 17.68           C  
ATOM   1185  O   SER A  71      -8.552 -11.259  65.234  1.00 16.56           O  
ATOM   1186  CB  SER A  71      -9.210 -11.729  62.011  1.00 18.92           C  
ATOM   1187  OG  SER A  71      -9.483 -10.990  60.850  1.00 19.37           O  
ATOM   1188  H   SER A  71      -6.748 -11.537  61.400  1.00 20.54           H  
ATOM   1189  HA  SER A  71      -8.507 -10.002  63.090  1.00 17.19           H  
ATOM   1190  HB3 SER A  71     -10.150 -11.846  62.553  1.00 18.92           H  
ATOM   1191  HB2 SER A  71      -8.887 -12.727  61.719  1.00 18.92           H  
ATOM   1192  HG  SER A  71      -9.867 -10.143  61.094  1.00 19.37           H  
ATOM   1193  N   LEU A  72      -7.357 -12.904  64.208  1.00 18.93           N  
ATOM   1194  CA  LEU A  72      -7.106 -13.779  65.349  1.00 16.94           C  
ATOM   1195  C   LEU A  72      -6.309 -13.074  66.462  1.00 19.07           C  
ATOM   1196  O   LEU A  72      -6.720 -13.162  67.618  1.00 20.02           O  
ATOM   1197  CB  LEU A  72      -6.417 -15.061  64.824  1.00  0.00           C  
ATOM   1198  CG  LEU A  72      -6.317 -16.261  65.786  1.00  0.00           C  
ATOM   1199  CD1 LEU A  72      -7.674 -16.948  66.016  1.00  0.00           C  
ATOM   1200  CD2 LEU A  72      -5.269 -17.283  65.299  1.00  0.00           C  
ATOM   1201  HB2 LEU A  72      -6.934 -15.413  63.933  1.00  0.00           H  
ATOM   1202  HB3 LEU A  72      -5.415 -14.785  64.498  1.00  0.00           H  
ATOM   1203  HG  LEU A  72      -5.973 -15.877  66.745  1.00  0.00           H  
ATOM   1204 HD11 LEU A  72      -7.667 -17.493  66.959  1.00  0.00           H  
ATOM   1205 HD12 LEU A  72      -8.492 -16.236  66.066  1.00  0.00           H  
ATOM   1206 HD13 LEU A  72      -7.911 -17.662  65.227  1.00  0.00           H  
ATOM   1207 HD21 LEU A  72      -5.692 -18.277  65.150  1.00  0.00           H  
ATOM   1208 HD22 LEU A  72      -4.809 -16.988  64.356  1.00  0.00           H  
ATOM   1209 HD23 LEU A  72      -4.466 -17.385  66.030  1.00  0.00           H  
ATOM   1210  H   LEU A  72      -6.979 -13.225  63.326  1.00 18.93           H  
ATOM   1211  HA  LEU A  72      -8.082 -14.042  65.761  1.00 16.94           H  
ATOM   1212  N   GLU A  73      -5.238 -12.341  66.099  1.00 16.30           N  
ATOM   1213  CA  GLU A  73      -4.463 -11.526  67.037  1.00 18.22           C  
ATOM   1214  C   GLU A  73      -5.176 -10.265  67.549  1.00 18.41           C  
ATOM   1215  O   GLU A  73      -4.843  -9.843  68.653  1.00 17.12           O  
ATOM   1216  CB  GLU A  73      -3.044 -11.196  66.525  1.00 21.99           C  
ATOM   1217  CG  GLU A  73      -2.058 -12.370  66.698  1.00 23.62           C  
ATOM   1218  CD  GLU A  73      -0.596 -11.918  66.733  1.00 25.23           C  
ATOM   1219  OE1 GLU A  73      -0.276 -11.097  67.623  1.00 19.74           O  
ATOM   1220  OE2 GLU A  73       0.188 -12.432  65.907  1.00 25.76           O1-
ATOM   1221  H   GLU A  73      -4.937 -12.324  65.132  1.00 16.30           H  
ATOM   1222  HA  GLU A  73      -4.328 -12.138  67.923  1.00 18.22           H  
ATOM   1223  HB3 GLU A  73      -2.662 -10.313  67.042  1.00 21.99           H  
ATOM   1224  HB2 GLU A  73      -3.087 -10.915  65.471  1.00 21.99           H  
ATOM   1225  HG3 GLU A  73      -2.208 -13.110  65.910  1.00 23.62           H  
ATOM   1226  HG2 GLU A  73      -2.238 -12.884  67.642  1.00 23.62           H  
ATOM   1227  N   THR A  74      -6.146  -9.704  66.803  1.00 21.59           N  
ATOM   1228  CA  THR A  74      -6.971  -8.585  67.282  1.00 16.64           C  
ATOM   1229  C   THR A  74      -7.907  -9.012  68.434  1.00 17.39           C  
ATOM   1230  O   THR A  74      -8.042  -8.256  69.398  1.00 22.61           O  
ATOM   1231  CB  THR A  74      -7.813  -7.937  66.147  1.00 15.57           C  
ATOM   1232  OG1 THR A  74      -6.934  -7.338  65.216  1.00 13.90           O  
ATOM   1233  CG2 THR A  74      -8.818  -6.851  66.583  1.00 15.59           C  
ATOM   1234  H   THR A  74      -6.376 -10.085  65.896  1.00 21.59           H  
ATOM   1235  HA  THR A  74      -6.298  -7.820  67.675  1.00 16.64           H  
ATOM   1236  HB  THR A  74      -8.363  -8.709  65.611  1.00 15.57           H  
ATOM   1237  HG1 THR A  74      -6.459  -8.035  64.749  1.00 13.90           H  
ATOM   1238 HG21 THR A  74      -9.278  -6.376  65.716  1.00 15.59           H  
ATOM   1239 HG22 THR A  74      -9.632  -7.263  67.180  1.00 15.59           H  
ATOM   1240 HG23 THR A  74      -8.332  -6.072  67.171  1.00 15.59           H  
ATOM   1241  N   LEU A  75      -8.473 -10.232  68.352  1.00 17.32           N  
ATOM   1242  CA  LEU A  75      -9.225 -10.852  69.446  1.00 16.05           C  
ATOM   1243  C   LEU A  75      -8.318 -11.219  70.637  1.00 20.08           C  
ATOM   1244  O   LEU A  75      -8.717 -10.958  71.770  1.00 22.35           O  
ATOM   1245  CB  LEU A  75      -9.999 -12.099  68.966  1.00 21.95           C  
ATOM   1246  CG  LEU A  75     -11.362 -11.844  68.284  1.00 18.05           C  
ATOM   1247  CD1 LEU A  75     -11.221 -11.443  66.811  1.00 16.83           C  
ATOM   1248  CD2 LEU A  75     -12.295 -13.065  68.416  1.00 18.30           C  
ATOM   1249  H   LEU A  75      -8.323 -10.800  67.529  1.00 17.32           H  
ATOM   1250  HA  LEU A  75      -9.949 -10.121  69.813  1.00 16.05           H  
ATOM   1251  HB3 LEU A  75     -10.214 -12.688  69.859  1.00 21.95           H  
ATOM   1252  HB2 LEU A  75      -9.366 -12.722  68.333  1.00 21.95           H  
ATOM   1253  HG  LEU A  75     -11.850 -11.020  68.806  1.00 18.05           H  
ATOM   1254 HD11 LEU A  75     -12.200 -11.295  66.355  1.00 16.83           H  
ATOM   1255 HD12 LEU A  75     -10.672 -10.509  66.703  1.00 16.83           H  
ATOM   1256 HD13 LEU A  75     -10.708 -12.218  66.241  1.00 16.83           H  
ATOM   1257 HD21 LEU A  75     -13.173 -12.820  69.014  1.00 18.30           H  
ATOM   1258 HD22 LEU A  75     -12.654 -13.419  67.449  1.00 18.30           H  
ATOM   1259 HD23 LEU A  75     -11.805 -13.911  68.896  1.00 18.30           H  
ATOM   1260  N   LYS A  76      -7.121 -11.784  70.377  1.00 23.12           N  
ATOM   1261  CA  LYS A  76      -6.136 -12.112  71.416  1.00 26.91           C  
ATOM   1262  C   LYS A  76      -5.628 -10.875  72.175  1.00 19.98           C  
ATOM   1263  O   LYS A  76      -5.448 -10.971  73.383  1.00 22.76           O  
ATOM   1264  CB  LYS A  76      -4.939 -12.891  70.835  1.00 27.82           C  
ATOM   1265  CG  LYS A  76      -5.263 -14.321  70.369  1.00 25.40           C  
ATOM   1266  CD  LYS A  76      -4.130 -14.910  69.509  1.00 26.95           C  
ATOM   1267  CE  LYS A  76      -4.301 -16.400  69.184  1.00 23.36           C  
ATOM   1268  NZ  LYS A  76      -4.065 -17.244  70.366  1.00 28.28           N1+
ATOM   1269  H   LYS A  76      -6.858 -11.988  69.422  1.00 23.12           H  
ATOM   1270  HA  LYS A  76      -6.637 -12.758  72.140  1.00 26.91           H  
ATOM   1271  HB3 LYS A  76      -4.154 -12.970  71.590  1.00 27.82           H  
ATOM   1272  HB2 LYS A  76      -4.500 -12.310  70.029  1.00 27.82           H  
ATOM   1273  HG3 LYS A  76      -6.197 -14.341  69.809  1.00 25.40           H  
ATOM   1274  HG2 LYS A  76      -5.431 -14.947  71.244  1.00 25.40           H  
ATOM   1275  HD3 LYS A  76      -3.168 -14.745  69.998  1.00 26.95           H  
ATOM   1276  HD2 LYS A  76      -4.082 -14.362  68.569  1.00 26.95           H  
ATOM   1277  HE3 LYS A  76      -3.587 -16.691  68.413  1.00 23.36           H  
ATOM   1278  HE2 LYS A  76      -5.298 -16.600  68.795  1.00 23.36           H  
ATOM   1279  HZ1 LYS A  76      -4.735 -17.015  71.085  1.00 28.28           H  
ATOM   1280  HZ2 LYS A  76      -4.155 -18.218  70.112  1.00 28.28           H  
ATOM   1281  HZ3 LYS A  76      -3.134 -17.080  70.725  1.00 28.28           H  
ATOM   1282  N   THR A  77      -5.440  -9.739  71.480  1.00 21.68           N  
ATOM   1283  CA  THR A  77      -5.020  -8.470  72.081  1.00 21.07           C  
ATOM   1284  C   THR A  77      -6.085  -7.882  73.032  1.00 24.94           C  
ATOM   1285  O   THR A  77      -5.706  -7.372  74.083  1.00 28.47           O  
ATOM   1286  CB  THR A  77      -4.658  -7.399  71.015  1.00 22.15           C  
ATOM   1287  OG1 THR A  77      -3.591  -7.868  70.214  1.00 20.04           O  
ATOM   1288  CG2 THR A  77      -4.208  -6.039  71.581  1.00 19.76           C  
ATOM   1289  H   THR A  77      -5.597  -9.734  70.480  1.00 21.68           H  
ATOM   1290  HA  THR A  77      -4.124  -8.671  72.672  1.00 21.07           H  
ATOM   1291  HB  THR A  77      -5.513  -7.238  70.357  1.00 22.15           H  
ATOM   1292  HG1 THR A  77      -3.904  -8.617  69.696  1.00 20.04           H  
ATOM   1293 HG21 THR A  77      -3.960  -5.347  70.777  1.00 19.76           H  
ATOM   1294 HG22 THR A  77      -4.986  -5.564  72.173  1.00 19.76           H  
ATOM   1295 HG23 THR A  77      -3.330  -6.145  72.217  1.00 19.76           H  
ATOM   1296  N   LEU A  78      -7.383  -8.010  72.695  1.00 22.83           N  
ATOM   1297  CA  LEU A  78      -8.497  -7.650  73.586  1.00 22.32           C  
ATOM   1298  C   LEU A  78      -8.524  -8.498  74.868  1.00 23.13           C  
ATOM   1299  O   LEU A  78      -8.679  -7.929  75.948  1.00 23.92           O  
ATOM   1300  CB  LEU A  78      -9.845  -7.751  72.834  1.00 23.36           C  
ATOM   1301  CG  LEU A  78     -10.231  -6.468  72.070  1.00 19.65           C  
ATOM   1302  CD1 LEU A  78     -11.251  -6.767  70.957  1.00 15.38           C  
ATOM   1303  CD2 LEU A  78     -10.736  -5.365  73.028  1.00 21.19           C  
ATOM   1304  H   LEU A  78      -7.634  -8.437  71.814  1.00 22.83           H  
ATOM   1305  HA  LEU A  78      -8.343  -6.615  73.897  1.00 22.32           H  
ATOM   1306  HB3 LEU A  78     -10.658  -7.992  73.522  1.00 23.36           H  
ATOM   1307  HB2 LEU A  78      -9.800  -8.591  72.142  1.00 23.36           H  
ATOM   1308  HG  LEU A  78      -9.332  -6.091  71.580  1.00 19.65           H  
ATOM   1309 HD11 LEU A  78     -11.923  -5.929  70.780  1.00 15.38           H  
ATOM   1310 HD12 LEU A  78     -10.739  -6.963  70.015  1.00 15.38           H  
ATOM   1311 HD13 LEU A  78     -11.861  -7.643  71.186  1.00 15.38           H  
ATOM   1312 HD21 LEU A  78     -10.285  -4.403  72.783  1.00 21.19           H  
ATOM   1313 HD22 LEU A  78     -11.819  -5.240  72.977  1.00 21.19           H  
ATOM   1314 HD23 LEU A  78     -10.490  -5.576  74.068  1.00 21.19           H  
ATOM   1315  N   LEU A  79      -8.313  -9.820  74.729  1.00 24.92           N  
ATOM   1316  CA  LEU A  79      -8.191 -10.769  75.842  1.00 25.31           C  
ATOM   1317  C   LEU A  79      -6.963 -10.494  76.736  1.00 22.40           C  
ATOM   1318  O   LEU A  79      -7.050 -10.714  77.943  1.00 21.76           O  
ATOM   1319  CB  LEU A  79      -8.181 -12.217  75.297  1.00 25.63           C  
ATOM   1320  CG  LEU A  79      -9.501 -12.673  74.624  1.00 28.93           C  
ATOM   1321  CD1 LEU A  79      -9.311 -14.010  73.873  1.00 32.48           C  
ATOM   1322  CD2 LEU A  79     -10.692 -12.712  75.607  1.00 24.82           C  
ATOM   1323  H   LEU A  79      -8.193 -10.206  73.803  1.00 24.92           H  
ATOM   1324  HA  LEU A  79      -9.064 -10.648  76.480  1.00 25.31           H  
ATOM   1325  HB3 LEU A  79      -7.944 -12.914  76.103  1.00 25.63           H  
ATOM   1326  HB2 LEU A  79      -7.365 -12.309  74.581  1.00 25.63           H  
ATOM   1327  HG  LEU A  79      -9.757 -11.934  73.867  1.00 28.93           H  
ATOM   1328 HD11 LEU A  79      -9.643 -13.921  72.838  1.00 32.48           H  
ATOM   1329 HD12 LEU A  79      -8.265 -14.321  73.845  1.00 32.48           H  
ATOM   1330 HD13 LEU A  79      -9.868 -14.831  74.323  1.00 32.48           H  
ATOM   1331 HD21 LEU A  79     -11.272 -13.632  75.536  1.00 24.82           H  
ATOM   1332 HD22 LEU A  79     -10.371 -12.619  76.645  1.00 24.82           H  
ATOM   1333 HD23 LEU A  79     -11.379 -11.889  75.408  1.00 24.82           H  
ATOM   1334  N   ALA A  80      -5.870  -9.979  76.140  1.00 24.61           N  
ATOM   1335  CA  ALA A  80      -4.636  -9.569  76.818  1.00 24.77           C  
ATOM   1336  C   ALA A  80      -4.840  -8.340  77.711  1.00 23.38           C  
ATOM   1337  O   ALA A  80      -4.318  -8.304  78.825  1.00 21.58           O  
ATOM   1338  CB  ALA A  80      -3.558  -9.237  75.771  1.00 23.19           C  
ATOM   1339  H   ALA A  80      -5.881  -9.850  75.137  1.00 24.61           H  
ATOM   1340  HA  ALA A  80      -4.294 -10.406  77.429  1.00 24.77           H  
ATOM   1341  HB1 ALA A  80      -2.559  -9.337  76.197  1.00 23.19           H  
ATOM   1342  HB2 ALA A  80      -3.609  -9.871  74.890  1.00 23.19           H  
ATOM   1343  HB3 ALA A  80      -3.657  -8.219  75.400  1.00 23.19           H  
ATOM   1344  N   LEU A  81      -5.609  -7.368  77.192  1.00 26.32           N  
ATOM   1345  CA  LEU A  81      -5.969  -6.111  77.846  1.00 29.74           C  
ATOM   1346  C   LEU A  81      -7.011  -6.273  78.974  1.00 28.26           C  
ATOM   1347  O   LEU A  81      -7.323  -5.278  79.629  1.00 41.06           O  
ATOM   1348  CB  LEU A  81      -6.450  -5.116  76.762  1.00 29.71           C  
ATOM   1349  CG  LEU A  81      -5.325  -4.587  75.840  1.00 27.54           C  
ATOM   1350  CD1 LEU A  81      -5.911  -3.835  74.631  1.00 32.72           C  
ATOM   1351  CD2 LEU A  81      -4.287  -3.730  76.591  1.00 28.75           C  
ATOM   1352  H   LEU A  81      -5.976  -7.491  76.257  1.00 26.32           H  
ATOM   1353  HA  LEU A  81      -5.073  -5.712  78.323  1.00 29.74           H  
ATOM   1354  HB3 LEU A  81      -6.940  -4.257  77.223  1.00 29.71           H  
ATOM   1355  HB2 LEU A  81      -7.222  -5.602  76.163  1.00 29.71           H  
ATOM   1356  HG  LEU A  81      -4.790  -5.445  75.437  1.00 27.54           H  
ATOM   1357 HD11 LEU A  81      -5.221  -3.861  73.788  1.00 32.72           H  
ATOM   1358 HD12 LEU A  81      -6.850  -4.277  74.294  1.00 32.72           H  
ATOM   1359 HD13 LEU A  81      -6.110  -2.789  74.864  1.00 32.72           H  
ATOM   1360 HD21 LEU A  81      -4.074  -2.794  76.073  1.00 28.75           H  
ATOM   1361 HD22 LEU A  81      -4.620  -3.472  77.597  1.00 28.75           H  
ATOM   1362 HD23 LEU A  81      -3.342  -4.265  76.687  1.00 28.75           H  
ATOM   1363  N   GLY A  82      -7.510  -7.500  79.204  1.00 26.60           N  
ATOM   1364  CA  GLY A  82      -8.424  -7.831  80.297  1.00 21.96           C  
ATOM   1365  C   GLY A  82      -9.899  -7.649  79.909  1.00 23.76           C  
ATOM   1366  O   GLY A  82     -10.760  -7.819  80.770  1.00 24.23           O  
ATOM   1367  H   GLY A  82      -7.204  -8.269  78.623  1.00 26.60           H  
ATOM   1368  HA3 GLY A  82      -8.203  -7.237  81.185  1.00 21.96           H  
ATOM   1369  HA2 GLY A  82      -8.266  -8.874  80.569  1.00 21.96           H  
ATOM   1370  N   CYS A  83     -10.198  -7.327  78.639  1.00 27.82           N  
ATOM   1371  CA  CYS A  83     -11.554  -7.259  78.095  1.00 24.81           C  
ATOM   1372  C   CYS A  83     -11.974  -8.659  77.626  1.00 25.43           C  
ATOM   1373  O   CYS A  83     -11.146  -9.389  77.082  1.00 31.08           O  
ATOM   1374  CB  CYS A  83     -11.641  -6.286  76.904  1.00 30.66           C  
ATOM   1375  SG  CYS A  83     -11.284  -4.592  77.444  1.00 22.81           S  
ATOM   1376  H   CYS A  83      -9.450  -7.219  77.968  1.00 27.82           H  
ATOM   1377  HA  CYS A  83     -12.248  -6.922  78.869  1.00 24.81           H  
ATOM   1378  HB3 CYS A  83     -12.640  -6.298  76.466  1.00 30.66           H  
ATOM   1379  HB2 CYS A  83     -10.943  -6.564  76.117  1.00 30.66           H  
ATOM   1380  HG  CYS A  83     -11.500  -4.018  76.257  1.00 22.81           H  
ATOM   1381  N   HIS A  84     -13.259  -8.989  77.804  1.00 29.37           N  
ATOM   1382  CA  HIS A  84     -13.851 -10.226  77.302  1.00 39.79           C  
ATOM   1383  C   HIS A  84     -14.885  -9.898  76.219  1.00 42.67           C  
ATOM   1384  O   HIS A  84     -15.452  -8.806  76.207  1.00 45.60           O  
ATOM   1385  CB  HIS A  84     -14.477 -10.996  78.479  1.00 45.53           C  
ATOM   1386  CG  HIS A  84     -14.793 -12.436  78.178  1.00 42.75           C  
ATOM   1387  ND1 HIS A  84     -13.797 -13.376  77.894  1.00 39.34           N  
ATOM   1388  CD2 HIS A  84     -16.024 -13.054  78.109  1.00 44.09           C  
ATOM   1389  CE1 HIS A  84     -14.453 -14.506  77.667  1.00 35.54           C  
ATOM   1390  NE2 HIS A  84     -15.775 -14.374  77.780  1.00 42.39           N  
ATOM   1391  H   HIS A  84     -13.900  -8.342  78.242  1.00 29.37           H  
ATOM   1392  HA  HIS A  84     -13.082 -10.858  76.855  1.00 39.79           H  
ATOM   1393  HB3 HIS A  84     -15.394 -10.513  78.806  1.00 45.53           H  
ATOM   1394  HB2 HIS A  84     -13.794 -10.987  79.330  1.00 45.53           H  
ATOM   1395  HD2 HIS A  84     -17.023 -12.669  78.253  1.00 44.09           H  
ATOM   1396  HE1 HIS A  84     -13.965 -15.435  77.412  1.00 35.54           H  
ATOM   1397  HE2 HIS A  84     -16.464 -15.100  77.645  1.00  0.00           H  
ATOM   1398  N   VAL A  85     -15.108 -10.877  75.335  1.00 36.01           N  
ATOM   1399  CA  VAL A  85     -16.091 -10.817  74.263  1.00 36.61           C  
ATOM   1400  C   VAL A  85     -17.136 -11.926  74.484  1.00 45.23           C  
ATOM   1401  O   VAL A  85     -16.771 -13.088  74.672  1.00 52.58           O  
ATOM   1402  CB  VAL A  85     -15.419 -10.938  72.868  1.00  0.00           C  
ATOM   1403  CG1 VAL A  85     -14.643  -9.659  72.513  1.00  0.00           C  
ATOM   1404  CG2 VAL A  85     -14.499 -12.154  72.695  1.00  0.00           C  
ATOM   1405  HB  VAL A  85     -16.210 -11.032  72.124  1.00  0.00           H  
ATOM   1406 HG11 VAL A  85     -14.224  -9.715  71.508  1.00  0.00           H  
ATOM   1407 HG12 VAL A  85     -15.296  -8.788  72.544  1.00  0.00           H  
ATOM   1408 HG13 VAL A  85     -13.820  -9.482  73.206  1.00  0.00           H  
ATOM   1409 HG21 VAL A  85     -14.134 -12.201  71.668  1.00  0.00           H  
ATOM   1410 HG22 VAL A  85     -13.629 -12.099  73.350  1.00  0.00           H  
ATOM   1411 HG23 VAL A  85     -15.009 -13.087  72.905  1.00  0.00           H  
ATOM   1412  H   VAL A  85     -14.605 -11.749  75.420  1.00 36.01           H  
ATOM   1413  HA  VAL A  85     -16.605  -9.862  74.282  1.00 36.61           H  
ATOM   1414  N   GLY A  86     -18.419 -11.533  74.509  1.00 39.53           N  
ATOM   1415  CA  GLY A  86     -19.521 -12.453  74.774  1.00 29.52           C  
ATOM   1416  C   GLY A  86     -20.733 -12.005  73.964  1.00 32.94           C  
ATOM   1417  O   GLY A  86     -21.182 -10.866  74.098  1.00 39.43           O  
ATOM   1418  HA3 GLY A  86     -19.767 -12.427  75.836  1.00 29.52           H  
ATOM   1419  H   GLY A  86     -18.653 -10.558  74.375  1.00 39.53           H  
ATOM   1420  HA2 GLY A  86     -19.264 -13.485  74.524  1.00 29.52           H  
ATOM   1421  N   ILE A  87     -21.277 -12.936  73.163  1.00 33.15           N  
ATOM   1422  CA  ILE A  87     -22.506 -12.777  72.387  1.00 27.04           C  
ATOM   1423  C   ILE A  87     -23.740 -12.774  73.313  1.00 33.48           C  
ATOM   1424  O   ILE A  87     -23.831 -13.611  74.212  1.00 48.72           O  
ATOM   1425  CB  ILE A  87     -22.633 -13.897  71.310  1.00  0.00           C  
ATOM   1426  CG1 ILE A  87     -23.767 -13.614  70.296  1.00  0.00           C  
ATOM   1427  CG2 ILE A  87     -22.743 -15.331  71.876  1.00  0.00           C  
ATOM   1428  CD1 ILE A  87     -23.677 -14.461  69.018  1.00  0.00           C  
ATOM   1429  HB  ILE A  87     -21.701 -13.861  70.747  1.00  0.00           H  
ATOM   1430 HG12 ILE A  87     -24.739 -13.777  70.763  1.00  0.00           H  
ATOM   1431 HG13 ILE A  87     -23.749 -12.561  70.010  1.00  0.00           H  
ATOM   1432 HG21 ILE A  87     -22.625 -16.072  71.085  1.00  0.00           H  
ATOM   1433 HG22 ILE A  87     -21.969 -15.531  72.616  1.00  0.00           H  
ATOM   1434 HG23 ILE A  87     -23.711 -15.513  72.345  1.00  0.00           H  
ATOM   1435 HD11 ILE A  87     -24.242 -13.998  68.209  1.00  0.00           H  
ATOM   1436 HD12 ILE A  87     -22.647 -14.570  68.678  1.00  0.00           H  
ATOM   1437 HD13 ILE A  87     -24.089 -15.458  69.175  1.00  0.00           H  
ATOM   1438  H   ILE A  87     -20.859 -13.854  73.123  1.00 33.15           H  
ATOM   1439  HA  ILE A  87     -22.449 -11.820  71.870  1.00 27.04           H  
ATOM   1440  N   ALA A  88     -24.642 -11.807  73.091  1.00 29.76           N  
ATOM   1441  CA  ALA A  88     -25.806 -11.566  73.944  1.00 31.22           C  
ATOM   1442  C   ALA A  88     -27.055 -11.177  73.145  1.00 29.59           C  
ATOM   1443  O   ALA A  88     -28.156 -11.512  73.581  1.00 29.93           O  
ATOM   1444  CB  ALA A  88     -25.454 -10.470  74.952  1.00  0.00           C  
ATOM   1445  HB1 ALA A  88     -24.607 -10.761  75.575  1.00  0.00           H  
ATOM   1446  HB2 ALA A  88     -25.187  -9.561  74.416  1.00  0.00           H  
ATOM   1447  HB3 ALA A  88     -26.292 -10.245  75.612  1.00  0.00           H  
ATOM   1448  H   ALA A  88     -24.483 -11.141  72.347  1.00 29.76           H  
ATOM   1449  HA  ALA A  88     -26.061 -12.475  74.494  1.00 31.22           H  
ATOM   1450  N   ASP A  89     -26.871 -10.496  72.002  1.00 27.05           N  
ATOM   1451  CA  ASP A  89     -27.940 -10.132  71.071  1.00 35.01           C  
ATOM   1452  C   ASP A  89     -27.977 -11.174  69.947  1.00 35.97           C  
ATOM   1453  O   ASP A  89     -27.125 -11.159  69.059  1.00 36.34           O  
ATOM   1454  CB  ASP A  89     -27.813  -8.692  70.528  1.00  0.00           C  
ATOM   1455  CG  ASP A  89     -27.649  -7.638  71.625  1.00  0.00           C  
ATOM   1456  OD1 ASP A  89     -26.484  -7.338  71.968  1.00  0.00           O  
ATOM   1457  OD2 ASP A  89     -28.697  -7.143  72.093  1.00  0.00           O1-
ATOM   1458  HB2 ASP A  89     -26.969  -8.596  69.847  1.00  0.00           H  
ATOM   1459  HB3 ASP A  89     -28.679  -8.429  69.919  1.00  0.00           H  
ATOM   1460  H   ASP A  89     -25.939 -10.216  71.728  1.00 27.05           H  
ATOM   1461  HA  ASP A  89     -28.899 -10.171  71.592  1.00 35.01           H  
ATOM   1462  N   GLU A  90     -28.949 -12.092  70.049  1.00 43.49           N  
ATOM   1463  CA  GLU A  90     -29.078 -13.286  69.211  1.00 45.63           C  
ATOM   1464  C   GLU A  90     -29.510 -12.999  67.762  1.00 43.53           C  
ATOM   1465  O   GLU A  90     -29.122 -13.748  66.866  1.00 45.38           O  
ATOM   1466  CB  GLU A  90     -30.067 -14.254  69.891  1.00  0.00           C  
ATOM   1467  CG  GLU A  90     -29.626 -14.688  71.304  1.00  0.00           C  
ATOM   1468  CD  GLU A  90     -30.650 -15.613  71.956  1.00  0.00           C  
ATOM   1469  OE1 GLU A  90     -30.451 -16.843  71.860  1.00  0.00           O  
ATOM   1470  OE2 GLU A  90     -31.618 -15.071  72.534  1.00  0.00           O1-
ATOM   1471  HB2 GLU A  90     -31.052 -13.786  69.947  1.00  0.00           H  
ATOM   1472  HB3 GLU A  90     -30.193 -15.143  69.269  1.00  0.00           H  
ATOM   1473  HG2 GLU A  90     -28.661 -15.196  71.257  1.00  0.00           H  
ATOM   1474  HG3 GLU A  90     -29.489 -13.825  71.957  1.00  0.00           H  
ATOM   1475  H   GLU A  90     -29.596 -12.036  70.823  1.00 43.49           H  
ATOM   1476  HA  GLU A  90     -28.100 -13.772  69.168  1.00 45.63           H  
ATOM   1477  N   HIS A  91     -30.295 -11.928  67.562  1.00 37.79           N  
ATOM   1478  CA  HIS A  91     -30.859 -11.538  66.267  1.00 42.47           C  
ATOM   1479  C   HIS A  91     -30.020 -10.490  65.520  1.00 44.18           C  
ATOM   1480  O   HIS A  91     -30.407 -10.131  64.410  1.00 41.36           O  
ATOM   1481  CB  HIS A  91     -32.296 -11.023  66.476  1.00  0.00           C  
ATOM   1482  CG  HIS A  91     -33.235 -12.044  67.062  1.00  0.00           C  
ATOM   1483  ND1 HIS A  91     -33.511 -12.112  68.431  1.00  0.00           N  
ATOM   1484  CD2 HIS A  91     -33.938 -13.038  66.413  1.00  0.00           C  
ATOM   1485  CE1 HIS A  91     -34.350 -13.131  68.556  1.00  0.00           C  
ATOM   1486  NE2 HIS A  91     -34.640 -13.716  67.393  1.00  0.00           N  
ATOM   1487  HB2 HIS A  91     -32.285 -10.152  67.131  1.00  0.00           H  
ATOM   1488  HB3 HIS A  91     -32.726 -10.693  65.529  1.00  0.00           H  
ATOM   1489  HD2 HIS A  91     -33.984 -13.312  65.369  1.00  0.00           H  
ATOM   1490  HE1 HIS A  91     -34.755 -13.456  69.504  1.00  0.00           H  
ATOM   1491  HE2 HIS A  91     -35.249 -14.511  67.257  1.00  0.00           H  
ATOM   1492  H   HIS A  91     -30.570 -11.368  68.355  1.00 37.79           H  
ATOM   1493  HA  HIS A  91     -30.913 -12.412  65.614  1.00 42.47           H  
ATOM   1494  N   ALA A  92     -28.908 -10.017  66.111  1.00 44.52           N  
ATOM   1495  CA  ALA A  92     -28.028  -8.990  65.545  1.00 35.43           C  
ATOM   1496  C   ALA A  92     -27.470  -9.325  64.149  1.00 36.71           C  
ATOM   1497  O   ALA A  92     -27.378  -8.422  63.320  1.00 44.03           O  
ATOM   1498  CB  ALA A  92     -26.898  -8.692  66.538  1.00 35.20           C  
ATOM   1499  H   ALA A  92     -28.637 -10.384  67.014  1.00 44.52           H  
ATOM   1500  HA  ALA A  92     -28.615  -8.079  65.447  1.00 35.43           H  
ATOM   1501  HB1 ALA A  92     -26.185  -7.970  66.137  1.00 35.20           H  
ATOM   1502  HB2 ALA A  92     -27.292  -8.278  67.466  1.00 35.20           H  
ATOM   1503  HB3 ALA A  92     -26.352  -9.600  66.790  1.00 35.20           H  
ATOM   1504  N   GLU A  93     -27.164 -10.610  63.898  1.00 36.73           N  
ATOM   1505  CA  GLU A  93     -26.667 -11.102  62.611  1.00 38.18           C  
ATOM   1506  C   GLU A  93     -27.722 -11.097  61.482  1.00 40.16           C  
ATOM   1507  O   GLU A  93     -27.340 -10.968  60.320  1.00 34.05           O  
ATOM   1508  CB  GLU A  93     -26.016 -12.481  62.805  1.00 31.78           C  
ATOM   1509  CG  GLU A  93     -26.967 -13.661  63.092  1.00 38.07           C  
ATOM   1510  CD  GLU A  93     -26.219 -14.991  63.215  1.00 37.65           C  
ATOM   1511  OE1 GLU A  93     -25.055 -14.970  63.677  1.00 32.15           O  
ATOM   1512  OE2 GLU A  93     -26.826 -16.016  62.838  1.00 39.78           O1-
ATOM   1513  H   GLU A  93     -27.279 -11.302  64.624  1.00 36.73           H  
ATOM   1514  HA  GLU A  93     -25.861 -10.431  62.316  1.00 38.18           H  
ATOM   1515  HB3 GLU A  93     -25.310 -12.393  63.631  1.00 31.78           H  
ATOM   1516  HB2 GLU A  93     -25.418 -12.711  61.923  1.00 31.78           H  
ATOM   1517  HG3 GLU A  93     -27.707 -13.764  62.297  1.00 38.07           H  
ATOM   1518  HG2 GLU A  93     -27.519 -13.490  64.017  1.00 38.07           H  
ATOM   1519  N   GLU A  94     -29.014 -11.202  61.834  1.00 49.80           N  
ATOM   1520  CA  GLU A  94     -30.137 -11.021  60.909  1.00 53.33           C  
ATOM   1521  C   GLU A  94     -30.499  -9.538  60.715  1.00 48.19           C  
ATOM   1522  O   GLU A  94     -31.031  -9.188  59.661  1.00 44.10           O  
ATOM   1523  CB  GLU A  94     -31.358 -11.826  61.410  1.00 52.21           C  
ATOM   1524  CG  GLU A  94     -31.220 -13.356  61.258  1.00 53.75           C  
ATOM   1525  CD  GLU A  94     -31.136 -13.828  59.801  1.00 68.36           C  
ATOM   1526  OE1 GLU A  94     -31.814 -13.212  58.950  1.00 65.18           O  
ATOM   1527  OE2 GLU A  94     -30.397 -14.808  59.564  1.00 69.71           O1-
ATOM   1528  H   GLU A  94     -29.256 -11.316  62.808  1.00 49.80           H  
ATOM   1529  HA  GLU A  94     -29.851 -11.391  59.923  1.00 53.33           H  
ATOM   1530  HB3 GLU A  94     -32.264 -11.496  60.897  1.00 52.21           H  
ATOM   1531  HB2 GLU A  94     -31.533 -11.601  62.463  1.00 52.21           H  
ATOM   1532  HG3 GLU A  94     -32.079 -13.846  61.716  1.00 53.75           H  
ATOM   1533  HG2 GLU A  94     -30.341 -13.706  61.800  1.00 53.75           H  
ATOM   1534  N   LYS A  95     -30.196  -8.696  61.718  1.00 47.42           N  
ATOM   1535  CA  LYS A  95     -30.416  -7.250  61.693  1.00 41.94           C  
ATOM   1536  C   LYS A  95     -29.368  -6.484  60.867  1.00 37.74           C  
ATOM   1537  O   LYS A  95     -29.702  -5.404  60.379  1.00 43.28           O  
ATOM   1538  CB  LYS A  95     -30.483  -6.714  63.136  1.00  0.00           C  
ATOM   1539  CG  LYS A  95     -31.752  -7.142  63.894  1.00  0.00           C  
ATOM   1540  CD  LYS A  95     -31.655  -6.864  65.401  1.00  0.00           C  
ATOM   1541  CE  LYS A  95     -32.939  -7.230  66.156  1.00  0.00           C  
ATOM   1542  NZ  LYS A  95     -32.781  -7.033  67.607  1.00  0.00           N1+
ATOM   1543  HB2 LYS A  95     -29.595  -7.029  63.679  1.00  0.00           H  
ATOM   1544  HB3 LYS A  95     -30.453  -5.622  63.131  1.00  0.00           H  
ATOM   1545  HG2 LYS A  95     -32.609  -6.608  63.481  1.00  0.00           H  
ATOM   1546  HG3 LYS A  95     -31.957  -8.199  63.733  1.00  0.00           H  
ATOM   1547  HD2 LYS A  95     -30.825  -7.435  65.816  1.00  0.00           H  
ATOM   1548  HD3 LYS A  95     -31.416  -5.813  65.566  1.00  0.00           H  
ATOM   1549  HE2 LYS A  95     -33.772  -6.619  65.805  1.00  0.00           H  
ATOM   1550  HE3 LYS A  95     -33.206  -8.269  65.969  1.00  0.00           H  
ATOM   1551  HZ1 LYS A  95     -32.024  -7.611  67.947  1.00  0.00           H  
ATOM   1552  HZ2 LYS A  95     -32.572  -6.064  67.797  1.00  0.00           H  
ATOM   1553  HZ3 LYS A  95     -33.636  -7.291  68.079  1.00  0.00           H  
ATOM   1554  H   LYS A  95     -29.773  -9.065  62.558  1.00 47.42           H  
ATOM   1555  HA  LYS A  95     -31.387  -7.066  61.226  1.00 41.94           H  
ATOM   1556  N   VAL A  96     -28.147  -7.033  60.699  1.00 28.29           N  
ATOM   1557  CA  VAL A  96     -27.140  -6.444  59.813  1.00 30.92           C  
ATOM   1558  C   VAL A  96     -27.444  -6.755  58.340  1.00 40.19           C  
ATOM   1559  O   VAL A  96     -27.776  -7.885  57.981  1.00 50.37           O  
ATOM   1560  CB  VAL A  96     -25.670  -6.854  60.117  1.00  0.00           C  
ATOM   1561  CG1 VAL A  96     -25.185  -6.229  61.431  1.00  0.00           C  
ATOM   1562  CG2 VAL A  96     -25.375  -8.360  60.073  1.00  0.00           C  
ATOM   1563  HB  VAL A  96     -25.042  -6.410  59.342  1.00  0.00           H  
ATOM   1564 HG11 VAL A  96     -24.152  -6.506  61.640  1.00  0.00           H  
ATOM   1565 HG12 VAL A  96     -25.222  -5.141  61.383  1.00  0.00           H  
ATOM   1566 HG13 VAL A  96     -25.800  -6.542  62.273  1.00  0.00           H  
ATOM   1567 HG21 VAL A  96     -24.330  -8.565  60.307  1.00  0.00           H  
ATOM   1568 HG22 VAL A  96     -25.982  -8.866  60.815  1.00  0.00           H  
ATOM   1569 HG23 VAL A  96     -25.580  -8.801  59.099  1.00  0.00           H  
ATOM   1570  H   VAL A  96     -27.918  -7.916  61.134  1.00 28.29           H  
ATOM   1571  HA  VAL A  96     -27.187  -5.359  59.944  1.00 30.92           H  
ATOM   1572  N   LYS A  97     -27.313  -5.699  57.535  1.00 41.25           N  
ATOM   1573  CA  LYS A  97     -27.436  -5.701  56.085  1.00 32.52           C  
ATOM   1574  C   LYS A  97     -26.079  -5.281  55.516  1.00 34.73           C  
ATOM   1575  O   LYS A  97     -25.286  -4.678  56.234  1.00 34.80           O  
ATOM   1576  CB  LYS A  97     -28.538  -4.698  55.692  1.00  0.00           C  
ATOM   1577  CG  LYS A  97     -29.918  -5.082  56.257  1.00  0.00           C  
ATOM   1578  CD  LYS A  97     -31.023  -4.099  55.858  1.00  0.00           C  
ATOM   1579  CE  LYS A  97     -32.373  -4.477  56.480  1.00  0.00           C  
ATOM   1580  NZ  LYS A  97     -33.425  -3.520  56.101  1.00  0.00           N1+
ATOM   1581  H   LYS A  97     -27.031  -4.816  57.936  1.00 41.25           H  
ATOM   1582  HA  LYS A  97     -27.686  -6.695  55.708  1.00 32.52           H  
ATOM   1583  HB2 LYS A  97     -28.270  -3.697  56.037  1.00  0.00           H  
ATOM   1584  HB3 LYS A  97     -28.605  -4.639  54.605  1.00  0.00           H  
ATOM   1585  HG2 LYS A  97     -30.180  -6.086  55.920  1.00  0.00           H  
ATOM   1586  HG3 LYS A  97     -29.875  -5.129  57.346  1.00  0.00           H  
ATOM   1587  HD2 LYS A  97     -30.742  -3.091  56.169  1.00  0.00           H  
ATOM   1588  HD3 LYS A  97     -31.111  -4.074  54.771  1.00  0.00           H  
ATOM   1589  HE2 LYS A  97     -32.673  -5.475  56.157  1.00  0.00           H  
ATOM   1590  HE3 LYS A  97     -32.296  -4.500  57.568  1.00  0.00           H  
ATOM   1591  HZ1 LYS A  97     -33.529  -3.511  55.097  1.00  0.00           H  
ATOM   1592  HZ2 LYS A  97     -34.299  -3.795  56.527  1.00  0.00           H  
ATOM   1593  HZ3 LYS A  97     -33.171  -2.597  56.421  1.00  0.00           H  
ATOM   1594  N   LYS A  98     -25.827  -5.606  54.242  1.00 33.77           N  
ATOM   1595  CA  LYS A  98     -24.585  -5.241  53.565  1.00 35.55           C  
ATOM   1596  C   LYS A  98     -24.815  -3.992  52.709  1.00 44.22           C  
ATOM   1597  O   LYS A  98     -25.843  -3.897  52.035  1.00 42.35           O  
ATOM   1598  CB  LYS A  98     -24.059  -6.446  52.758  1.00 30.30           C  
ATOM   1599  CG  LYS A  98     -23.717  -7.643  53.674  1.00 31.19           C  
ATOM   1600  CD  LYS A  98     -23.105  -8.862  52.965  1.00 31.77           C  
ATOM   1601  CE  LYS A  98     -21.682  -8.608  52.453  1.00 24.08           C  
ATOM   1602  NZ  LYS A  98     -21.041  -9.829  51.937  1.00 17.57           N1+
ATOM   1603  H   LYS A  98     -26.518  -6.093  53.691  1.00 33.77           H  
ATOM   1604  HA  LYS A  98     -23.815  -4.992  54.292  1.00 35.55           H  
ATOM   1605  HB3 LYS A  98     -23.165  -6.138  52.215  1.00 30.30           H  
ATOM   1606  HB2 LYS A  98     -24.790  -6.747  52.007  1.00 30.30           H  
ATOM   1607  HG3 LYS A  98     -24.622  -7.976  54.184  1.00 31.19           H  
ATOM   1608  HG2 LYS A  98     -23.041  -7.312  54.465  1.00 31.19           H  
ATOM   1609  HD3 LYS A  98     -23.746  -9.156  52.133  1.00 31.77           H  
ATOM   1610  HD2 LYS A  98     -23.100  -9.706  53.657  1.00 31.77           H  
ATOM   1611  HE3 LYS A  98     -21.063  -8.218  53.260  1.00 24.08           H  
ATOM   1612  HE2 LYS A  98     -21.703  -7.869  51.653  1.00 24.08           H  
ATOM   1613  HZ1 LYS A  98     -20.108  -9.605  51.618  1.00 17.57           H  
ATOM   1614  HZ2 LYS A  98     -20.984 -10.522  52.669  1.00 17.57           H  
ATOM   1615  HZ3 LYS A  98     -21.576 -10.197  51.163  1.00 17.57           H  
ATOM   1616  N   MET A  99     -23.845  -3.062  52.763  1.00 40.60           N  
ATOM   1617  CA  MET A  99     -23.800  -1.836  51.969  1.00 38.96           C  
ATOM   1618  C   MET A  99     -23.758  -2.184  50.476  1.00 39.74           C  
ATOM   1619  O   MET A  99     -22.792  -2.805  50.032  1.00 37.03           O  
ATOM   1620  CB  MET A  99     -22.566  -0.984  52.348  1.00  0.00           C  
ATOM   1621  CG  MET A  99     -22.506  -0.516  53.810  1.00  0.00           C  
ATOM   1622  SD  MET A  99     -21.137   0.634  54.129  1.00  0.00           S  
ATOM   1623  CE  MET A  99     -21.402   1.075  55.867  1.00  0.00           C  
ATOM   1624  HB2 MET A  99     -21.654  -1.545  52.132  1.00  0.00           H  
ATOM   1625  HB3 MET A  99     -22.529  -0.105  51.702  1.00  0.00           H  
ATOM   1626  HG2 MET A  99     -23.440  -0.026  54.085  1.00  0.00           H  
ATOM   1627  HG3 MET A  99     -22.383  -1.377  54.464  1.00  0.00           H  
ATOM   1628  HE1 MET A  99     -20.753   1.908  56.137  1.00  0.00           H  
ATOM   1629  HE2 MET A  99     -22.435   1.377  56.039  1.00  0.00           H  
ATOM   1630  HE3 MET A  99     -21.156   0.237  56.517  1.00  0.00           H  
ATOM   1631  H   MET A  99     -23.023  -3.244  53.325  1.00 40.60           H  
ATOM   1632  HA  MET A  99     -24.702  -1.259  52.184  1.00 38.96           H  
ATOM   1633  N   LYS A 100     -24.816  -1.795  49.748  1.00 36.47           N  
ATOM   1634  CA  LYS A 100     -24.892  -1.932  48.299  1.00 35.65           C  
ATOM   1635  C   LYS A 100     -24.317  -0.667  47.660  1.00 39.06           C  
ATOM   1636  O   LYS A 100     -24.742   0.441  47.991  1.00 35.83           O  
ATOM   1637  CB  LYS A 100     -26.346  -2.173  47.857  1.00  0.00           C  
ATOM   1638  CG  LYS A 100     -26.895  -3.534  48.314  1.00  0.00           C  
ATOM   1639  CD  LYS A 100     -28.302  -3.807  47.767  1.00  0.00           C  
ATOM   1640  CE  LYS A 100     -28.868  -5.152  48.240  1.00  0.00           C  
ATOM   1641  NZ  LYS A 100     -30.210  -5.389  47.683  1.00  0.00           N1+
ATOM   1642  H   LYS A 100     -25.578  -1.304  50.192  1.00 36.47           H  
ATOM   1643  HA  LYS A 100     -24.301  -2.793  47.979  1.00 35.65           H  
ATOM   1644  HB2 LYS A 100     -26.991  -1.369  48.217  1.00  0.00           H  
ATOM   1645  HB3 LYS A 100     -26.393  -2.136  46.767  1.00  0.00           H  
ATOM   1646  HG2 LYS A 100     -26.219  -4.328  47.992  1.00  0.00           H  
ATOM   1647  HG3 LYS A 100     -26.916  -3.573  49.404  1.00  0.00           H  
ATOM   1648  HD2 LYS A 100     -28.970  -3.001  48.075  1.00  0.00           H  
ATOM   1649  HD3 LYS A 100     -28.276  -3.784  46.677  1.00  0.00           H  
ATOM   1650  HE2 LYS A 100     -28.212  -5.968  47.935  1.00  0.00           H  
ATOM   1651  HE3 LYS A 100     -28.929  -5.176  49.329  1.00  0.00           H  
ATOM   1652  HZ1 LYS A 100     -30.161  -5.399  46.674  1.00  0.00           H  
ATOM   1653  HZ2 LYS A 100     -30.560  -6.279  48.009  1.00  0.00           H  
ATOM   1654  HZ3 LYS A 100     -30.836  -4.654  47.981  1.00  0.00           H  
ATOM   1655  N   LEU A 101     -23.345  -0.878  46.768  1.00 39.29           N  
ATOM   1656  CA  LEU A 101     -22.602   0.168  46.080  1.00 34.40           C  
ATOM   1657  C   LEU A 101     -23.188   0.335  44.661  1.00 35.51           C  
ATOM   1658  O   LEU A 101     -23.737  -0.633  44.126  1.00 43.56           O  
ATOM   1659  CB  LEU A 101     -21.112  -0.258  46.017  1.00  0.00           C  
ATOM   1660  CG  LEU A 101     -20.328  -0.123  47.348  1.00  0.00           C  
ATOM   1661  CD1 LEU A 101     -20.855  -1.033  48.471  1.00  0.00           C  
ATOM   1662  CD2 LEU A 101     -18.823  -0.359  47.132  1.00  0.00           C  
ATOM   1663  H   LEU A 101     -23.061  -1.824  46.559  1.00 39.29           H  
ATOM   1664  HA  LEU A 101     -22.676   1.096  46.646  1.00 34.40           H  
ATOM   1665  HB2 LEU A 101     -21.023  -1.274  45.627  1.00  0.00           H  
ATOM   1666  HB3 LEU A 101     -20.611   0.377  45.288  1.00  0.00           H  
ATOM   1667  HG  LEU A 101     -20.437   0.906  47.692  1.00  0.00           H  
ATOM   1668 HD11 LEU A 101     -20.084  -1.346  49.173  1.00  0.00           H  
ATOM   1669 HD12 LEU A 101     -21.610  -0.512  49.059  1.00  0.00           H  
ATOM   1670 HD13 LEU A 101     -21.297  -1.944  48.068  1.00  0.00           H  
ATOM   1671 HD21 LEU A 101     -18.380  -1.025  47.868  1.00  0.00           H  
ATOM   1672 HD22 LEU A 101     -18.616  -0.800  46.159  1.00  0.00           H  
ATOM   1673 HD23 LEU A 101     -18.278   0.579  47.214  1.00  0.00           H  
ATOM   1674  N   PRO A 102     -23.011   1.528  44.042  1.00 37.36           N  
ATOM   1675  CA  PRO A 102     -23.200   1.733  42.589  1.00 39.12           C  
ATOM   1676  C   PRO A 102     -22.522   0.690  41.676  1.00 38.43           C  
ATOM   1677  O   PRO A 102     -21.582   0.007  42.086  1.00 40.59           O  
ATOM   1678  CB  PRO A 102     -22.629   3.141  42.348  1.00 36.30           C  
ATOM   1679  CG  PRO A 102     -22.851   3.868  43.662  1.00 45.60           C  
ATOM   1680  CD  PRO A 102     -22.645   2.779  44.709  1.00 41.12           C  
ATOM   1681  HA  PRO A 102     -24.275   1.734  42.404  1.00 39.12           H  
ATOM   1682  HB3 PRO A 102     -23.107   3.650  41.511  1.00 36.30           H  
ATOM   1683  HB2 PRO A 102     -21.561   3.093  42.133  1.00 36.30           H  
ATOM   1684  HG3 PRO A 102     -23.883   4.219  43.706  1.00 45.60           H  
ATOM   1685  HG2 PRO A 102     -22.199   4.731  43.801  1.00 45.60           H  
ATOM   1686  HD2 PRO A 102     -21.606   2.728  45.028  1.00 41.12           H  
ATOM   1687  HD3 PRO A 102     -23.260   2.978  45.587  1.00 41.12           H  
ATOM   1688  N   LYS A 103     -23.026   0.586  40.439  1.00 36.06           N  
ATOM   1689  CA  LYS A 103     -22.580  -0.387  39.437  1.00 40.63           C  
ATOM   1690  C   LYS A 103     -21.163  -0.141  38.867  1.00 43.25           C  
ATOM   1691  O   LYS A 103     -20.733  -0.914  38.016  1.00 48.25           O  
ATOM   1692  CB  LYS A 103     -23.638  -0.471  38.318  1.00  0.00           C  
ATOM   1693  CG  LYS A 103     -25.012  -0.968  38.806  1.00  0.00           C  
ATOM   1694  CD  LYS A 103     -26.029  -1.090  37.662  1.00  0.00           C  
ATOM   1695  CE  LYS A 103     -27.427  -1.498  38.147  1.00  0.00           C  
ATOM   1696  NZ  LYS A 103     -28.371  -1.606  37.022  1.00  0.00           N1+
ATOM   1697  H   LYS A 103     -23.787   1.189  40.162  1.00 36.06           H  
ATOM   1698  HA  LYS A 103     -22.540  -1.361  39.929  1.00 40.63           H  
ATOM   1699  HB2 LYS A 103     -23.749   0.507  37.846  1.00  0.00           H  
ATOM   1700  HB3 LYS A 103     -23.294  -1.147  37.533  1.00  0.00           H  
ATOM   1701  HG2 LYS A 103     -24.897  -1.935  39.297  1.00  0.00           H  
ATOM   1702  HG3 LYS A 103     -25.406  -0.286  39.561  1.00  0.00           H  
ATOM   1703  HD2 LYS A 103     -26.091  -0.139  37.131  1.00  0.00           H  
ATOM   1704  HD3 LYS A 103     -25.668  -1.821  36.938  1.00  0.00           H  
ATOM   1705  HE2 LYS A 103     -27.385  -2.457  38.664  1.00  0.00           H  
ATOM   1706  HE3 LYS A 103     -27.811  -0.764  38.858  1.00  0.00           H  
ATOM   1707  HZ1 LYS A 103     -28.043  -2.306  36.372  1.00  0.00           H  
ATOM   1708  HZ2 LYS A 103     -29.283  -1.871  37.367  1.00  0.00           H  
ATOM   1709  HZ3 LYS A 103     -28.437  -0.716  36.550  1.00  0.00           H  
ATOM   1710  N   ASN A 104     -20.453   0.899  39.336  1.00 39.80           N  
ATOM   1711  CA  ASN A 104     -19.076   1.227  38.939  1.00 46.01           C  
ATOM   1712  C   ASN A 104     -18.018   0.568  39.845  1.00 43.15           C  
ATOM   1713  O   ASN A 104     -16.834   0.643  39.519  1.00 45.63           O  
ATOM   1714  CB  ASN A 104     -18.895   2.761  38.929  1.00  0.00           C  
ATOM   1715  CG  ASN A 104     -19.850   3.459  37.958  1.00  0.00           C  
ATOM   1716  OD1 ASN A 104     -20.949   3.854  38.342  1.00  0.00           O  
ATOM   1717  ND2 ASN A 104     -19.440   3.602  36.696  1.00  0.00           N  
ATOM   1718  H   ASN A 104     -20.871   1.505  40.027  1.00 39.80           H  
ATOM   1719  HA  ASN A 104     -18.894   0.859  37.927  1.00 46.01           H  
ATOM   1720  HB2 ASN A 104     -19.050   3.166  39.931  1.00  0.00           H  
ATOM   1721  HB3 ASN A 104     -17.871   3.021  38.651  1.00  0.00           H  
ATOM   1722 HD22 ASN A 104     -20.039   4.055  36.021  1.00  0.00           H  
ATOM   1723 HD21 ASN A 104     -18.532   3.270  36.408  1.00  0.00           H  
ATOM   1724  N   TYR A 105     -18.448  -0.073  40.944  1.00 36.94           N  
ATOM   1725  CA  TYR A 105     -17.585  -0.775  41.896  1.00 46.61           C  
ATOM   1726  C   TYR A 105     -17.389  -2.264  41.530  1.00 44.09           C  
ATOM   1727  O   TYR A 105     -16.811  -2.996  42.333  1.00 46.70           O  
ATOM   1728  CB  TYR A 105     -18.157  -0.594  43.318  1.00 51.06           C  
ATOM   1729  CG  TYR A 105     -18.139   0.832  43.860  1.00 53.39           C  
ATOM   1730  CD1 TYR A 105     -17.197   1.207  44.841  1.00 49.62           C  
ATOM   1731  CD2 TYR A 105     -19.092   1.778  43.430  1.00 48.80           C  
ATOM   1732  CE1 TYR A 105     -17.262   2.479  45.444  1.00 48.92           C  
ATOM   1733  CE2 TYR A 105     -19.145   3.056  44.015  1.00 51.99           C  
ATOM   1734  CZ  TYR A 105     -18.254   3.396  45.048  1.00 50.30           C  
ATOM   1735  OH  TYR A 105     -18.356   4.611  45.658  1.00 51.70           O  
ATOM   1736  H   TYR A 105     -19.438  -0.098  41.145  1.00 36.94           H  
ATOM   1737  HA  TYR A 105     -16.596  -0.317  41.886  1.00 46.61           H  
ATOM   1738  HB3 TYR A 105     -17.595  -1.209  44.022  1.00 51.06           H  
ATOM   1739  HB2 TYR A 105     -19.182  -0.967  43.361  1.00 51.06           H  
ATOM   1740  HD1 TYR A 105     -16.457   0.499  45.182  1.00 49.62           H  
ATOM   1741  HD2 TYR A 105     -19.800   1.531  42.660  1.00 48.80           H  
ATOM   1742  HE1 TYR A 105     -16.562   2.737  46.227  1.00 48.92           H  
ATOM   1743  HE2 TYR A 105     -19.885   3.770  43.687  1.00 51.99           H  
ATOM   1744  HH  TYR A 105     -17.710   4.737  46.358  1.00 51.70           H  
ATOM   1745  N   GLN A 106     -17.850  -2.688  40.338  1.00 38.80           N  
ATOM   1746  CA  GLN A 106     -17.696  -4.049  39.821  1.00 43.58           C  
ATOM   1747  C   GLN A 106     -16.525  -4.100  38.827  1.00 48.84           C  
ATOM   1748  O   GLN A 106     -16.318  -3.154  38.065  1.00 50.63           O  
ATOM   1749  CB  GLN A 106     -19.034  -4.509  39.194  1.00  0.00           C  
ATOM   1750  CG  GLN A 106     -19.367  -3.958  37.791  1.00  0.00           C  
ATOM   1751  CD  GLN A 106     -20.793  -4.309  37.361  1.00  0.00           C  
ATOM   1752  OE1 GLN A 106     -20.991  -5.107  36.449  1.00  0.00           O  
ATOM   1753  NE2 GLN A 106     -21.797  -3.723  38.015  1.00  0.00           N  
ATOM   1754  HB2 GLN A 106     -19.036  -5.599  39.143  1.00  0.00           H  
ATOM   1755  HB3 GLN A 106     -19.838  -4.250  39.883  1.00  0.00           H  
ATOM   1756  HG2 GLN A 106     -19.234  -2.879  37.765  1.00  0.00           H  
ATOM   1757  HG3 GLN A 106     -18.678  -4.367  37.051  1.00  0.00           H  
ATOM   1758 HE22 GLN A 106     -22.751  -3.923  37.758  1.00  0.00           H  
ATOM   1759 HE21 GLN A 106     -21.601  -3.037  38.730  1.00  0.00           H  
ATOM   1760  H   GLN A 106     -18.281  -2.024  39.712  1.00 38.80           H  
ATOM   1761  HA  GLN A 106     -17.480  -4.726  40.646  1.00 43.58           H  
ATOM   1762  N   LEU A 107     -15.803  -5.229  38.852  1.00 50.25           N  
ATOM   1763  CA  LEU A 107     -14.670  -5.521  37.974  1.00 48.19           C  
ATOM   1764  C   LEU A 107     -15.010  -6.682  37.026  1.00 49.89           C  
ATOM   1765  O   LEU A 107     -16.103  -7.244  37.100  1.00 52.93           O  
ATOM   1766  CB  LEU A 107     -13.418  -5.823  38.844  1.00  0.00           C  
ATOM   1767  CG  LEU A 107     -12.740  -4.576  39.459  1.00  0.00           C  
ATOM   1768  CD1 LEU A 107     -12.372  -3.526  38.390  1.00  0.00           C  
ATOM   1769  CD2 LEU A 107     -13.514  -3.977  40.650  1.00  0.00           C  
ATOM   1770  HB2 LEU A 107     -13.663  -6.546  39.624  1.00  0.00           H  
ATOM   1771  HB3 LEU A 107     -12.664  -6.316  38.231  1.00  0.00           H  
ATOM   1772  HG  LEU A 107     -11.799  -4.934  39.878  1.00  0.00           H  
ATOM   1773 HD11 LEU A 107     -11.382  -3.119  38.561  1.00  0.00           H  
ATOM   1774 HD12 LEU A 107     -12.357  -3.947  37.385  1.00  0.00           H  
ATOM   1775 HD13 LEU A 107     -13.068  -2.686  38.382  1.00  0.00           H  
ATOM   1776 HD21 LEU A 107     -12.835  -3.683  41.449  1.00  0.00           H  
ATOM   1777 HD22 LEU A 107     -14.087  -3.094  40.368  1.00  0.00           H  
ATOM   1778 HD23 LEU A 107     -14.218  -4.691  41.079  1.00  0.00           H  
ATOM   1779  H   LEU A 107     -16.047  -5.956  39.509  1.00 50.25           H  
ATOM   1780  HA  LEU A 107     -14.475  -4.673  37.318  1.00 48.19           H  
ATOM   1781  N   THR A 108     -14.059  -7.016  36.134  1.00 52.99           N  
ATOM   1782  CA  THR A 108     -14.165  -8.111  35.161  1.00 42.69           C  
ATOM   1783  C   THR A 108     -14.171  -9.525  35.798  1.00 47.69           C  
ATOM   1784  O   THR A 108     -14.587 -10.469  35.128  1.00 44.67           O  
ATOM   1785  CB  THR A 108     -13.035  -8.032  34.096  1.00  0.00           C  
ATOM   1786  OG1 THR A 108     -11.774  -8.428  34.595  1.00  0.00           O  
ATOM   1787  CG2 THR A 108     -12.896  -6.654  33.431  1.00  0.00           C  
ATOM   1788  HB  THR A 108     -13.280  -8.743  33.305  1.00  0.00           H  
ATOM   1789  HG1 THR A 108     -11.118  -8.296  33.906  1.00  0.00           H  
ATOM   1790 HG21 THR A 108     -12.182  -6.686  32.608  1.00  0.00           H  
ATOM   1791 HG22 THR A 108     -13.851  -6.320  33.025  1.00  0.00           H  
ATOM   1792 HG23 THR A 108     -12.551  -5.898  34.137  1.00  0.00           H  
ATOM   1793  H   THR A 108     -13.185  -6.510  36.123  1.00 52.99           H  
ATOM   1794  HA  THR A 108     -15.119  -7.994  34.643  1.00 42.69           H  
ATOM   1795  N   SER A 109     -13.780  -9.634  37.080  1.00 50.11           N  
ATOM   1796  CA  SER A 109     -13.946 -10.818  37.930  1.00 46.34           C  
ATOM   1797  C   SER A 109     -15.285 -10.859  38.690  1.00 51.63           C  
ATOM   1798  O   SER A 109     -15.502 -11.800  39.453  1.00 57.65           O  
ATOM   1799  CB  SER A 109     -12.746 -10.909  38.886  1.00  0.00           C  
ATOM   1800  OG  SER A 109     -12.599  -9.742  39.674  1.00  0.00           O  
ATOM   1801  HB2 SER A 109     -12.835 -11.772  39.547  1.00  0.00           H  
ATOM   1802  HB3 SER A 109     -11.850 -11.076  38.307  1.00  0.00           H  
ATOM   1803  HG  SER A 109     -11.811  -9.834  40.216  1.00  0.00           H  
ATOM   1804  H   SER A 109     -13.428  -8.816  37.557  1.00 50.11           H  
ATOM   1805  HA  SER A 109     -13.922 -11.710  37.303  1.00 46.34           H  
ATOM   1806  N   GLY A 110     -16.158  -9.860  38.473  1.00 48.45           N  
ATOM   1807  CA  GLY A 110     -17.503  -9.781  39.042  1.00 47.05           C  
ATOM   1808  C   GLY A 110     -17.515  -9.425  40.536  1.00 47.99           C  
ATOM   1809  O   GLY A 110     -18.582  -9.478  41.148  1.00 51.49           O  
ATOM   1810  H   GLY A 110     -15.900  -9.117  37.836  1.00 48.45           H  
ATOM   1811  HA3 GLY A 110     -18.023 -10.727  38.888  1.00 47.05           H  
ATOM   1812  HA2 GLY A 110     -18.061  -9.019  38.497  1.00 47.05           H  
ATOM   1813  N   TYR A 111     -16.359  -9.076  41.126  1.00 50.70           N  
ATOM   1814  CA  TYR A 111     -16.261  -8.732  42.535  1.00 36.08           C  
ATOM   1815  C   TYR A 111     -16.723  -7.296  42.791  1.00 34.04           C  
ATOM   1816  O   TYR A 111     -16.209  -6.366  42.169  1.00 34.44           O  
ATOM   1817  CB  TYR A 111     -14.830  -8.950  43.033  1.00 32.86           C  
ATOM   1818  CG  TYR A 111     -14.690  -8.696  44.521  1.00 33.40           C  
ATOM   1819  CD1 TYR A 111     -15.434  -9.459  45.450  1.00 32.97           C  
ATOM   1820  CD2 TYR A 111     -13.855  -7.665  44.977  1.00 36.96           C  
ATOM   1821  CE1 TYR A 111     -15.328  -9.208  46.829  1.00 34.93           C  
ATOM   1822  CE2 TYR A 111     -13.756  -7.415  46.351  1.00 29.37           C  
ATOM   1823  CZ  TYR A 111     -14.472  -8.192  47.283  1.00 30.26           C  
ATOM   1824  OH  TYR A 111     -14.335  -7.979  48.620  1.00 34.08           O  
ATOM   1825  H   TYR A 111     -15.503  -9.055  40.591  1.00 50.70           H  
ATOM   1826  HA  TYR A 111     -16.909  -9.417  43.088  1.00 36.08           H  
ATOM   1827  HB3 TYR A 111     -14.134  -8.316  42.481  1.00 32.86           H  
ATOM   1828  HB2 TYR A 111     -14.532  -9.971  42.809  1.00 32.86           H  
ATOM   1829  HD1 TYR A 111     -16.078 -10.255  45.107  1.00 32.97           H  
ATOM   1830  HD2 TYR A 111     -13.299  -7.059  44.280  1.00 36.96           H  
ATOM   1831  HE1 TYR A 111     -15.888  -9.810  47.530  1.00 34.93           H  
ATOM   1832  HE2 TYR A 111     -13.124  -6.613  46.661  1.00 29.37           H  
ATOM   1833  HH  TYR A 111     -15.015  -8.418  49.141  1.00 34.08           H  
ATOM   1834  N   LYS A 112     -17.657  -7.173  43.739  1.00 35.99           N  
ATOM   1835  CA  LYS A 112     -18.159  -5.914  44.258  1.00 36.82           C  
ATOM   1836  C   LYS A 112     -17.853  -5.896  45.763  1.00 34.76           C  
ATOM   1837  O   LYS A 112     -18.418  -6.725  46.479  1.00 34.44           O  
ATOM   1838  CB  LYS A 112     -19.676  -5.843  43.995  1.00  0.00           C  
ATOM   1839  CG  LYS A 112     -19.996  -5.612  42.507  1.00  0.00           C  
ATOM   1840  CD  LYS A 112     -21.490  -5.433  42.203  1.00  0.00           C  
ATOM   1841  CE  LYS A 112     -22.324  -6.696  42.455  1.00  0.00           C  
ATOM   1842  NZ  LYS A 112     -23.723  -6.495  42.042  1.00  0.00           N1+
ATOM   1843  H   LYS A 112     -18.003  -8.001  44.204  1.00 35.99           H  
ATOM   1844  HA  LYS A 112     -17.707  -5.074  43.737  1.00 36.82           H  
ATOM   1845  HB2 LYS A 112     -20.169  -6.742  44.367  1.00  0.00           H  
ATOM   1846  HB3 LYS A 112     -20.093  -5.008  44.560  1.00  0.00           H  
ATOM   1847  HG2 LYS A 112     -19.469  -4.716  42.180  1.00  0.00           H  
ATOM   1848  HG3 LYS A 112     -19.600  -6.431  41.905  1.00  0.00           H  
ATOM   1849  HD2 LYS A 112     -21.882  -4.609  42.801  1.00  0.00           H  
ATOM   1850  HD3 LYS A 112     -21.604  -5.127  41.163  1.00  0.00           H  
ATOM   1851  HE2 LYS A 112     -21.913  -7.538  41.897  1.00  0.00           H  
ATOM   1852  HE3 LYS A 112     -22.310  -6.968  43.510  1.00  0.00           H  
ATOM   1853  HZ1 LYS A 112     -23.755  -6.277  41.056  1.00  0.00           H  
ATOM   1854  HZ2 LYS A 112     -24.248  -7.341  42.216  1.00  0.00           H  
ATOM   1855  HZ3 LYS A 112     -24.124  -5.734  42.570  1.00  0.00           H  
ATOM   1856  N   PRO A 113     -16.990  -4.955  46.221  1.00 30.02           N  
ATOM   1857  CA  PRO A 113     -16.850  -4.624  47.651  1.00 30.06           C  
ATOM   1858  C   PRO A 113     -18.203  -4.340  48.323  1.00 36.97           C  
ATOM   1859  O   PRO A 113     -18.955  -3.499  47.835  1.00 39.59           O  
ATOM   1860  CB  PRO A 113     -15.951  -3.374  47.652  1.00 33.98           C  
ATOM   1861  CG  PRO A 113     -15.168  -3.444  46.354  1.00 37.08           C  
ATOM   1862  CD  PRO A 113     -16.168  -4.067  45.397  1.00 36.62           C  
ATOM   1863  HA  PRO A 113     -16.338  -5.455  48.135  1.00 30.06           H  
ATOM   1864  HB3 PRO A 113     -15.308  -3.328  48.527  1.00 33.98           H  
ATOM   1865  HB2 PRO A 113     -16.544  -2.458  47.643  1.00 33.98           H  
ATOM   1866  HG3 PRO A 113     -14.315  -4.112  46.460  1.00 37.08           H  
ATOM   1867  HG2 PRO A 113     -14.790  -2.478  46.018  1.00 37.08           H  
ATOM   1868  HD2 PRO A 113     -16.809  -3.291  44.977  1.00 36.62           H  
ATOM   1869  HD3 PRO A 113     -15.658  -4.585  44.584  1.00 36.62           H  
ATOM   1870  N   ALA A 114     -18.502  -5.085  49.389  1.00 36.00           N  
ATOM   1871  CA  ALA A 114     -19.739  -4.966  50.143  1.00 29.80           C  
ATOM   1872  C   ALA A 114     -19.458  -5.250  51.625  1.00 26.12           C  
ATOM   1873  O   ALA A 114     -19.725  -6.358  52.085  1.00 31.64           O  
ATOM   1874  CB  ALA A 114     -20.812  -5.891  49.538  1.00 40.13           C  
ATOM   1875  H   ALA A 114     -17.849  -5.801  49.702  1.00 36.00           H  
ATOM   1876  HA  ALA A 114     -20.126  -3.948  50.076  1.00 29.80           H  
ATOM   1877  HB1 ALA A 114     -21.744  -5.834  50.102  1.00 40.13           H  
ATOM   1878  HB2 ALA A 114     -21.038  -5.605  48.510  1.00 40.13           H  
ATOM   1879  HB3 ALA A 114     -20.485  -6.932  49.525  1.00 40.13           H  
ATOM   1880  N   PRO A 115     -18.939  -4.245  52.368  1.00 28.82           N  
ATOM   1881  CA  PRO A 115     -18.958  -4.264  53.841  1.00 28.39           C  
ATOM   1882  C   PRO A 115     -20.374  -4.349  54.422  1.00 27.12           C  
ATOM   1883  O   PRO A 115     -21.334  -3.944  53.767  1.00 26.97           O  
ATOM   1884  CB  PRO A 115     -18.330  -2.919  54.243  1.00 23.00           C  
ATOM   1885  CG  PRO A 115     -17.556  -2.456  53.027  1.00 24.85           C  
ATOM   1886  CD  PRO A 115     -18.367  -3.000  51.864  1.00 32.54           C  
ATOM   1887  HA  PRO A 115     -18.339  -5.094  54.186  1.00 28.39           H  
ATOM   1888  HB3 PRO A 115     -17.704  -3.017  55.129  1.00 23.00           H  
ATOM   1889  HB2 PRO A 115     -19.094  -2.171  54.471  1.00 23.00           H  
ATOM   1890  HG3 PRO A 115     -16.579  -2.927  53.054  1.00 24.85           H  
ATOM   1891  HG2 PRO A 115     -17.405  -1.377  52.987  1.00 24.85           H  
ATOM   1892  HD2 PRO A 115     -19.181  -2.321  51.608  1.00 32.54           H  
ATOM   1893  HD3 PRO A 115     -17.731  -3.132  50.989  1.00 32.54           H  
ATOM   1894  N   MET A 116     -20.463  -4.805  55.676  1.00 28.59           N  
ATOM   1895  CA  MET A 116     -21.660  -4.682  56.506  1.00 33.55           C  
ATOM   1896  C   MET A 116     -21.986  -3.203  56.764  1.00 31.39           C  
ATOM   1897  O   MET A 116     -21.070  -2.404  56.970  1.00 30.37           O  
ATOM   1898  CB  MET A 116     -21.451  -5.455  57.820  1.00  0.00           C  
ATOM   1899  CG  MET A 116     -21.317  -6.965  57.583  1.00  0.00           C  
ATOM   1900  SD  MET A 116     -20.721  -7.903  59.009  1.00  0.00           S  
ATOM   1901  CE  MET A 116     -20.075  -9.343  58.117  1.00  0.00           C  
ATOM   1902  HB2 MET A 116     -20.566  -5.083  58.338  1.00  0.00           H  
ATOM   1903  HB3 MET A 116     -22.294  -5.278  58.491  1.00  0.00           H  
ATOM   1904  HG2 MET A 116     -22.275  -7.382  57.270  1.00  0.00           H  
ATOM   1905  HG3 MET A 116     -20.625  -7.152  56.762  1.00  0.00           H  
ATOM   1906  HE1 MET A 116     -19.557 -10.021  58.794  1.00  0.00           H  
ATOM   1907  HE2 MET A 116     -20.885  -9.884  57.627  1.00  0.00           H  
ATOM   1908  HE3 MET A 116     -19.358  -9.032  57.356  1.00  0.00           H  
ATOM   1909  H   MET A 116     -19.626  -5.129  56.146  1.00 28.59           H  
ATOM   1910  HA  MET A 116     -22.494  -5.143  55.980  1.00 33.55           H  
ATOM   1911  N   ASP A 117     -23.285  -2.875  56.737  1.00 37.64           N  
ATOM   1912  CA  ASP A 117     -23.828  -1.551  57.017  1.00 37.09           C  
ATOM   1913  C   ASP A 117     -23.824  -1.343  58.538  1.00 25.18           C  
ATOM   1914  O   ASP A 117     -24.793  -1.672  59.222  1.00 23.64           O  
ATOM   1915  CB  ASP A 117     -25.210  -1.334  56.352  1.00 41.09           C  
ATOM   1916  CG  ASP A 117     -25.657   0.135  56.281  1.00 35.51           C  
ATOM   1917  OD1 ASP A 117     -25.100   0.975  57.024  1.00 37.16           O  
ATOM   1918  OD2 ASP A 117     -26.590   0.389  55.490  1.00 29.25           O1-
ATOM   1919  H   ASP A 117     -23.975  -3.594  56.553  1.00 37.64           H  
ATOM   1920  HA  ASP A 117     -23.154  -0.820  56.580  1.00 37.09           H  
ATOM   1921  HB3 ASP A 117     -25.978  -1.909  56.871  1.00 41.09           H  
ATOM   1922  HB2 ASP A 117     -25.154  -1.712  55.329  1.00 41.09           H  
ATOM   1923  N   LEU A 118     -22.683  -0.826  59.012  1.00 23.06           N  
ATOM   1924  CA  LEU A 118     -22.385  -0.557  60.412  1.00 25.35           C  
ATOM   1925  C   LEU A 118     -22.434   0.955  60.711  1.00 30.04           C  
ATOM   1926  O   LEU A 118     -21.999   1.359  61.788  1.00 31.02           O  
ATOM   1927  CB  LEU A 118     -21.001  -1.159  60.752  1.00 26.36           C  
ATOM   1928  CG  LEU A 118     -20.865  -2.686  60.535  1.00 25.32           C  
ATOM   1929  CD1 LEU A 118     -19.403  -3.138  60.705  1.00 23.61           C  
ATOM   1930  CD2 LEU A 118     -21.812  -3.508  61.426  1.00 29.05           C  
ATOM   1931  H   LEU A 118     -21.931  -0.636  58.364  1.00 23.06           H  
ATOM   1932  HA  LEU A 118     -23.133  -1.029  61.048  1.00 25.35           H  
ATOM   1933  HB3 LEU A 118     -20.758  -0.937  61.789  1.00 26.36           H  
ATOM   1934  HB2 LEU A 118     -20.243  -0.651  60.153  1.00 26.36           H  
ATOM   1935  HG  LEU A 118     -21.134  -2.915  59.508  1.00 25.32           H  
ATOM   1936 HD11 LEU A 118     -19.316  -4.053  61.288  1.00 23.61           H  
ATOM   1937 HD12 LEU A 118     -18.948  -3.329  59.734  1.00 23.61           H  
ATOM   1938 HD13 LEU A 118     -18.797  -2.385  61.206  1.00 23.61           H  
ATOM   1939 HD21 LEU A 118     -21.542  -4.565  61.433  1.00 29.05           H  
ATOM   1940 HD22 LEU A 118     -21.787  -3.161  62.456  1.00 29.05           H  
ATOM   1941 HD23 LEU A 118     -22.841  -3.447  61.069  1.00 29.05           H  
ATOM   1942  N   SER A 119     -22.969   1.769  59.782  1.00 28.33           N  
ATOM   1943  CA  SER A 119     -23.096   3.225  59.915  1.00 30.56           C  
ATOM   1944  C   SER A 119     -24.006   3.676  61.078  1.00 31.08           C  
ATOM   1945  O   SER A 119     -23.744   4.724  61.669  1.00 27.01           O  
ATOM   1946  CB  SER A 119     -23.520   3.827  58.558  1.00 28.50           C  
ATOM   1947  OG  SER A 119     -24.869   3.554  58.228  1.00 28.82           O  
ATOM   1948  H   SER A 119     -23.331   1.371  58.926  1.00 28.33           H  
ATOM   1949  HA  SER A 119     -22.095   3.601  60.134  1.00 30.56           H  
ATOM   1950  HB3 SER A 119     -22.876   3.459  57.757  1.00 28.50           H  
ATOM   1951  HB2 SER A 119     -23.395   4.910  58.582  1.00 28.50           H  
ATOM   1952  HG  SER A 119     -24.930   2.667  57.848  1.00 28.82           H  
ATOM   1953  N   PHE A 120     -25.025   2.862  61.402  1.00 29.97           N  
ATOM   1954  CA  PHE A 120     -25.964   3.085  62.503  1.00 28.78           C  
ATOM   1955  C   PHE A 120     -25.432   2.614  63.870  1.00 33.18           C  
ATOM   1956  O   PHE A 120     -26.030   2.970  64.885  1.00 37.51           O  
ATOM   1957  CB  PHE A 120     -27.297   2.379  62.183  1.00  0.00           C  
ATOM   1958  CG  PHE A 120     -27.996   2.880  60.932  1.00  0.00           C  
ATOM   1959  CD1 PHE A 120     -27.764   2.249  59.690  1.00  0.00           C  
ATOM   1960  CD2 PHE A 120     -28.750   4.072  60.965  1.00  0.00           C  
ATOM   1961  CE1 PHE A 120     -28.331   2.765  58.533  1.00  0.00           C  
ATOM   1962  CE2 PHE A 120     -29.309   4.572  59.796  1.00  0.00           C  
ATOM   1963  CZ  PHE A 120     -29.105   3.917  58.587  1.00  0.00           C  
ATOM   1964  HB2 PHE A 120     -27.133   1.304  62.081  1.00  0.00           H  
ATOM   1965  HB3 PHE A 120     -27.989   2.497  63.018  1.00  0.00           H  
ATOM   1966  HD1 PHE A 120     -27.144   1.366  59.631  1.00  0.00           H  
ATOM   1967  HD2 PHE A 120     -28.896   4.597  61.898  1.00  0.00           H  
ATOM   1968  HE1 PHE A 120     -28.156   2.275  57.586  1.00  0.00           H  
ATOM   1969  HE2 PHE A 120     -29.897   5.477  59.825  1.00  0.00           H  
ATOM   1970  HZ  PHE A 120     -29.538   4.315  57.681  1.00  0.00           H  
ATOM   1971  H   PHE A 120     -25.176   2.028  60.853  1.00 29.97           H  
ATOM   1972  HA  PHE A 120     -26.159   4.156  62.587  1.00 28.78           H  
ATOM   1973  N   ILE A 121     -24.344   1.822  63.886  1.00 39.18           N  
ATOM   1974  CA  ILE A 121     -23.730   1.303  65.106  1.00 37.07           C  
ATOM   1975  C   ILE A 121     -22.867   2.397  65.760  1.00 39.52           C  
ATOM   1976  O   ILE A 121     -22.030   3.005  65.091  1.00 38.96           O  
ATOM   1977  CB  ILE A 121     -22.841   0.054  64.833  1.00  0.00           C  
ATOM   1978  CG1 ILE A 121     -23.596  -1.060  64.072  1.00  0.00           C  
ATOM   1979  CG2 ILE A 121     -22.176  -0.526  66.099  1.00  0.00           C  
ATOM   1980  CD1 ILE A 121     -24.788  -1.683  64.812  1.00  0.00           C  
ATOM   1981  HB  ILE A 121     -22.026   0.364  64.180  1.00  0.00           H  
ATOM   1982 HG12 ILE A 121     -23.949  -0.680  63.115  1.00  0.00           H  
ATOM   1983 HG13 ILE A 121     -22.892  -1.853  63.828  1.00  0.00           H  
ATOM   1984 HG21 ILE A 121     -21.572  -1.400  65.854  1.00  0.00           H  
ATOM   1985 HG22 ILE A 121     -21.517   0.190  66.588  1.00  0.00           H  
ATOM   1986 HG23 ILE A 121     -22.918  -0.833  66.837  1.00  0.00           H  
ATOM   1987 HD11 ILE A 121     -25.284  -2.419  64.180  1.00  0.00           H  
ATOM   1988 HD12 ILE A 121     -24.475  -2.197  65.721  1.00  0.00           H  
ATOM   1989 HD13 ILE A 121     -25.534  -0.935  65.082  1.00  0.00           H  
ATOM   1990  H   ILE A 121     -23.877   1.593  63.019  1.00 39.18           H  
ATOM   1991  HA  ILE A 121     -24.521   1.018  65.803  1.00 37.07           H  
ATOM   1992  N   LYS A 122     -23.108   2.617  67.059  1.00 41.57           N  
ATOM   1993  CA  LYS A 122     -22.439   3.626  67.874  1.00 38.47           C  
ATOM   1994  C   LYS A 122     -21.555   2.935  68.919  1.00 37.19           C  
ATOM   1995  O   LYS A 122     -21.904   1.856  69.403  1.00 39.58           O  
ATOM   1996  CB  LYS A 122     -23.507   4.508  68.554  1.00  0.00           C  
ATOM   1997  CG  LYS A 122     -24.366   5.300  67.550  1.00  0.00           C  
ATOM   1998  CD  LYS A 122     -25.396   6.210  68.231  1.00  0.00           C  
ATOM   1999  CE  LYS A 122     -26.278   6.951  67.217  1.00  0.00           C  
ATOM   2000  NZ  LYS A 122     -27.258   7.819  67.890  1.00  0.00           N1+
ATOM   2001  H   LYS A 122     -23.798   2.056  67.538  1.00 41.57           H  
ATOM   2002  HA  LYS A 122     -21.805   4.264  67.255  1.00 38.47           H  
ATOM   2003  HB2 LYS A 122     -24.153   3.892  69.182  1.00  0.00           H  
ATOM   2004  HB3 LYS A 122     -23.014   5.214  69.224  1.00  0.00           H  
ATOM   2005  HG2 LYS A 122     -23.716   5.899  66.911  1.00  0.00           H  
ATOM   2006  HG3 LYS A 122     -24.890   4.610  66.888  1.00  0.00           H  
ATOM   2007  HD2 LYS A 122     -26.023   5.613  68.895  1.00  0.00           H  
ATOM   2008  HD3 LYS A 122     -24.878   6.932  68.864  1.00  0.00           H  
ATOM   2009  HE2 LYS A 122     -25.662   7.564  66.557  1.00  0.00           H  
ATOM   2010  HE3 LYS A 122     -26.813   6.239  66.588  1.00  0.00           H  
ATOM   2011  HZ1 LYS A 122     -26.773   8.504  68.453  1.00  0.00           H  
ATOM   2012  HZ2 LYS A 122     -27.822   8.292  67.198  1.00  0.00           H  
ATOM   2013  HZ3 LYS A 122     -27.854   7.258  68.482  1.00  0.00           H  
ATOM   2014  N   LEU A 123     -20.435   3.592  69.252  1.00 34.95           N  
ATOM   2015  CA  LEU A 123     -19.480   3.141  70.261  1.00 29.97           C  
ATOM   2016  C   LEU A 123     -19.554   4.075  71.471  1.00 30.71           C  
ATOM   2017  O   LEU A 123     -19.690   5.289  71.305  1.00 35.63           O  
ATOM   2018  CB  LEU A 123     -18.043   3.152  69.690  1.00 22.83           C  
ATOM   2019  CG  LEU A 123     -17.784   2.124  68.568  1.00 21.79           C  
ATOM   2020  CD1 LEU A 123     -18.306   2.607  67.199  1.00 32.06           C  
ATOM   2021  CD2 LEU A 123     -16.287   1.778  68.496  1.00 22.96           C  
ATOM   2022  H   LEU A 123     -20.229   4.484  68.826  1.00 34.95           H  
ATOM   2023  HA  LEU A 123     -19.716   2.127  70.588  1.00 29.97           H  
ATOM   2024  HB3 LEU A 123     -17.364   2.923  70.513  1.00 22.83           H  
ATOM   2025  HB2 LEU A 123     -17.762   4.153  69.361  1.00 22.83           H  
ATOM   2026  HG  LEU A 123     -18.303   1.197  68.819  1.00 21.79           H  
ATOM   2027 HD11 LEU A 123     -17.583   2.441  66.402  1.00 32.06           H  
ATOM   2028 HD12 LEU A 123     -19.221   2.082  66.929  1.00 32.06           H  
ATOM   2029 HD13 LEU A 123     -18.534   3.673  67.199  1.00 32.06           H  
ATOM   2030 HD21 LEU A 123     -16.050   1.182  67.613  1.00 22.96           H  
ATOM   2031 HD22 LEU A 123     -15.674   2.679  68.477  1.00 22.96           H  
ATOM   2032 HD23 LEU A 123     -15.980   1.197  69.365  1.00 22.96           H  
ATOM   2033  N   THR A 124     -19.393   3.490  72.667  1.00 24.19           N  
ATOM   2034  CA  THR A 124     -19.198   4.228  73.918  1.00 27.34           C  
ATOM   2035  C   THR A 124     -17.774   4.849  73.965  1.00 32.99           C  
ATOM   2036  O   THR A 124     -16.896   4.363  73.250  1.00 33.26           O  
ATOM   2037  CB  THR A 124     -19.399   3.299  75.151  1.00  0.00           C  
ATOM   2038  OG1 THR A 124     -18.325   2.399  75.354  1.00  0.00           O  
ATOM   2039  CG2 THR A 124     -20.721   2.514  75.121  1.00  0.00           C  
ATOM   2040  HB  THR A 124     -19.433   3.922  76.044  1.00  0.00           H  
ATOM   2041  HG1 THR A 124     -18.388   1.698  74.700  1.00  0.00           H  
ATOM   2042 HG21 THR A 124     -20.859   1.946  76.041  1.00  0.00           H  
ATOM   2043 HG22 THR A 124     -21.573   3.187  75.021  1.00  0.00           H  
ATOM   2044 HG23 THR A 124     -20.756   1.806  74.292  1.00  0.00           H  
ATOM   2045  H   THR A 124     -19.278   2.487  72.715  1.00 24.19           H  
ATOM   2046  HA  THR A 124     -19.955   5.012  73.944  1.00 27.34           H  
ATOM   2047  N   PRO A 125     -17.540   5.885  74.809  1.00 37.95           N  
ATOM   2048  CA  PRO A 125     -16.197   6.484  74.981  1.00 36.58           C  
ATOM   2049  C   PRO A 125     -15.083   5.509  75.407  1.00 34.59           C  
ATOM   2050  O   PRO A 125     -13.949   5.662  74.956  1.00 34.39           O  
ATOM   2051  CB  PRO A 125     -16.409   7.583  76.035  1.00 39.24           C  
ATOM   2052  CG  PRO A 125     -17.880   7.940  75.924  1.00 33.70           C  
ATOM   2053  CD  PRO A 125     -18.535   6.602  75.609  1.00 35.91           C  
ATOM   2054  HA  PRO A 125     -15.926   6.945  74.029  1.00 36.58           H  
ATOM   2055  HB3 PRO A 125     -15.762   8.447  75.878  1.00 39.24           H  
ATOM   2056  HB2 PRO A 125     -16.210   7.204  77.040  1.00 39.24           H  
ATOM   2057  HG3 PRO A 125     -18.024   8.621  75.084  1.00 33.70           H  
ATOM   2058  HG2 PRO A 125     -18.280   8.419  76.818  1.00 33.70           H  
ATOM   2059  HD2 PRO A 125     -18.717   6.048  76.530  1.00 35.91           H  
ATOM   2060  HD3 PRO A 125     -19.486   6.762  75.104  1.00 35.91           H  
ATOM   2061  N   SER A 126     -15.441   4.509  76.230  1.00 33.49           N  
ATOM   2062  CA  SER A 126     -14.557   3.429  76.666  1.00 34.48           C  
ATOM   2063  C   SER A 126     -14.132   2.506  75.509  1.00 34.70           C  
ATOM   2064  O   SER A 126     -12.973   2.104  75.469  1.00 33.18           O  
ATOM   2065  CB  SER A 126     -15.253   2.629  77.782  1.00  0.00           C  
ATOM   2066  OG  SER A 126     -15.332   3.405  78.961  1.00  0.00           O  
ATOM   2067  HB2 SER A 126     -16.255   2.318  77.481  1.00  0.00           H  
ATOM   2068  HB3 SER A 126     -14.692   1.723  78.015  1.00  0.00           H  
ATOM   2069  HG  SER A 126     -15.770   2.888  79.641  1.00  0.00           H  
ATOM   2070  H   SER A 126     -16.390   4.461  76.569  1.00 33.49           H  
ATOM   2071  HA  SER A 126     -13.647   3.876  77.074  1.00 34.48           H  
ATOM   2072  N   GLN A 127     -15.057   2.233  74.571  1.00 35.35           N  
ATOM   2073  CA  GLN A 127     -14.810   1.473  73.343  1.00 33.96           C  
ATOM   2074  C   GLN A 127     -13.985   2.245  72.296  1.00 28.38           C  
ATOM   2075  O   GLN A 127     -13.256   1.607  71.541  1.00 30.69           O  
ATOM   2076  CB  GLN A 127     -16.151   1.004  72.748  1.00 31.14           C  
ATOM   2077  CG  GLN A 127     -16.848  -0.085  73.588  1.00 32.47           C  
ATOM   2078  CD  GLN A 127     -18.317  -0.295  73.206  1.00 33.85           C  
ATOM   2079  OE1 GLN A 127     -18.817   0.277  72.240  1.00 39.85           O  
ATOM   2080  NE2 GLN A 127     -19.026  -1.111  73.987  1.00 47.86           N  
ATOM   2081  H   GLN A 127     -15.986   2.620  74.670  1.00 35.35           H  
ATOM   2082  HA  GLN A 127     -14.234   0.586  73.609  1.00 33.96           H  
ATOM   2083  HB3 GLN A 127     -16.002   0.619  71.738  1.00 31.14           H  
ATOM   2084  HB2 GLN A 127     -16.805   1.869  72.642  1.00 31.14           H  
ATOM   2085  HG3 GLN A 127     -16.813   0.176  74.646  1.00 32.47           H  
ATOM   2086  HG2 GLN A 127     -16.313  -1.030  73.488  1.00 32.47           H  
ATOM   2087 HE22 GLN A 127     -19.999  -1.286  73.781  1.00 47.86           H  
ATOM   2088 HE21 GLN A 127     -18.598  -1.564  74.781  1.00 47.86           H  
ATOM   2089  N   GLU A 128     -14.079   3.586  72.283  1.00 28.83           N  
ATOM   2090  CA  GLU A 128     -13.243   4.457  71.450  1.00 29.35           C  
ATOM   2091  C   GLU A 128     -11.789   4.530  71.949  1.00 26.45           C  
ATOM   2092  O   GLU A 128     -10.876   4.550  71.124  1.00 28.06           O  
ATOM   2093  CB  GLU A 128     -13.864   5.868  71.352  1.00 27.11           C  
ATOM   2094  CG  GLU A 128     -15.172   5.956  70.534  1.00 28.28           C  
ATOM   2095  CD  GLU A 128     -15.014   5.784  69.016  1.00 23.75           C  
ATOM   2096  OE1 GLU A 128     -13.892   5.488  68.547  1.00 20.32           O  
ATOM   2097  OE2 GLU A 128     -16.040   5.970  68.326  1.00 24.81           O1-
ATOM   2098  H   GLU A 128     -14.723   4.049  72.909  1.00 28.83           H  
ATOM   2099  HA  GLU A 128     -13.205   4.018  70.453  1.00 29.35           H  
ATOM   2100  HB3 GLU A 128     -13.137   6.565  70.930  1.00 27.11           H  
ATOM   2101  HB2 GLU A 128     -14.064   6.241  72.356  1.00 27.11           H  
ATOM   2102  HG3 GLU A 128     -15.628   6.931  70.705  1.00 28.28           H  
ATOM   2103  HG2 GLU A 128     -15.891   5.220  70.891  1.00 28.28           H  
ATOM   2104  N   ALA A 129     -11.596   4.513  73.280  1.00 24.20           N  
ATOM   2105  CA  ALA A 129     -10.285   4.422  73.924  1.00 26.28           C  
ATOM   2106  C   ALA A 129      -9.592   3.067  73.684  1.00 27.06           C  
ATOM   2107  O   ALA A 129      -8.368   3.043  73.551  1.00 28.06           O  
ATOM   2108  CB  ALA A 129     -10.435   4.706  75.425  1.00  0.00           C  
ATOM   2109  HB1 ALA A 129     -10.881   5.687  75.594  1.00  0.00           H  
ATOM   2110  HB2 ALA A 129     -11.073   3.967  75.912  1.00  0.00           H  
ATOM   2111  HB3 ALA A 129      -9.468   4.693  75.929  1.00  0.00           H  
ATOM   2112  H   ALA A 129     -12.397   4.521  73.897  1.00 24.20           H  
ATOM   2113  HA  ALA A 129      -9.648   5.199  73.496  1.00 26.28           H  
ATOM   2114  N   MET A 130     -10.384   1.981  73.575  1.00 27.32           N  
ATOM   2115  CA  MET A 130      -9.922   0.665  73.126  1.00 24.69           C  
ATOM   2116  C   MET A 130      -9.460   0.699  71.660  1.00 27.13           C  
ATOM   2117  O   MET A 130      -8.367   0.217  71.387  1.00 27.92           O  
ATOM   2118  CB  MET A 130     -11.012  -0.413  73.324  1.00  0.00           C  
ATOM   2119  CG  MET A 130     -11.343  -0.737  74.788  1.00  0.00           C  
ATOM   2120  SD  MET A 130     -12.854  -1.727  74.975  1.00  0.00           S  
ATOM   2121  CE  MET A 130     -13.216  -1.430  76.725  1.00  0.00           C  
ATOM   2122  HB2 MET A 130     -11.924  -0.125  72.806  1.00  0.00           H  
ATOM   2123  HB3 MET A 130     -10.690  -1.339  72.845  1.00  0.00           H  
ATOM   2124  HG2 MET A 130     -10.516  -1.284  75.242  1.00  0.00           H  
ATOM   2125  HG3 MET A 130     -11.448   0.176  75.366  1.00  0.00           H  
ATOM   2126  HE1 MET A 130     -14.076  -2.024  77.035  1.00  0.00           H  
ATOM   2127  HE2 MET A 130     -12.363  -1.701  77.346  1.00  0.00           H  
ATOM   2128  HE3 MET A 130     -13.445  -0.377  76.892  1.00  0.00           H  
ATOM   2129  H   MET A 130     -11.379   2.081  73.717  1.00 27.32           H  
ATOM   2130  HA  MET A 130      -9.060   0.387  73.736  1.00 24.69           H  
ATOM   2131  N   VAL A 131     -10.268   1.295  70.764  1.00 26.77           N  
ATOM   2132  CA  VAL A 131      -9.995   1.435  69.328  1.00 22.86           C  
ATOM   2133  C   VAL A 131      -8.694   2.194  69.002  1.00 27.05           C  
ATOM   2134  O   VAL A 131      -7.919   1.703  68.184  1.00 30.79           O  
ATOM   2135  CB  VAL A 131     -11.201   2.098  68.596  1.00 26.45           C  
ATOM   2136  CG1 VAL A 131     -10.911   2.825  67.265  1.00 29.26           C  
ATOM   2137  CG2 VAL A 131     -12.321   1.069  68.383  1.00 29.04           C  
ATOM   2138  H   VAL A 131     -11.152   1.673  71.077  1.00 26.77           H  
ATOM   2139  HA  VAL A 131      -9.876   0.423  68.937  1.00 22.86           H  
ATOM   2140  HB  VAL A 131     -11.606   2.858  69.263  1.00 26.45           H  
ATOM   2141 HG11 VAL A 131     -11.833   3.238  66.863  1.00 29.26           H  
ATOM   2142 HG12 VAL A 131     -10.238   3.674  67.383  1.00 29.26           H  
ATOM   2143 HG13 VAL A 131     -10.486   2.148  66.522  1.00 29.26           H  
ATOM   2144 HG21 VAL A 131     -13.226   1.549  68.010  1.00 29.04           H  
ATOM   2145 HG22 VAL A 131     -12.020   0.301  67.673  1.00 29.04           H  
ATOM   2146 HG23 VAL A 131     -12.585   0.566  69.311  1.00 29.04           H  
ATOM   2147  N   ASP A 132      -8.476   3.356  69.643  1.00 27.91           N  
ATOM   2148  CA  ASP A 132      -7.276   4.183  69.456  1.00 26.28           C  
ATOM   2149  C   ASP A 132      -5.990   3.530  69.991  1.00 32.74           C  
ATOM   2150  O   ASP A 132      -4.934   3.729  69.389  1.00 33.43           O  
ATOM   2151  CB  ASP A 132      -7.430   5.625  69.997  1.00 26.19           C  
ATOM   2152  CG  ASP A 132      -8.579   6.433  69.379  1.00 29.34           C  
ATOM   2153  OD1 ASP A 132      -9.006   6.098  68.251  1.00 28.35           O  
ATOM   2154  OD2 ASP A 132      -8.943   7.449  70.009  1.00 39.94           O1-
ATOM   2155  H   ASP A 132      -9.178   3.719  70.275  1.00 27.91           H  
ATOM   2156  HA  ASP A 132      -7.128   4.266  68.378  1.00 26.28           H  
ATOM   2157  HB3 ASP A 132      -6.505   6.182  69.839  1.00 26.19           H  
ATOM   2158  HB2 ASP A 132      -7.604   5.566  71.073  1.00 26.19           H  
ATOM   2159  N   LYS A 133      -6.102   2.733  71.068  1.00 31.26           N  
ATOM   2160  CA  LYS A 133      -5.001   1.934  71.609  1.00 30.44           C  
ATOM   2161  C   LYS A 133      -4.690   0.715  70.720  1.00 32.32           C  
ATOM   2162  O   LYS A 133      -3.516   0.446  70.467  1.00 30.88           O  
ATOM   2163  CB  LYS A 133      -5.336   1.522  73.055  1.00 30.68           C  
ATOM   2164  CG  LYS A 133      -4.168   0.855  73.809  1.00 42.55           C  
ATOM   2165  CD  LYS A 133      -4.573   0.249  75.161  1.00 36.01           C  
ATOM   2166  CE  LYS A 133      -5.182   1.256  76.148  1.00 32.11           C  
ATOM   2167  NZ  LYS A 133      -5.487   0.614  77.437  1.00 61.67           N1+
ATOM   2168  H   LYS A 133      -7.001   2.622  71.515  1.00 31.26           H  
ATOM   2169  HA  LYS A 133      -4.108   2.563  71.638  1.00 30.44           H  
ATOM   2170  HB3 LYS A 133      -6.204   0.860  73.054  1.00 30.68           H  
ATOM   2171  HB2 LYS A 133      -5.635   2.414  73.605  1.00 30.68           H  
ATOM   2172  HG3 LYS A 133      -3.374   1.587  73.961  1.00 42.55           H  
ATOM   2173  HG2 LYS A 133      -3.728   0.059  73.208  1.00 42.55           H  
ATOM   2174  HD3 LYS A 133      -3.695  -0.216  75.612  1.00 36.01           H  
ATOM   2175  HD2 LYS A 133      -5.282  -0.560  74.985  1.00 36.01           H  
ATOM   2176  HE3 LYS A 133      -6.106   1.678  75.753  1.00 32.11           H  
ATOM   2177  HE2 LYS A 133      -4.493   2.083  76.321  1.00 32.11           H  
ATOM   2178  HZ1 LYS A 133      -6.149  -0.135  77.295  1.00 61.67           H  
ATOM   2179  HZ2 LYS A 133      -4.639   0.242  77.839  1.00 61.67           H  
ATOM   2180  HZ3 LYS A 133      -5.885   1.297  78.067  1.00 61.67           H  
ATOM   2181  N   LEU A 134      -5.743   0.031  70.234  1.00 32.08           N  
ATOM   2182  CA  LEU A 134      -5.656  -1.077  69.281  1.00 25.82           C  
ATOM   2183  C   LEU A 134      -5.056  -0.648  67.934  1.00 27.39           C  
ATOM   2184  O   LEU A 134      -4.379  -1.465  67.323  1.00 23.95           O  
ATOM   2185  CB  LEU A 134      -7.049  -1.718  69.058  1.00 24.22           C  
ATOM   2186  CG  LEU A 134      -7.542  -2.634  70.202  1.00 23.86           C  
ATOM   2187  CD1 LEU A 134      -9.039  -2.978  70.031  1.00 21.49           C  
ATOM   2188  CD2 LEU A 134      -6.665  -3.892  70.359  1.00 31.25           C  
ATOM   2189  H   LEU A 134      -6.679   0.304  70.505  1.00 32.08           H  
ATOM   2190  HA  LEU A 134      -4.985  -1.823  69.707  1.00 25.82           H  
ATOM   2191  HB3 LEU A 134      -7.048  -2.311  68.141  1.00 24.22           H  
ATOM   2192  HB2 LEU A 134      -7.773  -0.922  68.882  1.00 24.22           H  
ATOM   2193  HG  LEU A 134      -7.452  -2.084  71.137  1.00 23.86           H  
ATOM   2194 HD11 LEU A 134      -9.606  -2.672  70.910  1.00 21.49           H  
ATOM   2195 HD12 LEU A 134      -9.482  -2.468  69.174  1.00 21.49           H  
ATOM   2196 HD13 LEU A 134      -9.216  -4.044  69.886  1.00 21.49           H  
ATOM   2197 HD21 LEU A 134      -7.244  -4.802  70.518  1.00 31.25           H  
ATOM   2198 HD22 LEU A 134      -6.029  -4.061  69.490  1.00 31.25           H  
ATOM   2199 HD23 LEU A 134      -6.010  -3.774  71.222  1.00 31.25           H  
ATOM   2200  N   ALA A 135      -5.301   0.600  67.492  1.00 27.15           N  
ATOM   2201  CA  ALA A 135      -4.783   1.168  66.242  1.00 19.46           C  
ATOM   2202  C   ALA A 135      -3.265   1.369  66.262  1.00 26.42           C  
ATOM   2203  O   ALA A 135      -2.605   1.124  65.250  1.00 24.82           O  
ATOM   2204  CB  ALA A 135      -5.504   2.489  65.958  1.00 25.05           C  
ATOM   2205  H   ALA A 135      -5.904   1.204  68.035  1.00 27.15           H  
ATOM   2206  HA  ALA A 135      -5.003   0.485  65.423  1.00 19.46           H  
ATOM   2207  HB1 ALA A 135      -5.183   2.921  65.010  1.00 25.05           H  
ATOM   2208  HB2 ALA A 135      -6.579   2.331  65.902  1.00 25.05           H  
ATOM   2209  HB3 ALA A 135      -5.318   3.228  66.737  1.00 25.05           H  
ATOM   2210  N   GLU A 136      -2.746   1.760  67.435  1.00 20.07           N  
ATOM   2211  CA  GLU A 136      -1.321   1.824  67.727  1.00 20.57           C  
ATOM   2212  C   GLU A 136      -0.689   0.423  67.845  1.00 21.80           C  
ATOM   2213  O   GLU A 136       0.424   0.236  67.357  1.00 21.77           O  
ATOM   2214  CB  GLU A 136      -1.119   2.730  68.956  1.00 19.87           C  
ATOM   2215  CG  GLU A 136       0.347   2.913  69.396  1.00 18.64           C  
ATOM   2216  CD  GLU A 136       0.554   4.029  70.426  1.00 23.08           C  
ATOM   2217  OE1 GLU A 136      -0.444   4.673  70.822  1.00 26.28           O  
ATOM   2218  OE2 GLU A 136       1.732   4.231  70.789  1.00 29.95           O1-
ATOM   2219  H   GLU A 136      -3.365   1.950  68.211  1.00 20.07           H  
ATOM   2220  HA  GLU A 136      -0.832   2.313  66.885  1.00 20.57           H  
ATOM   2221  HB3 GLU A 136      -1.695   2.343  69.798  1.00 19.87           H  
ATOM   2222  HB2 GLU A 136      -1.556   3.704  68.727  1.00 19.87           H  
ATOM   2223  HG3 GLU A 136       0.968   3.136  68.530  1.00 18.64           H  
ATOM   2224  HG2 GLU A 136       0.730   1.985  69.821  1.00 18.64           H  
ATOM   2225  N   ASN A 137      -1.430  -0.547  68.411  1.00 25.13           N  
ATOM   2226  CA  ASN A 137      -1.040  -1.959  68.483  1.00 19.68           C  
ATOM   2227  C   ASN A 137      -1.002  -2.641  67.100  1.00 19.64           C  
ATOM   2228  O   ASN A 137      -0.068  -3.396  66.850  1.00 29.05           O  
ATOM   2229  CB  ASN A 137      -1.980  -2.727  69.440  1.00 22.46           C  
ATOM   2230  CG  ASN A 137      -1.412  -4.077  69.889  1.00 26.97           C  
ATOM   2231  OD1 ASN A 137      -0.733  -4.156  70.908  1.00 32.81           O  
ATOM   2232  ND2 ASN A 137      -1.694  -5.144  69.138  1.00 29.53           N  
ATOM   2233  H   ASN A 137      -2.338  -0.315  68.794  1.00 25.13           H  
ATOM   2234  HA  ASN A 137      -0.022  -2.022  68.874  1.00 19.68           H  
ATOM   2235  HB3 ASN A 137      -2.966  -2.874  68.999  1.00 22.46           H  
ATOM   2236  HB2 ASN A 137      -2.139  -2.134  70.343  1.00 22.46           H  
ATOM   2237 HD22 ASN A 137      -1.369  -6.060  69.412  1.00 29.53           H  
ATOM   2238 HD21 ASN A 137      -2.252  -5.051  68.301  1.00 29.53           H  
ATOM   2239  N   ALA A 138      -2.001  -2.365  66.240  1.00 21.23           N  
ATOM   2240  CA  ALA A 138      -2.136  -2.883  64.874  1.00 20.00           C  
ATOM   2241  C   ALA A 138      -0.968  -2.492  63.962  1.00 19.54           C  
ATOM   2242  O   ALA A 138      -0.553  -3.294  63.127  1.00 23.98           O  
ATOM   2243  CB  ALA A 138      -3.461  -2.417  64.264  1.00 24.32           C  
ATOM   2244  H   ALA A 138      -2.759  -1.769  66.552  1.00 21.23           H  
ATOM   2245  HA  ALA A 138      -2.192  -3.967  64.932  1.00 20.00           H  
ATOM   2246  HB1 ALA A 138      -3.540  -2.695  63.212  1.00 24.32           H  
ATOM   2247  HB2 ALA A 138      -4.291  -2.894  64.779  1.00 24.32           H  
ATOM   2248  HB3 ALA A 138      -3.584  -1.336  64.334  1.00 24.32           H  
ATOM   2249  N   HIS A 139      -0.433  -1.283  64.192  1.00 20.26           N  
ATOM   2250  CA  HIS A 139       0.802  -0.803  63.596  1.00 17.82           C  
ATOM   2251  C   HIS A 139       2.033  -1.594  64.082  1.00 21.36           C  
ATOM   2252  O   HIS A 139       2.875  -1.935  63.257  1.00 17.93           O  
ATOM   2253  CB  HIS A 139       0.941   0.699  63.901  1.00 16.85           C  
ATOM   2254  CG  HIS A 139       2.186   1.308  63.326  1.00 17.81           C  
ATOM   2255  ND1 HIS A 139       2.422   1.295  61.965  1.00 19.08           N1+
ATOM   2256  CD2 HIS A 139       3.350   1.727  63.939  1.00 15.42           C  
ATOM   2257  CE1 HIS A 139       3.653   1.742  61.777  1.00 16.35           C  
ATOM   2258  NE2 HIS A 139       4.247   2.020  62.930  1.00 14.90           N  
ATOM   2259  H   HIS A 139      -0.850  -0.690  64.895  1.00 20.26           H  
ATOM   2260  HA  HIS A 139       0.724  -0.932  62.514  1.00 17.82           H  
ATOM   2261  HB3 HIS A 139       0.945   0.880  64.974  1.00 16.85           H  
ATOM   2262  HB2 HIS A 139       0.086   1.247  63.505  1.00 16.85           H  
ATOM   2263  HD1 HIS A 139       1.759   1.026  61.235  1.00 19.08           H  
ATOM   2264  HD2 HIS A 139       3.620   1.833  64.980  1.00 15.42           H  
ATOM   2265  HE1 HIS A 139       4.103   1.853  60.807  1.00 16.35           H  
ATOM   2266  HE2 HIS A 139       5.191   2.382  63.040  1.00  0.00           H  
ATOM   2267  N   ASN A 140       2.118  -1.859  65.398  1.00 23.11           N  
ATOM   2268  CA  ASN A 140       3.248  -2.540  66.040  1.00 22.95           C  
ATOM   2269  C   ASN A 140       3.317  -4.052  65.744  1.00 25.66           C  
ATOM   2270  O   ASN A 140       4.432  -4.552  65.622  1.00 25.87           O  
ATOM   2271  CB  ASN A 140       3.224  -2.263  67.562  1.00 22.21           C  
ATOM   2272  CG  ASN A 140       3.595  -0.826  67.949  1.00 27.14           C  
ATOM   2273  OD1 ASN A 140       4.505  -0.233  67.375  1.00 32.57           O  
ATOM   2274  ND2 ASN A 140       2.919  -0.273  68.958  1.00 22.75           N  
ATOM   2275  H   ASN A 140       1.379  -1.549  66.014  1.00 23.11           H  
ATOM   2276  HA  ASN A 140       4.142  -2.076  65.618  1.00 22.95           H  
ATOM   2277  HB3 ASN A 140       3.959  -2.895  68.058  1.00 22.21           H  
ATOM   2278  HB2 ASN A 140       2.254  -2.527  67.983  1.00 22.21           H  
ATOM   2279 HD22 ASN A 140       3.137   0.668  69.254  1.00 22.75           H  
ATOM   2280 HD21 ASN A 140       2.165  -0.768  69.409  1.00 22.75           H  
ATOM   2281  N   VAL A 141       2.173  -4.752  65.609  1.00 26.03           N  
ATOM   2282  CA  VAL A 141       2.133  -6.167  65.201  1.00 24.46           C  
ATOM   2283  C   VAL A 141       2.468  -6.351  63.709  1.00 21.24           C  
ATOM   2284  O   VAL A 141       3.190  -7.293  63.382  1.00 28.58           O  
ATOM   2285  CB  VAL A 141       0.774  -6.877  65.480  1.00 23.01           C  
ATOM   2286  CG1 VAL A 141       0.486  -7.024  66.980  1.00 24.69           C  
ATOM   2287  CG2 VAL A 141      -0.433  -6.256  64.763  1.00 24.34           C  
ATOM   2288  H   VAL A 141       1.281  -4.294  65.750  1.00 26.03           H  
ATOM   2289  HA  VAL A 141       2.899  -6.698  65.770  1.00 24.46           H  
ATOM   2290  HB  VAL A 141       0.852  -7.898  65.102  1.00 23.01           H  
ATOM   2291 HG11 VAL A 141      -0.476  -7.509  67.155  1.00 24.69           H  
ATOM   2292 HG12 VAL A 141       1.240  -7.641  67.465  1.00 24.69           H  
ATOM   2293 HG13 VAL A 141       0.461  -6.055  67.473  1.00 24.69           H  
ATOM   2294 HG21 VAL A 141      -1.369  -6.724  65.069  1.00 24.34           H  
ATOM   2295 HG22 VAL A 141      -0.486  -5.203  65.005  1.00 24.34           H  
ATOM   2296 HG23 VAL A 141      -0.372  -6.349  63.680  1.00 24.34           H  
ATOM   2297  N   TRP A 142       1.997  -5.425  62.850  1.00 19.96           N  
ATOM   2298  CA  TRP A 142       2.361  -5.361  61.436  1.00 27.66           C  
ATOM   2299  C   TRP A 142       3.861  -5.096  61.251  1.00 31.03           C  
ATOM   2300  O   TRP A 142       4.518  -5.863  60.551  1.00 30.74           O  
ATOM   2301  CB  TRP A 142       1.492  -4.324  60.694  1.00 24.23           C  
ATOM   2302  CG  TRP A 142       1.958  -3.962  59.313  1.00 20.51           C  
ATOM   2303  CD1 TRP A 142       1.773  -4.707  58.201  1.00 27.93           C  
ATOM   2304  CD2 TRP A 142       2.804  -2.842  58.908  1.00 21.80           C  
ATOM   2305  NE1 TRP A 142       2.409  -4.112  57.132  1.00 27.48           N  
ATOM   2306  CE2 TRP A 142       3.078  -2.971  57.515  1.00 25.68           C  
ATOM   2307  CE3 TRP A 142       3.382  -1.735  59.576  1.00 17.82           C  
ATOM   2308  CZ2 TRP A 142       3.889  -2.061  56.823  1.00 22.53           C  
ATOM   2309  CZ3 TRP A 142       4.202  -0.815  58.891  1.00 17.81           C  
ATOM   2310  CH2 TRP A 142       4.461  -0.981  57.517  1.00 21.05           C  
ATOM   2311  H   TRP A 142       1.399  -4.685  63.190  1.00 19.96           H  
ATOM   2312  HA  TRP A 142       2.161  -6.335  60.986  1.00 27.66           H  
ATOM   2313  HB3 TRP A 142       1.463  -3.398  61.269  1.00 24.23           H  
ATOM   2314  HB2 TRP A 142       0.460  -4.674  60.636  1.00 24.23           H  
ATOM   2315  HD1 TRP A 142       1.191  -5.614  58.168  1.00 27.93           H  
ATOM   2316  HE1 TRP A 142       2.357  -4.471  56.191  1.00 27.48           H  
ATOM   2317  HE3 TRP A 142       3.195  -1.595  60.630  1.00 17.82           H  
ATOM   2318  HZ2 TRP A 142       4.073  -2.209  55.772  1.00 22.53           H  
ATOM   2319  HZ3 TRP A 142       4.641   0.015  59.422  1.00 17.81           H  
ATOM   2320  HH2 TRP A 142       5.098  -0.283  56.996  1.00 21.05           H  
ATOM   2321  N   ALA A 143       4.369  -4.039  61.908  1.00 31.57           N  
ATOM   2322  CA  ALA A 143       5.773  -3.641  61.871  1.00 25.36           C  
ATOM   2323  C   ALA A 143       6.723  -4.726  62.393  1.00 24.12           C  
ATOM   2324  O   ALA A 143       7.794  -4.877  61.817  1.00 35.46           O  
ATOM   2325  CB  ALA A 143       5.967  -2.326  62.638  1.00 22.56           C  
ATOM   2326  H   ALA A 143       3.755  -3.451  62.457  1.00 31.57           H  
ATOM   2327  HA  ALA A 143       6.025  -3.459  60.825  1.00 25.36           H  
ATOM   2328  HB1 ALA A 143       7.010  -2.008  62.616  1.00 22.56           H  
ATOM   2329  HB2 ALA A 143       5.375  -1.523  62.197  1.00 22.56           H  
ATOM   2330  HB3 ALA A 143       5.672  -2.425  63.683  1.00 22.56           H  
ATOM   2331  N   ARG A 144       6.304  -5.491  63.417  1.00 23.51           N  
ATOM   2332  CA  ARG A 144       7.061  -6.618  63.960  1.00 26.87           C  
ATOM   2333  C   ARG A 144       7.208  -7.775  62.954  1.00 31.08           C  
ATOM   2334  O   ARG A 144       8.332  -8.222  62.747  1.00 33.39           O  
ATOM   2335  CB  ARG A 144       6.458  -7.059  65.310  1.00  0.00           C  
ATOM   2336  CG  ARG A 144       7.233  -8.191  66.011  1.00  0.00           C  
ATOM   2337  CD  ARG A 144       6.667  -8.557  67.391  1.00  0.00           C  
ATOM   2338  NE  ARG A 144       5.388  -9.273  67.288  1.00  0.00           N  
ATOM   2339  CZ  ARG A 144       4.627  -9.674  68.322  1.00  0.00           C  
ATOM   2340  NH1 ARG A 144       5.010  -9.468  69.591  1.00  0.00           N  
ATOM   2341  NH2 ARG A 144       3.464 -10.291  68.078  1.00  0.00           N1+
ATOM   2342  HB2 ARG A 144       6.445  -6.195  65.974  1.00  0.00           H  
ATOM   2343  HB3 ARG A 144       5.417  -7.357  65.173  1.00  0.00           H  
ATOM   2344  HG2 ARG A 144       7.151  -9.073  65.376  1.00  0.00           H  
ATOM   2345  HG3 ARG A 144       8.299  -7.974  66.089  1.00  0.00           H  
ATOM   2346  HD2 ARG A 144       7.401  -9.067  68.014  1.00  0.00           H  
ATOM   2347  HD3 ARG A 144       6.414  -7.632  67.911  1.00  0.00           H  
ATOM   2348  HE  ARG A 144       5.051  -9.451  66.350  1.00  0.00           H  
ATOM   2349 HH12 ARG A 144       4.432  -9.785  70.357  1.00  0.00           H  
ATOM   2350 HH11 ARG A 144       5.891  -9.018  69.790  1.00  0.00           H  
ATOM   2351 HH22 ARG A 144       2.869 -10.597  68.835  1.00  0.00           H  
ATOM   2352 HH21 ARG A 144       3.153 -10.454  67.129  1.00  0.00           H  
ATOM   2353  H   ARG A 144       5.407  -5.306  63.844  1.00 23.51           H  
ATOM   2354  HA  ARG A 144       8.067  -6.246  64.168  1.00 26.87           H  
ATOM   2355  N   ASP A 145       6.101  -8.209  62.324  1.00 31.52           N  
ATOM   2356  CA  ASP A 145       6.103  -9.263  61.296  1.00 31.85           C  
ATOM   2357  C   ASP A 145       6.854  -8.872  60.012  1.00 32.32           C  
ATOM   2358  O   ASP A 145       7.508  -9.733  59.423  1.00 30.46           O  
ATOM   2359  CB  ASP A 145       4.698  -9.809  60.948  1.00 35.22           C  
ATOM   2360  CG  ASP A 145       3.915 -10.398  62.128  1.00 37.96           C  
ATOM   2361  OD1 ASP A 145       4.519 -10.609  63.205  1.00 38.37           O  
ATOM   2362  OD2 ASP A 145       2.719 -10.683  61.903  1.00 40.40           O1-
ATOM   2363  H   ASP A 145       5.200  -7.808  62.550  1.00 31.52           H  
ATOM   2364  HA  ASP A 145       6.665 -10.098  61.720  1.00 31.85           H  
ATOM   2365  HB3 ASP A 145       4.786 -10.586  60.187  1.00 35.22           H  
ATOM   2366  HB2 ASP A 145       4.106  -8.993  60.531  1.00 35.22           H  
ATOM   2367  N   ARG A 146       6.790  -7.586  59.627  1.00 29.48           N  
ATOM   2368  CA  ARG A 146       7.567  -7.029  58.521  1.00 29.70           C  
ATOM   2369  C   ARG A 146       9.068  -6.953  58.849  1.00 25.43           C  
ATOM   2370  O   ARG A 146       9.861  -7.340  57.998  1.00 28.51           O  
ATOM   2371  CB  ARG A 146       6.984  -5.665  58.096  1.00 32.22           C  
ATOM   2372  CG  ARG A 146       5.569  -5.756  57.499  1.00 31.52           C  
ATOM   2373  CD  ARG A 146       5.511  -6.330  56.075  1.00 23.61           C  
ATOM   2374  NE  ARG A 146       4.123  -6.612  55.681  1.00 31.73           N  
ATOM   2375  CZ  ARG A 146       3.701  -6.935  54.446  1.00 36.73           C  
ATOM   2376  NH1 ARG A 146       2.399  -7.170  54.241  1.00 33.81           N  
ATOM   2377  NH2 ARG A 146       4.558  -7.027  53.419  1.00 34.46           N1+
ATOM   2378  H   ARG A 146       6.215  -6.937  60.148  1.00 29.48           H  
ATOM   2379  HA  ARG A 146       7.467  -7.714  57.678  1.00 29.70           H  
ATOM   2380  HB3 ARG A 146       7.626  -5.184  57.361  1.00 32.22           H  
ATOM   2381  HB2 ARG A 146       6.967  -4.999  58.961  1.00 32.22           H  
ATOM   2382  HG3 ARG A 146       5.243  -4.719  57.424  1.00 31.52           H  
ATOM   2383  HG2 ARG A 146       4.848  -6.247  58.148  1.00 31.52           H  
ATOM   2384  HD3 ARG A 146       6.190  -7.164  55.904  1.00 23.61           H  
ATOM   2385  HD2 ARG A 146       5.819  -5.535  55.395  1.00 23.61           H  
ATOM   2386  HE  ARG A 146       3.443  -6.587  56.428  1.00 31.73           H  
ATOM   2387 HH12 ARG A 146       2.058  -7.404  53.318  1.00 33.81           H  
ATOM   2388 HH11 ARG A 146       1.739  -7.117  55.004  1.00 33.81           H  
ATOM   2389 HH22 ARG A 146       4.228  -7.272  52.496  1.00 34.46           H  
ATOM   2390 HH21 ARG A 146       5.543  -6.857  53.564  1.00 34.46           H  
ATOM   2391  N   ILE A 147       9.441  -6.529  60.069  1.00 26.08           N  
ATOM   2392  CA  ILE A 147      10.831  -6.501  60.549  1.00 30.92           C  
ATOM   2393  C   ILE A 147      11.471  -7.903  60.672  1.00 31.70           C  
ATOM   2394  O   ILE A 147      12.657  -8.034  60.374  1.00 32.95           O  
ATOM   2395  CB  ILE A 147      10.966  -5.706  61.888  1.00  0.00           C  
ATOM   2396  CG1 ILE A 147      10.785  -4.189  61.641  1.00  0.00           C  
ATOM   2397  CG2 ILE A 147      12.272  -5.931  62.685  1.00  0.00           C  
ATOM   2398  CD1 ILE A 147      10.396  -3.393  62.899  1.00  0.00           C  
ATOM   2399  H   ILE A 147       8.739  -6.212  60.726  1.00 26.08           H  
ATOM   2400  HA  ILE A 147      11.412  -5.971  59.795  1.00 30.92           H  
ATOM   2401  HB  ILE A 147      10.149  -6.036  62.531  1.00  0.00           H  
ATOM   2402 HG12 ILE A 147      11.706  -3.779  61.225  1.00  0.00           H  
ATOM   2403 HG13 ILE A 147      10.030  -4.012  60.874  1.00  0.00           H  
ATOM   2404 HG21 ILE A 147      12.307  -5.300  63.574  1.00  0.00           H  
ATOM   2405 HG22 ILE A 147      12.370  -6.957  63.040  1.00  0.00           H  
ATOM   2406 HG23 ILE A 147      13.149  -5.695  62.081  1.00  0.00           H  
ATOM   2407 HD11 ILE A 147       9.761  -2.545  62.637  1.00  0.00           H  
ATOM   2408 HD12 ILE A 147       9.847  -4.003  63.617  1.00  0.00           H  
ATOM   2409 HD13 ILE A 147      11.279  -2.999  63.401  1.00  0.00           H  
ATOM   2410  N   ARG A 148      10.675  -8.924  61.039  1.00 32.99           N  
ATOM   2411  CA  ARG A 148      11.074 -10.338  61.043  1.00 28.11           C  
ATOM   2412  C   ARG A 148      11.338 -10.883  59.630  1.00 25.56           C  
ATOM   2413  O   ARG A 148      12.312 -11.614  59.450  1.00 27.97           O  
ATOM   2414  CB  ARG A 148       9.996 -11.189  61.739  1.00  0.00           C  
ATOM   2415  CG  ARG A 148       9.942 -11.000  63.262  1.00  0.00           C  
ATOM   2416  CD  ARG A 148       8.786 -11.796  63.888  1.00  0.00           C  
ATOM   2417  NE  ARG A 148       8.583 -11.465  65.305  1.00  0.00           N  
ATOM   2418  CZ  ARG A 148       9.401 -11.762  66.329  1.00  0.00           C  
ATOM   2419  NH1 ARG A 148      10.534 -12.456  66.151  1.00  0.00           N  
ATOM   2420  NH2 ARG A 148       9.069 -11.364  67.563  1.00  0.00           N1+
ATOM   2421  HB2 ARG A 148       9.023 -10.959  61.303  1.00  0.00           H  
ATOM   2422  HB3 ARG A 148      10.170 -12.248  61.540  1.00  0.00           H  
ATOM   2423  HG2 ARG A 148      10.887 -11.379  63.650  1.00  0.00           H  
ATOM   2424  HG3 ARG A 148       9.900  -9.956  63.564  1.00  0.00           H  
ATOM   2425  HD2 ARG A 148       7.866 -11.674  63.314  1.00  0.00           H  
ATOM   2426  HD3 ARG A 148       9.023 -12.860  63.864  1.00  0.00           H  
ATOM   2427  HE  ARG A 148       7.735 -10.953  65.502  1.00  0.00           H  
ATOM   2428 HH12 ARG A 148      11.135 -12.675  66.932  1.00  0.00           H  
ATOM   2429 HH11 ARG A 148      10.788 -12.772  65.227  1.00  0.00           H  
ATOM   2430 HH22 ARG A 148       9.667 -11.580  68.348  1.00  0.00           H  
ATOM   2431 HH21 ARG A 148       8.201 -10.875  67.725  1.00  0.00           H  
ATOM   2432  H   ARG A 148       9.713  -8.733  61.289  1.00 32.99           H  
ATOM   2433  HA  ARG A 148      12.002 -10.418  61.612  1.00 28.11           H  
ATOM   2434  N   GLN A 149      10.510 -10.475  58.651  1.00 23.23           N  
ATOM   2435  CA  GLN A 149      10.739 -10.723  57.224  1.00 25.45           C  
ATOM   2436  C   GLN A 149      11.920  -9.920  56.637  1.00 28.30           C  
ATOM   2437  O   GLN A 149      12.394 -10.277  55.560  1.00 31.61           O  
ATOM   2438  CB  GLN A 149       9.429 -10.519  56.436  1.00 29.81           C  
ATOM   2439  CG  GLN A 149       8.415 -11.656  56.681  1.00 33.52           C  
ATOM   2440  CD  GLN A 149       7.124 -11.514  55.870  1.00 46.24           C  
ATOM   2441  OE1 GLN A 149       7.077 -10.814  54.860  1.00 55.88           O  
ATOM   2442  NE2 GLN A 149       6.069 -12.210  56.298  1.00 35.98           N  
ATOM   2443  H   GLN A 149       9.718  -9.890  58.880  1.00 23.23           H  
ATOM   2444  HA  GLN A 149      11.022 -11.772  57.118  1.00 25.45           H  
ATOM   2445  HB3 GLN A 149       9.652 -10.465  55.369  1.00 29.81           H  
ATOM   2446  HB2 GLN A 149       8.978  -9.562  56.701  1.00 29.81           H  
ATOM   2447  HG3 GLN A 149       8.164 -11.711  57.741  1.00 33.52           H  
ATOM   2448  HG2 GLN A 149       8.867 -12.614  56.420  1.00 33.52           H  
ATOM   2449 HE22 GLN A 149       5.198 -12.168  55.789  1.00 35.98           H  
ATOM   2450 HE21 GLN A 149       6.133 -12.782  57.127  1.00 35.98           H  
ATOM   2451  N   GLY A 150      12.401  -8.907  57.379  1.00 31.84           N  
ATOM   2452  CA  GLY A 150      13.638  -8.175  57.125  1.00 30.03           C  
ATOM   2453  C   GLY A 150      13.385  -6.763  56.579  1.00 34.68           C  
ATOM   2454  O   GLY A 150      14.331  -6.151  56.081  1.00 40.05           O  
ATOM   2455  H   GLY A 150      11.937  -8.695  58.251  1.00 31.84           H  
ATOM   2456  HA3 GLY A 150      14.297  -8.729  56.457  1.00 30.03           H  
ATOM   2457  HA2 GLY A 150      14.173  -8.082  58.069  1.00 30.03           H  
ATOM   2458  N   TRP A 151      12.142  -6.254  56.632  1.00 35.24           N  
ATOM   2459  CA  TRP A 151      11.780  -4.915  56.172  1.00 31.08           C  
ATOM   2460  C   TRP A 151      12.241  -3.819  57.138  1.00 33.11           C  
ATOM   2461  O   TRP A 151      12.121  -3.961  58.354  1.00 30.81           O  
ATOM   2462  CB  TRP A 151      10.269  -4.807  55.873  1.00 27.50           C  
ATOM   2463  CG  TRP A 151       9.686  -5.666  54.781  1.00 28.93           C  
ATOM   2464  CD1 TRP A 151       9.637  -7.019  54.764  1.00 31.89           C  
ATOM   2465  CD2 TRP A 151       9.076  -5.237  53.522  1.00 33.80           C  
ATOM   2466  NE1 TRP A 151       9.065  -7.454  53.588  1.00 32.08           N  
ATOM   2467  CE2 TRP A 151       8.709  -6.400  52.775  1.00 30.01           C  
ATOM   2468  CE3 TRP A 151       8.802  -3.984  52.922  1.00 34.34           C  
ATOM   2469  CZ2 TRP A 151       8.124  -6.324  51.498  1.00 32.92           C  
ATOM   2470  CZ3 TRP A 151       8.207  -3.897  51.646  1.00 33.91           C  
ATOM   2471  CH2 TRP A 151       7.879  -5.063  50.929  1.00 35.76           C  
ATOM   2472  H   TRP A 151      11.396  -6.795  57.052  1.00 35.24           H  
ATOM   2473  HA  TRP A 151      12.318  -4.719  55.253  1.00 31.08           H  
ATOM   2474  HB3 TRP A 151      10.062  -3.782  55.575  1.00 27.50           H  
ATOM   2475  HB2 TRP A 151       9.710  -4.973  56.788  1.00 27.50           H  
ATOM   2476  HD1 TRP A 151      10.017  -7.662  55.541  1.00 31.89           H  
ATOM   2477  HE1 TRP A 151       8.941  -8.433  53.372  1.00 32.08           H  
ATOM   2478  HE3 TRP A 151       9.060  -3.077  53.449  1.00 34.34           H  
ATOM   2479  HZ2 TRP A 151       7.869  -7.224  50.958  1.00 32.92           H  
ATOM   2480  HZ3 TRP A 151       8.001  -2.934  51.207  1.00 33.91           H  
ATOM   2481  HH2 TRP A 151       7.435  -4.986  49.947  1.00 35.76           H  
ATOM   2482  N   THR A 152      12.738  -2.735  56.535  1.00 37.59           N  
ATOM   2483  CA  THR A 152      13.235  -1.533  57.191  1.00 38.75           C  
ATOM   2484  C   THR A 152      12.724  -0.298  56.418  1.00 39.80           C  
ATOM   2485  O   THR A 152      12.016  -0.449  55.420  1.00 36.40           O  
ATOM   2486  CB  THR A 152      14.792  -1.574  57.254  1.00 47.26           C  
ATOM   2487  OG1 THR A 152      15.315  -0.513  58.033  1.00 44.62           O  
ATOM   2488  CG2 THR A 152      15.499  -1.532  55.884  1.00 51.07           C  
ATOM   2489  H   THR A 152      12.776  -2.712  55.524  1.00 37.59           H  
ATOM   2490  HA  THR A 152      12.832  -1.469  58.204  1.00 38.75           H  
ATOM   2491  HB  THR A 152      15.086  -2.496  57.757  1.00 47.26           H  
ATOM   2492  HG1 THR A 152      16.274  -0.535  57.974  1.00 44.62           H  
ATOM   2493 HG21 THR A 152      16.579  -1.629  55.997  1.00 51.07           H  
ATOM   2494 HG22 THR A 152      15.169  -2.351  55.245  1.00 51.07           H  
ATOM   2495 HG23 THR A 152      15.310  -0.600  55.350  1.00 51.07           H  
ATOM   2496  N   TYR A 153      13.057   0.908  56.896  1.00 43.48           N  
ATOM   2497  CA  TYR A 153      12.684   2.162  56.249  1.00 40.41           C  
ATOM   2498  C   TYR A 153      13.433   2.386  54.919  1.00 33.45           C  
ATOM   2499  O   TYR A 153      14.639   2.149  54.838  1.00 37.81           O  
ATOM   2500  CB  TYR A 153      12.908   3.325  57.236  1.00 38.09           C  
ATOM   2501  CG  TYR A 153      12.529   4.690  56.685  1.00 33.55           C  
ATOM   2502  CD1 TYR A 153      13.510   5.516  56.095  1.00 38.36           C  
ATOM   2503  CD2 TYR A 153      11.185   5.112  56.716  1.00 31.04           C  
ATOM   2504  CE1 TYR A 153      13.145   6.747  55.518  1.00 34.64           C  
ATOM   2505  CE2 TYR A 153      10.823   6.351  56.151  1.00 32.29           C  
ATOM   2506  CZ  TYR A 153      11.799   7.162  55.541  1.00 32.84           C  
ATOM   2507  OH  TYR A 153      11.437   8.349  54.976  1.00 32.59           O  
ATOM   2508  H   TYR A 153      13.657   0.974  57.706  1.00 43.48           H  
ATOM   2509  HA  TYR A 153      11.613   2.116  56.040  1.00 40.41           H  
ATOM   2510  HB3 TYR A 153      13.953   3.352  57.550  1.00 38.09           H  
ATOM   2511  HB2 TYR A 153      12.328   3.152  58.143  1.00 38.09           H  
ATOM   2512  HD1 TYR A 153      14.541   5.196  56.060  1.00 38.36           H  
ATOM   2513  HD2 TYR A 153      10.426   4.484  57.160  1.00 31.04           H  
ATOM   2514  HE1 TYR A 153      13.899   7.366  55.055  1.00 34.64           H  
ATOM   2515  HE2 TYR A 153       9.793   6.673  56.174  1.00 32.29           H  
ATOM   2516  HH  TYR A 153      12.180   8.839  54.615  1.00 32.59           H  
ATOM   2517  N   GLY A 154      12.697   2.921  53.938  1.00 32.62           N  
ATOM   2518  CA  GLY A 154      13.241   3.563  52.748  1.00 29.48           C  
ATOM   2519  C   GLY A 154      12.252   4.672  52.378  1.00 32.06           C  
ATOM   2520  O   GLY A 154      11.056   4.545  52.639  1.00 29.39           O  
ATOM   2521  H   GLY A 154      11.711   3.077  54.097  1.00 32.62           H  
ATOM   2522  HA3 GLY A 154      13.331   2.851  51.930  1.00 29.48           H  
ATOM   2523  HA2 GLY A 154      14.227   3.988  52.942  1.00 29.48           H  
ATOM   2524  N   ILE A 155      12.750   5.755  51.757  1.00 38.03           N  
ATOM   2525  CA  ILE A 155      11.956   6.931  51.361  1.00 29.47           C  
ATOM   2526  C   ILE A 155      10.922   6.620  50.251  1.00 25.36           C  
ATOM   2527  O   ILE A 155       9.856   7.236  50.237  1.00 23.56           O  
ATOM   2528  CB  ILE A 155      12.869   8.119  50.920  1.00  0.00           C  
ATOM   2529  CG1 ILE A 155      13.782   8.572  52.087  1.00  0.00           C  
ATOM   2530  CG2 ILE A 155      12.109   9.343  50.352  1.00  0.00           C  
ATOM   2531  CD1 ILE A 155      14.897   9.546  51.675  1.00  0.00           C  
ATOM   2532  H   ILE A 155      13.740   5.806  51.562  1.00 38.03           H  
ATOM   2533  HA  ILE A 155      11.391   7.249  52.240  1.00 29.47           H  
ATOM   2534  HB  ILE A 155      13.522   7.749  50.127  1.00  0.00           H  
ATOM   2535 HG12 ILE A 155      13.170   9.040  52.858  1.00  0.00           H  
ATOM   2536 HG13 ILE A 155      14.252   7.713  52.564  1.00  0.00           H  
ATOM   2537 HG21 ILE A 155      12.783  10.167  50.123  1.00  0.00           H  
ATOM   2538 HG22 ILE A 155      11.593   9.115  49.419  1.00  0.00           H  
ATOM   2539 HG23 ILE A 155      11.370   9.712  51.064  1.00  0.00           H  
ATOM   2540 HD11 ILE A 155      15.773   9.426  52.313  1.00  0.00           H  
ATOM   2541 HD12 ILE A 155      15.216   9.384  50.645  1.00  0.00           H  
ATOM   2542 HD13 ILE A 155      14.567  10.581  51.764  1.00  0.00           H  
ATOM   2543  N   GLN A 156      11.234   5.636  49.393  1.00 32.53           N  
ATOM   2544  CA  GLN A 156      10.328   5.054  48.407  1.00 38.45           C  
ATOM   2545  C   GLN A 156       9.990   3.620  48.842  1.00 41.96           C  
ATOM   2546  O   GLN A 156      10.883   2.890  49.278  1.00 37.09           O  
ATOM   2547  CB  GLN A 156      11.030   5.088  47.027  1.00 35.99           C  
ATOM   2548  CG  GLN A 156      10.251   4.481  45.836  1.00 42.10           C  
ATOM   2549  CD  GLN A 156       8.917   5.170  45.529  1.00 48.60           C  
ATOM   2550  OE1 GLN A 156       8.739   6.356  45.796  1.00 42.02           O  
ATOM   2551  NE2 GLN A 156       7.980   4.429  44.935  1.00 50.79           N  
ATOM   2552  H   GLN A 156      12.123   5.168  49.491  1.00 32.53           H  
ATOM   2553  HA  GLN A 156       9.404   5.633  48.354  1.00 38.45           H  
ATOM   2554  HB3 GLN A 156      11.986   4.568  47.102  1.00 35.99           H  
ATOM   2555  HB2 GLN A 156      11.284   6.122  46.788  1.00 35.99           H  
ATOM   2556  HG3 GLN A 156      10.082   3.416  46.002  1.00 42.10           H  
ATOM   2557  HG2 GLN A 156      10.868   4.547  44.939  1.00 42.10           H  
ATOM   2558 HE22 GLN A 156       7.088   4.838  44.697  1.00 50.79           H  
ATOM   2559 HE21 GLN A 156       8.148   3.454  44.733  1.00 50.79           H  
ATOM   2560  N   GLN A 157       8.713   3.233  48.674  1.00 44.59           N  
ATOM   2561  CA  GLN A 157       8.256   1.858  48.867  1.00 37.35           C  
ATOM   2562  C   GLN A 157       8.700   1.015  47.666  1.00 39.62           C  
ATOM   2563  O   GLN A 157       8.276   1.292  46.543  1.00 35.18           O  
ATOM   2564  CB  GLN A 157       6.723   1.829  49.043  1.00 36.37           C  
ATOM   2565  CG  GLN A 157       6.168   0.436  49.421  1.00 42.61           C  
ATOM   2566  CD  GLN A 157       4.647   0.425  49.606  1.00 46.26           C  
ATOM   2567  OE1 GLN A 157       3.936   1.255  49.046  1.00 54.77           O  
ATOM   2568  NE2 GLN A 157       4.132  -0.538  50.373  1.00 43.48           N  
ATOM   2569  H   GLN A 157       8.034   3.882  48.304  1.00 44.59           H  
ATOM   2570  HA  GLN A 157       8.710   1.460  49.777  1.00 37.35           H  
ATOM   2571  HB3 GLN A 157       6.246   2.182  48.126  1.00 36.37           H  
ATOM   2572  HB2 GLN A 157       6.436   2.543  49.815  1.00 36.37           H  
ATOM   2573  HG3 GLN A 157       6.642   0.092  50.342  1.00 42.61           H  
ATOM   2574  HG2 GLN A 157       6.412  -0.297  48.652  1.00 42.61           H  
ATOM   2575 HE22 GLN A 157       3.130  -0.585  50.506  1.00 43.48           H  
ATOM   2576 HE21 GLN A 157       4.728  -1.220  50.818  1.00 43.48           H  
ATOM   2577  N   ASP A 158       9.541   0.009  47.939  1.00 47.56           N  
ATOM   2578  CA  ASP A 158       9.994  -0.961  46.951  1.00 45.66           C  
ATOM   2579  C   ASP A 158       9.262  -2.275  47.261  1.00 47.38           C  
ATOM   2580  O   ASP A 158       9.225  -2.698  48.417  1.00 44.50           O  
ATOM   2581  CB  ASP A 158      11.534  -1.123  46.995  1.00 43.78           C  
ATOM   2582  CG  ASP A 158      12.152  -1.789  45.757  1.00 51.64           C  
ATOM   2583  OD1 ASP A 158      11.397  -2.240  44.868  1.00 51.52           O  
ATOM   2584  OD2 ASP A 158      13.400  -1.848  45.727  1.00 55.63           O1-
ATOM   2585  H   ASP A 158       9.817  -0.168  48.895  1.00 47.56           H  
ATOM   2586  HA  ASP A 158       9.710  -0.631  45.950  1.00 45.66           H  
ATOM   2587  HB3 ASP A 158      11.817  -1.704  47.874  1.00 43.78           H  
ATOM   2588  HB2 ASP A 158      11.980  -0.133  47.093  1.00 43.78           H  
ATOM   2589  N   VAL A 159       8.692  -2.885  46.214  1.00 52.14           N  
ATOM   2590  CA  VAL A 159       8.045  -4.195  46.279  1.00 50.39           C  
ATOM   2591  C   VAL A 159       9.052  -5.351  46.092  1.00 50.29           C  
ATOM   2592  O   VAL A 159       8.753  -6.465  46.521  1.00 55.09           O  
ATOM   2593  CB  VAL A 159       6.922  -4.329  45.212  1.00  0.00           C  
ATOM   2594  CG1 VAL A 159       5.783  -3.325  45.467  1.00  0.00           C  
ATOM   2595  CG2 VAL A 159       7.404  -4.251  43.748  1.00  0.00           C  
ATOM   2596  HB  VAL A 159       6.475  -5.317  45.336  1.00  0.00           H  
ATOM   2597 HG11 VAL A 159       4.958  -3.478  44.769  1.00  0.00           H  
ATOM   2598 HG12 VAL A 159       5.382  -3.432  46.475  1.00  0.00           H  
ATOM   2599 HG13 VAL A 159       6.121  -2.294  45.352  1.00  0.00           H  
ATOM   2600 HG21 VAL A 159       6.562  -4.316  43.059  1.00  0.00           H  
ATOM   2601 HG22 VAL A 159       7.919  -3.311  43.546  1.00  0.00           H  
ATOM   2602 HG23 VAL A 159       8.083  -5.065  43.494  1.00  0.00           H  
ATOM   2603  H   VAL A 159       8.767  -2.468  45.297  1.00 52.14           H  
ATOM   2604  HA  VAL A 159       7.589  -4.320  47.263  1.00 50.39           H  
ATOM   2605  N   LYS A 160      10.222  -5.067  45.486  1.00 46.26           N  
ATOM   2606  CA  LYS A 160      11.329  -6.010  45.325  1.00 55.13           C  
ATOM   2607  C   LYS A 160      12.083  -6.160  46.652  1.00 51.49           C  
ATOM   2608  O   LYS A 160      11.958  -7.190  47.315  1.00 54.22           O  
ATOM   2609  CB  LYS A 160      12.278  -5.535  44.201  1.00  0.00           C  
ATOM   2610  CG  LYS A 160      11.640  -5.492  42.807  1.00  0.00           C  
ATOM   2611  CD  LYS A 160      12.652  -5.057  41.738  1.00  0.00           C  
ATOM   2612  CE  LYS A 160      12.038  -4.989  40.335  1.00  0.00           C  
ATOM   2613  NZ  LYS A 160      13.035  -4.574  39.335  1.00  0.00           N1+
ATOM   2614  H   LYS A 160      10.406  -4.118  45.185  1.00 46.26           H  
ATOM   2615  HA  LYS A 160      10.927  -6.986  45.046  1.00 55.13           H  
ATOM   2616  HB2 LYS A 160      12.679  -4.546  44.430  1.00  0.00           H  
ATOM   2617  HB3 LYS A 160      13.139  -6.204  44.163  1.00  0.00           H  
ATOM   2618  HG2 LYS A 160      11.238  -6.474  42.558  1.00  0.00           H  
ATOM   2619  HG3 LYS A 160      10.796  -4.801  42.809  1.00  0.00           H  
ATOM   2620  HD2 LYS A 160      13.061  -4.080  42.005  1.00  0.00           H  
ATOM   2621  HD3 LYS A 160      13.495  -5.750  41.734  1.00  0.00           H  
ATOM   2622  HE2 LYS A 160      11.636  -5.962  40.050  1.00  0.00           H  
ATOM   2623  HE3 LYS A 160      11.209  -4.280  40.320  1.00  0.00           H  
ATOM   2624  HZ1 LYS A 160      12.601  -4.536  38.423  1.00  0.00           H  
ATOM   2625  HZ2 LYS A 160      13.394  -3.661  39.572  1.00  0.00           H  
ATOM   2626  HZ3 LYS A 160      13.794  -5.240  39.317  1.00  0.00           H  
ATOM   2627  N   ASN A 161      12.841  -5.111  47.008  1.00 45.59           N  
ATOM   2628  CA  ASN A 161      13.593  -4.999  48.255  1.00 40.90           C  
ATOM   2629  C   ASN A 161      12.657  -4.631  49.409  1.00 35.72           C  
ATOM   2630  O   ASN A 161      11.542  -4.161  49.190  1.00 36.86           O  
ATOM   2631  CB  ASN A 161      14.698  -3.936  48.096  1.00  0.00           C  
ATOM   2632  CG  ASN A 161      15.738  -4.304  47.040  1.00  0.00           C  
ATOM   2633  OD1 ASN A 161      16.603  -5.141  47.284  1.00  0.00           O  
ATOM   2634  ND2 ASN A 161      15.660  -3.672  45.868  1.00  0.00           N  
ATOM   2635  H   ASN A 161      12.866  -4.299  46.406  1.00 45.59           H  
ATOM   2636  HA  ASN A 161      14.054  -5.967  48.465  1.00 40.90           H  
ATOM   2637  HB2 ASN A 161      14.260  -2.973  47.844  1.00  0.00           H  
ATOM   2638  HB3 ASN A 161      15.229  -3.799  49.039  1.00  0.00           H  
ATOM   2639 HD22 ASN A 161      16.322  -3.876  45.134  1.00  0.00           H  
ATOM   2640 HD21 ASN A 161      14.929  -2.984  45.706  1.00  0.00           H  
ATOM   2641  N   ARG A 162      13.141  -4.860  50.632  1.00 31.32           N  
ATOM   2642  CA  ARG A 162      12.349  -4.725  51.845  1.00 34.13           C  
ATOM   2643  C   ARG A 162      12.422  -3.286  52.404  1.00 34.70           C  
ATOM   2644  O   ARG A 162      13.011  -3.062  53.462  1.00 28.65           O  
ATOM   2645  CB  ARG A 162      12.774  -5.836  52.826  1.00  0.00           C  
ATOM   2646  CG  ARG A 162      12.843  -7.251  52.222  1.00  0.00           C  
ATOM   2647  CD  ARG A 162      13.107  -8.328  53.279  1.00  0.00           C  
ATOM   2648  NE  ARG A 162      14.475  -8.259  53.812  1.00  0.00           N  
ATOM   2649  CZ  ARG A 162      15.506  -9.041  53.458  1.00  0.00           C  
ATOM   2650  NH1 ARG A 162      15.359 -10.017  52.551  1.00  0.00           N  
ATOM   2651  NH2 ARG A 162      16.702  -8.841  54.026  1.00  0.00           N1+
ATOM   2652  HB2 ARG A 162      13.725  -5.594  53.303  1.00  0.00           H  
ATOM   2653  HB3 ARG A 162      12.021  -5.883  53.600  1.00  0.00           H  
ATOM   2654  HG2 ARG A 162      11.950  -7.501  51.647  1.00  0.00           H  
ATOM   2655  HG3 ARG A 162      13.675  -7.266  51.518  1.00  0.00           H  
ATOM   2656  HD2 ARG A 162      12.494  -8.066  54.139  1.00  0.00           H  
ATOM   2657  HD3 ARG A 162      12.771  -9.324  52.991  1.00  0.00           H  
ATOM   2658  HE  ARG A 162      14.642  -7.517  54.481  1.00  0.00           H  
ATOM   2659 HH12 ARG A 162      16.138 -10.605  52.290  1.00  0.00           H  
ATOM   2660 HH11 ARG A 162      14.455 -10.178  52.132  1.00  0.00           H  
ATOM   2661 HH22 ARG A 162      17.492  -9.419  53.777  1.00  0.00           H  
ATOM   2662 HH21 ARG A 162      16.822  -8.112  54.714  1.00  0.00           H  
ATOM   2663  H   ARG A 162      14.074  -5.228  50.745  1.00 31.32           H  
ATOM   2664  HA  ARG A 162      11.299  -4.910  51.611  1.00 34.13           H  
ATOM   2665  N   ARG A 163      11.831  -2.335  51.654  1.00 36.14           N  
ATOM   2666  CA  ARG A 163      11.680  -0.925  52.025  1.00 35.90           C  
ATOM   2667  C   ARG A 163      10.194  -0.551  52.053  1.00 30.09           C  
ATOM   2668  O   ARG A 163       9.463  -0.900  51.126  1.00 33.06           O  
ATOM   2669  CB  ARG A 163      12.358   0.019  51.009  1.00 30.54           C  
ATOM   2670  CG  ARG A 163      13.891   0.014  50.961  1.00 31.86           C  
ATOM   2671  CD  ARG A 163      14.465  -1.162  50.169  1.00 35.55           C  
ATOM   2672  NE  ARG A 163      15.800  -0.849  49.642  1.00 42.67           N  
ATOM   2673  CZ  ARG A 163      16.031  -0.146  48.518  1.00 47.44           C  
ATOM   2674  NH1 ARG A 163      17.291   0.145  48.170  1.00 52.25           N  
ATOM   2675  NH2 ARG A 163      15.025   0.269  47.734  1.00 44.79           N1+
ATOM   2676  H   ARG A 163      11.375  -2.610  50.794  1.00 36.14           H  
ATOM   2677  HA  ARG A 163      12.118  -0.741  53.002  1.00 35.90           H  
ATOM   2678  HB3 ARG A 163      12.071   1.037  51.275  1.00 30.54           H  
ATOM   2679  HB2 ARG A 163      11.954  -0.131  50.006  1.00 30.54           H  
ATOM   2680  HG3 ARG A 163      14.262   0.002  51.987  1.00 31.86           H  
ATOM   2681  HG2 ARG A 163      14.248   0.947  50.521  1.00 31.86           H  
ATOM   2682  HD3 ARG A 163      13.768  -1.568  49.439  1.00 35.55           H  
ATOM   2683  HD2 ARG A 163      14.662  -1.963  50.882  1.00 35.55           H  
ATOM   2684  HE  ARG A 163      16.583  -1.116  50.220  1.00 42.67           H  
ATOM   2685 HH12 ARG A 163      17.481   0.665  47.326  1.00 52.25           H  
ATOM   2686 HH11 ARG A 163      18.064  -0.165  48.741  1.00 52.25           H  
ATOM   2687 HH22 ARG A 163      15.209   0.775  46.879  1.00 44.79           H  
ATOM   2688 HH21 ARG A 163      14.072   0.025  47.962  1.00 44.79           H  
ATOM   2689  N   ASN A 164       9.804   0.239  53.064  1.00 30.93           N  
ATOM   2690  CA  ASN A 164       8.485   0.862  53.154  1.00 30.35           C  
ATOM   2691  C   ASN A 164       8.620   2.128  54.030  1.00 32.55           C  
ATOM   2692  O   ASN A 164       9.110   2.000  55.153  1.00 32.14           O  
ATOM   2693  CB  ASN A 164       7.480  -0.144  53.774  1.00 34.00           C  
ATOM   2694  CG  ASN A 164       6.003   0.216  53.565  1.00 38.91           C  
ATOM   2695  OD1 ASN A 164       5.656   1.271  53.044  1.00 42.93           O  
ATOM   2696  ND2 ASN A 164       5.107  -0.677  53.980  1.00 43.82           N  
ATOM   2697  H   ASN A 164      10.460   0.482  53.794  1.00 30.93           H  
ATOM   2698  HA  ASN A 164       8.137   1.122  52.157  1.00 30.35           H  
ATOM   2699  HB3 ASN A 164       7.670  -0.294  54.835  1.00 34.00           H  
ATOM   2700  HB2 ASN A 164       7.611  -1.117  53.300  1.00 34.00           H  
ATOM   2701 HD22 ASN A 164       4.119  -0.493  53.869  1.00 43.82           H  
ATOM   2702 HD21 ASN A 164       5.406  -1.544  54.402  1.00 43.82           H  
ATOM   2703  N   PRO A 165       8.176   3.316  53.542  1.00 25.54           N  
ATOM   2704  CA  PRO A 165       8.102   4.548  54.356  1.00 21.92           C  
ATOM   2705  C   PRO A 165       7.293   4.469  55.664  1.00 19.82           C  
ATOM   2706  O   PRO A 165       7.581   5.237  56.580  1.00 25.48           O  
ATOM   2707  CB  PRO A 165       7.483   5.593  53.412  1.00 20.72           C  
ATOM   2708  CG  PRO A 165       7.817   5.104  52.019  1.00 28.26           C  
ATOM   2709  CD  PRO A 165       7.783   3.593  52.160  1.00 26.33           C  
ATOM   2710  HA  PRO A 165       9.128   4.835  54.584  1.00 21.92           H  
ATOM   2711  HB3 PRO A 165       7.859   6.600  53.595  1.00 20.72           H  
ATOM   2712  HB2 PRO A 165       6.397   5.621  53.524  1.00 20.72           H  
ATOM   2713  HG3 PRO A 165       8.827   5.417  51.770  1.00 28.26           H  
ATOM   2714  HG2 PRO A 165       7.150   5.486  51.246  1.00 28.26           H  
ATOM   2715  HD2 PRO A 165       6.774   3.228  51.984  1.00 26.33           H  
ATOM   2716  HD3 PRO A 165       8.460   3.142  51.437  1.00 26.33           H  
ATOM   2717  N   ARG A 166       6.303   3.560  55.729  1.00 19.29           N  
ATOM   2718  CA  ARG A 166       5.421   3.385  56.886  1.00 22.05           C  
ATOM   2719  C   ARG A 166       6.099   2.732  58.108  1.00 20.48           C  
ATOM   2720  O   ARG A 166       5.534   2.835  59.194  1.00 15.59           O  
ATOM   2721  CB  ARG A 166       4.145   2.614  56.459  1.00 27.97           C  
ATOM   2722  CG  ARG A 166       2.856   3.440  56.620  1.00 24.84           C  
ATOM   2723  CD  ARG A 166       2.629   4.494  55.522  1.00 19.67           C  
ATOM   2724  NE  ARG A 166       2.221   3.877  54.249  1.00 32.34           N  
ATOM   2725  CZ  ARG A 166       0.957   3.724  53.817  1.00 36.72           C  
ATOM   2726  NH1 ARG A 166       0.726   3.031  52.694  1.00 41.30           N  
ATOM   2727  NH2 ARG A 166      -0.083   4.244  54.484  1.00 43.51           N1+
ATOM   2728  H   ARG A 166       6.121   2.963  54.934  1.00 19.29           H  
ATOM   2729  HA  ARG A 166       5.126   4.385  57.213  1.00 22.05           H  
ATOM   2730  HB3 ARG A 166       4.023   1.725  57.076  1.00 27.97           H  
ATOM   2731  HB2 ARG A 166       4.225   2.239  55.438  1.00 27.97           H  
ATOM   2732  HG3 ARG A 166       2.753   3.860  57.619  1.00 24.84           H  
ATOM   2733  HG2 ARG A 166       2.043   2.718  56.527  1.00 24.84           H  
ATOM   2734  HD3 ARG A 166       3.605   4.912  55.276  1.00 19.67           H  
ATOM   2735  HD2 ARG A 166       2.024   5.344  55.839  1.00 19.67           H  
ATOM   2736  HE  ARG A 166       2.963   3.455  53.709  1.00 32.34           H  
ATOM   2737 HH12 ARG A 166      -0.218   2.874  52.372  1.00 41.30           H  
ATOM   2738 HH11 ARG A 166       1.486   2.609  52.179  1.00 41.30           H  
ATOM   2739 HH22 ARG A 166      -1.027   4.092  54.160  1.00 43.51           H  
ATOM   2740 HH21 ARG A 166       0.060   4.797  55.321  1.00 43.51           H  
ATOM   2741  N   LEU A 167       7.274   2.096  57.937  1.00 19.49           N  
ATOM   2742  CA  LEU A 167       8.058   1.463  59.005  1.00 19.02           C  
ATOM   2743  C   LEU A 167       8.801   2.515  59.850  1.00 16.84           C  
ATOM   2744  O   LEU A 167      10.001   2.727  59.677  1.00 14.72           O  
ATOM   2745  CB  LEU A 167       9.018   0.426  58.381  1.00 28.21           C  
ATOM   2746  CG  LEU A 167       8.300  -0.844  57.876  1.00 29.55           C  
ATOM   2747  CD1 LEU A 167       9.142  -1.576  56.831  1.00 35.88           C  
ATOM   2748  CD2 LEU A 167       7.888  -1.795  59.020  1.00 20.68           C  
ATOM   2749  H   LEU A 167       7.691   2.076  57.016  1.00 19.49           H  
ATOM   2750  HA  LEU A 167       7.377   0.933  59.674  1.00 19.02           H  
ATOM   2751  HB3 LEU A 167       9.783   0.124  59.098  1.00 28.21           H  
ATOM   2752  HB2 LEU A 167       9.562   0.904  57.566  1.00 28.21           H  
ATOM   2753  HG  LEU A 167       7.395  -0.529  57.359  1.00 29.55           H  
ATOM   2754 HD11 LEU A 167       8.520  -2.270  56.265  1.00 35.88           H  
ATOM   2755 HD12 LEU A 167       9.587  -0.885  56.117  1.00 35.88           H  
ATOM   2756 HD13 LEU A 167       9.945  -2.138  57.304  1.00 35.88           H  
ATOM   2757 HD21 LEU A 167       6.805  -1.905  59.061  1.00 20.68           H  
ATOM   2758 HD22 LEU A 167       8.304  -2.795  58.894  1.00 20.68           H  
ATOM   2759 HD23 LEU A 167       8.212  -1.434  59.996  1.00 20.68           H  
ATOM   2760  N   VAL A 168       8.039   3.158  60.744  1.00 17.22           N  
ATOM   2761  CA  VAL A 168       8.459   4.187  61.697  1.00 15.90           C  
ATOM   2762  C   VAL A 168       7.612   4.028  62.984  1.00 13.36           C  
ATOM   2763  O   VAL A 168       6.579   3.365  62.920  1.00 16.32           O  
ATOM   2764  CB  VAL A 168       8.245   5.621  61.112  1.00 16.79           C  
ATOM   2765  CG1 VAL A 168       9.178   5.912  59.924  1.00 15.40           C  
ATOM   2766  CG2 VAL A 168       6.786   5.967  60.742  1.00 16.94           C  
ATOM   2767  H   VAL A 168       7.055   2.931  60.782  1.00 17.22           H  
ATOM   2768  HA  VAL A 168       9.511   4.031  61.935  1.00 15.90           H  
ATOM   2769  HB  VAL A 168       8.534   6.335  61.880  1.00 16.79           H  
ATOM   2770 HG11 VAL A 168       9.114   6.958  59.623  1.00 15.40           H  
ATOM   2771 HG12 VAL A 168      10.218   5.707  60.179  1.00 15.40           H  
ATOM   2772 HG13 VAL A 168       8.922   5.309  59.053  1.00 15.40           H  
ATOM   2773 HG21 VAL A 168       6.712   6.991  60.376  1.00 16.94           H  
ATOM   2774 HG22 VAL A 168       6.408   5.313  59.956  1.00 16.94           H  
ATOM   2775 HG23 VAL A 168       6.112   5.889  61.592  1.00 16.94           H  
ATOM   2776  N   PRO A 169       7.999   4.645  64.127  1.00 19.17           N  
ATOM   2777  CA  PRO A 169       7.127   4.730  65.324  1.00 15.26           C  
ATOM   2778  C   PRO A 169       5.765   5.405  65.067  1.00 16.61           C  
ATOM   2779  O   PRO A 169       5.652   6.207  64.140  1.00 19.08           O  
ATOM   2780  CB  PRO A 169       7.965   5.536  66.329  1.00 12.63           C  
ATOM   2781  CG  PRO A 169       9.405   5.319  65.898  1.00 14.29           C  
ATOM   2782  CD  PRO A 169       9.307   5.249  64.381  1.00 16.11           C  
ATOM   2783  HA  PRO A 169       6.975   3.715  65.696  1.00 15.26           H  
ATOM   2784  HB3 PRO A 169       7.794   5.227  67.361  1.00 12.63           H  
ATOM   2785  HB2 PRO A 169       7.725   6.597  66.263  1.00 12.63           H  
ATOM   2786  HG3 PRO A 169       9.758   4.362  66.285  1.00 14.29           H  
ATOM   2787  HG2 PRO A 169      10.084   6.096  66.251  1.00 14.29           H  
ATOM   2788  HD2 PRO A 169       9.334   6.252  63.961  1.00 16.11           H  
ATOM   2789  HD3 PRO A 169      10.138   4.678  63.967  1.00 16.11           H  
ATOM   2790  N   TYR A 170       4.755   5.074  65.891  1.00 17.70           N  
ATOM   2791  CA  TYR A 170       3.390   5.600  65.751  1.00 21.09           C  
ATOM   2792  C   TYR A 170       3.287   7.131  65.934  1.00 18.88           C  
ATOM   2793  O   TYR A 170       2.406   7.741  65.339  1.00 22.14           O  
ATOM   2794  CB  TYR A 170       2.433   4.838  66.692  1.00 16.92           C  
ATOM   2795  CG  TYR A 170       0.957   4.947  66.336  1.00 13.50           C  
ATOM   2796  CD1 TYR A 170       0.455   4.229  65.231  1.00 14.76           C  
ATOM   2797  CD2 TYR A 170       0.076   5.732  67.111  1.00 17.91           C  
ATOM   2798  CE1 TYR A 170      -0.913   4.285  64.902  1.00 14.78           C  
ATOM   2799  CE2 TYR A 170      -1.294   5.788  66.784  1.00 18.36           C  
ATOM   2800  CZ  TYR A 170      -1.790   5.064  65.681  1.00 17.17           C  
ATOM   2801  OH  TYR A 170      -3.116   5.117  65.364  1.00 23.00           O  
ATOM   2802  H   TYR A 170       4.911   4.417  66.642  1.00 17.70           H  
ATOM   2803  HA  TYR A 170       3.083   5.388  64.725  1.00 21.09           H  
ATOM   2804  HB3 TYR A 170       2.595   5.136  67.730  1.00 16.92           H  
ATOM   2805  HB2 TYR A 170       2.672   3.774  66.655  1.00 16.92           H  
ATOM   2806  HD1 TYR A 170       1.119   3.621  64.637  1.00 14.76           H  
ATOM   2807  HD2 TYR A 170       0.445   6.281  67.965  1.00 17.91           H  
ATOM   2808  HE1 TYR A 170      -1.284   3.725  64.056  1.00 14.78           H  
ATOM   2809  HE2 TYR A 170      -1.965   6.383  67.386  1.00 18.36           H  
ATOM   2810  HH  TYR A 170      -3.345   4.580  64.602  1.00 23.00           H  
ATOM   2811  N   THR A 171       4.209   7.747  66.691  1.00 15.81           N  
ATOM   2812  CA  THR A 171       4.302   9.204  66.823  1.00 13.10           C  
ATOM   2813  C   THR A 171       4.881   9.891  65.561  1.00 15.06           C  
ATOM   2814  O   THR A 171       4.487  11.022  65.277  1.00 17.90           O  
ATOM   2815  CB  THR A 171       5.159   9.599  68.054  1.00  0.00           C  
ATOM   2816  OG1 THR A 171       6.517   9.233  67.908  1.00  0.00           O  
ATOM   2817  CG2 THR A 171       4.636   9.013  69.375  1.00  0.00           C  
ATOM   2818  HB  THR A 171       5.139  10.686  68.148  1.00  0.00           H  
ATOM   2819  HG1 THR A 171       6.977   9.426  68.728  1.00  0.00           H  
ATOM   2820 HG21 THR A 171       5.220   9.372  70.223  1.00  0.00           H  
ATOM   2821 HG22 THR A 171       3.599   9.303  69.546  1.00  0.00           H  
ATOM   2822 HG23 THR A 171       4.681   7.924  69.382  1.00  0.00           H  
ATOM   2823  H   THR A 171       4.927   7.210  67.156  1.00 15.81           H  
ATOM   2824  HA  THR A 171       3.295   9.597  66.981  1.00 13.10           H  
ATOM   2825  N   LEU A 172       5.754   9.190  64.812  1.00 16.66           N  
ATOM   2826  CA  LEU A 172       6.354   9.647  63.553  1.00 14.02           C  
ATOM   2827  C   LEU A 172       5.449   9.402  62.331  1.00 16.91           C  
ATOM   2828  O   LEU A 172       5.710   9.999  61.287  1.00 27.26           O  
ATOM   2829  CB  LEU A 172       7.724   8.955  63.342  1.00 13.73           C  
ATOM   2830  CG  LEU A 172       8.916   9.625  64.063  1.00 15.14           C  
ATOM   2831  CD1 LEU A 172       8.796   9.597  65.596  1.00 18.33           C  
ATOM   2832  CD2 LEU A 172      10.254   9.014  63.595  1.00 15.77           C  
ATOM   2833  H   LEU A 172       6.007   8.257  65.102  1.00 16.66           H  
ATOM   2834  HA  LEU A 172       6.515  10.725  63.607  1.00 14.02           H  
ATOM   2835  HB3 LEU A 172       7.961   8.963  62.276  1.00 13.73           H  
ATOM   2836  HB2 LEU A 172       7.659   7.901  63.612  1.00 13.73           H  
ATOM   2837  HG  LEU A 172       8.931  10.672  63.758  1.00 15.14           H  
ATOM   2838 HD11 LEU A 172       9.765   9.528  66.091  1.00 18.33           H  
ATOM   2839 HD12 LEU A 172       8.315  10.505  65.962  1.00 18.33           H  
ATOM   2840 HD13 LEU A 172       8.205   8.749  65.932  1.00 18.33           H  
ATOM   2841 HD21 LEU A 172      10.943   9.795  63.273  1.00 15.77           H  
ATOM   2842 HD22 LEU A 172      10.750   8.445  64.381  1.00 15.77           H  
ATOM   2843 HD23 LEU A 172      10.126   8.336  62.751  1.00 15.77           H  
ATOM   2844  N   LEU A 173       4.415   8.550  62.465  1.00 15.76           N  
ATOM   2845  CA  LEU A 173       3.417   8.294  61.423  1.00 19.97           C  
ATOM   2846  C   LEU A 173       2.616   9.556  61.076  1.00 25.12           C  
ATOM   2847  O   LEU A 173       2.321  10.367  61.956  1.00 28.89           O  
ATOM   2848  CB  LEU A 173       2.440   7.182  61.879  1.00 23.81           C  
ATOM   2849  CG  LEU A 173       2.688   5.798  61.258  1.00 16.45           C  
ATOM   2850  CD1 LEU A 173       1.800   4.743  61.944  1.00 15.67           C  
ATOM   2851  CD2 LEU A 173       2.475   5.820  59.729  1.00 17.00           C  
ATOM   2852  H   LEU A 173       4.269   8.085  63.350  1.00 15.76           H  
ATOM   2853  HA  LEU A 173       3.955   7.973  60.529  1.00 19.97           H  
ATOM   2854  HB3 LEU A 173       1.414   7.451  61.633  1.00 23.81           H  
ATOM   2855  HB2 LEU A 173       2.457   7.095  62.962  1.00 23.81           H  
ATOM   2856  HG  LEU A 173       3.726   5.520  61.446  1.00 16.45           H  
ATOM   2857 HD11 LEU A 173       1.407   3.996  61.255  1.00 15.67           H  
ATOM   2858 HD12 LEU A 173       2.373   4.211  62.700  1.00 15.67           H  
ATOM   2859 HD13 LEU A 173       0.945   5.196  62.447  1.00 15.67           H  
ATOM   2860 HD21 LEU A 173       1.773   5.061  59.394  1.00 17.00           H  
ATOM   2861 HD22 LEU A 173       2.090   6.777  59.379  1.00 17.00           H  
ATOM   2862 HD23 LEU A 173       3.416   5.641  59.208  1.00 17.00           H  
ATOM   2863  N   ASP A 174       2.226   9.643  59.796  1.00 21.37           N  
ATOM   2864  CA  ASP A 174       1.251  10.602  59.281  1.00 21.76           C  
ATOM   2865  C   ASP A 174      -0.131  10.327  59.898  1.00 23.11           C  
ATOM   2866  O   ASP A 174      -0.517   9.164  60.047  1.00 22.99           O  
ATOM   2867  CB  ASP A 174       1.145  10.591  57.733  1.00 23.20           C  
ATOM   2868  CG  ASP A 174       1.028   9.204  57.088  1.00 22.49           C  
ATOM   2869  OD1 ASP A 174       2.001   8.423  57.187  1.00 23.79           O  
ATOM   2870  OD2 ASP A 174      -0.035   8.959  56.478  1.00 24.21           O1-
ATOM   2871  H   ASP A 174       2.511   8.932  59.134  1.00 21.37           H  
ATOM   2872  HA  ASP A 174       1.577  11.597  59.588  1.00 21.76           H  
ATOM   2873  HB3 ASP A 174       2.007  11.091  57.291  1.00 23.20           H  
ATOM   2874  HB2 ASP A 174       0.293  11.194  57.413  1.00 23.20           H  
ATOM   2875  N   ASP A 175      -0.858  11.407  60.220  1.00 21.64           N  
ATOM   2876  CA  ASP A 175      -2.205  11.360  60.800  1.00 19.57           C  
ATOM   2877  C   ASP A 175      -3.265  10.712  59.891  1.00 18.54           C  
ATOM   2878  O   ASP A 175      -4.274  10.247  60.415  1.00 19.94           O  
ATOM   2879  CB  ASP A 175      -2.690  12.729  61.323  1.00  0.00           C  
ATOM   2880  CG  ASP A 175      -1.672  13.428  62.226  1.00  0.00           C  
ATOM   2881  OD1 ASP A 175      -0.906  14.256  61.688  1.00  0.00           O  
ATOM   2882  OD2 ASP A 175      -1.675  13.110  63.436  1.00  0.00           O1-
ATOM   2883  HB2 ASP A 175      -2.931  13.397  60.494  1.00  0.00           H  
ATOM   2884  HB3 ASP A 175      -3.626  12.632  61.875  1.00  0.00           H  
ATOM   2885  H   ASP A 175      -0.466  12.331  60.093  1.00 21.64           H  
ATOM   2886  HA  ASP A 175      -2.126  10.711  61.672  1.00 19.57           H  
ATOM   2887  N   ARG A 176      -3.006  10.648  58.571  1.00 19.18           N  
ATOM   2888  CA  ARG A 176      -3.837   9.945  57.592  1.00 18.94           C  
ATOM   2889  C   ARG A 176      -3.794   8.417  57.777  1.00 19.82           C  
ATOM   2890  O   ARG A 176      -4.857   7.798  57.783  1.00 21.88           O  
ATOM   2891  CB  ARG A 176      -3.438  10.335  56.152  1.00  0.00           C  
ATOM   2892  CG  ARG A 176      -3.448  11.849  55.875  1.00  0.00           C  
ATOM   2893  CD  ARG A 176      -3.035  12.185  54.434  1.00  0.00           C  
ATOM   2894  NE  ARG A 176      -3.196  13.615  54.137  1.00  0.00           N  
ATOM   2895  CZ  ARG A 176      -4.329  14.221  53.743  1.00  0.00           C  
ATOM   2896  NH1 ARG A 176      -5.460  13.528  53.547  1.00  0.00           N  
ATOM   2897  NH2 ARG A 176      -4.327  15.545  53.542  1.00  0.00           N1+
ATOM   2898  H   ARG A 176      -2.144  11.040  58.222  1.00 19.18           H  
ATOM   2899  HA  ARG A 176      -4.870  10.265  57.747  1.00 18.94           H  
ATOM   2900  HB2 ARG A 176      -2.446   9.943  55.923  1.00  0.00           H  
ATOM   2901  HB3 ARG A 176      -4.123   9.847  55.457  1.00  0.00           H  
ATOM   2902  HG2 ARG A 176      -4.397  12.319  56.134  1.00  0.00           H  
ATOM   2903  HG3 ARG A 176      -2.699  12.291  56.534  1.00  0.00           H  
ATOM   2904  HD2 ARG A 176      -1.955  12.044  54.382  1.00  0.00           H  
ATOM   2905  HD3 ARG A 176      -3.457  11.518  53.682  1.00  0.00           H  
ATOM   2906  HE  ARG A 176      -2.380  14.187  54.304  1.00  0.00           H  
ATOM   2907 HH12 ARG A 176      -6.305  13.992  53.249  1.00  0.00           H  
ATOM   2908 HH11 ARG A 176      -5.467  12.529  53.692  1.00  0.00           H  
ATOM   2909 HH22 ARG A 176      -5.168  16.019  53.246  1.00  0.00           H  
ATOM   2910 HH21 ARG A 176      -3.483  16.082  53.682  1.00  0.00           H  
ATOM   2911  N   THR A 177      -2.588   7.844  57.955  1.00 19.50           N  
ATOM   2912  CA  THR A 177      -2.399   6.409  58.198  1.00 16.45           C  
ATOM   2913  C   THR A 177      -2.807   5.987  59.623  1.00 17.23           C  
ATOM   2914  O   THR A 177      -3.355   4.895  59.777  1.00 21.41           O  
ATOM   2915  CB  THR A 177      -0.940   5.940  57.952  1.00 18.68           C  
ATOM   2916  OG1 THR A 177      -0.576   6.232  56.619  1.00 29.57           O  
ATOM   2917  CG2 THR A 177      -0.694   4.432  58.164  1.00 15.70           C  
ATOM   2918  H   THR A 177      -1.749   8.408  57.923  1.00 19.50           H  
ATOM   2919  HA  THR A 177      -3.041   5.869  57.498  1.00 16.45           H  
ATOM   2920  HB  THR A 177      -0.264   6.504  58.597  1.00 18.68           H  
ATOM   2921  HG1 THR A 177      -0.439   7.187  56.539  1.00 29.57           H  
ATOM   2922 HG21 THR A 177       0.288   4.135  57.798  1.00 15.70           H  
ATOM   2923 HG22 THR A 177      -0.733   4.154  59.217  1.00 15.70           H  
ATOM   2924 HG23 THR A 177      -1.432   3.829  57.633  1.00 15.70           H  
ATOM   2925  N   LYS A 178      -2.596   6.865  60.624  1.00 16.04           N  
ATOM   2926  CA  LYS A 178      -3.110   6.671  61.984  1.00 17.66           C  
ATOM   2927  C   LYS A 178      -4.637   6.623  62.027  1.00 20.50           C  
ATOM   2928  O   LYS A 178      -5.180   5.728  62.670  1.00 20.55           O  
ATOM   2929  CB  LYS A 178      -2.623   7.769  62.940  1.00 15.77           C  
ATOM   2930  CG  LYS A 178      -1.141   7.648  63.285  1.00 16.59           C  
ATOM   2931  CD  LYS A 178      -0.751   8.473  64.516  1.00 14.13           C  
ATOM   2932  CE  LYS A 178      -0.475   9.945  64.196  1.00 14.28           C  
ATOM   2933  NZ  LYS A 178       0.197  10.621  65.316  1.00 12.17           N1+
ATOM   2934  H   LYS A 178      -2.121   7.738  60.436  1.00 16.04           H  
ATOM   2935  HA  LYS A 178      -2.740   5.707  62.341  1.00 17.66           H  
ATOM   2936  HB3 LYS A 178      -3.184   7.677  63.872  1.00 15.77           H  
ATOM   2937  HB2 LYS A 178      -2.854   8.759  62.549  1.00 15.77           H  
ATOM   2938  HG3 LYS A 178      -0.550   7.955  62.426  1.00 16.59           H  
ATOM   2939  HG2 LYS A 178      -0.885   6.606  63.462  1.00 16.59           H  
ATOM   2940  HD3 LYS A 178       0.099   8.006  64.995  1.00 14.13           H  
ATOM   2941  HD2 LYS A 178      -1.545   8.422  65.261  1.00 14.13           H  
ATOM   2942  HE3 LYS A 178      -1.405  10.463  63.962  1.00 14.28           H  
ATOM   2943  HE2 LYS A 178       0.167  10.030  63.320  1.00 14.28           H  
ATOM   2944  HZ1 LYS A 178       1.083  10.169  65.496  1.00 12.17           H  
ATOM   2945  HZ2 LYS A 178       0.356  11.588  65.065  1.00 12.17           H  
ATOM   2946  HZ3 LYS A 178      -0.384  10.579  66.141  1.00 12.17           H  
ATOM   2947  N   LYS A 179      -5.286   7.560  61.315  1.00 18.96           N  
ATOM   2948  CA  LYS A 179      -6.733   7.595  61.141  1.00 20.40           C  
ATOM   2949  C   LYS A 179      -7.257   6.349  60.413  1.00 20.74           C  
ATOM   2950  O   LYS A 179      -8.269   5.820  60.849  1.00 20.54           O  
ATOM   2951  CB  LYS A 179      -7.158   8.908  60.457  1.00 17.80           C  
ATOM   2952  CG  LYS A 179      -8.681   9.080  60.326  1.00 20.33           C  
ATOM   2953  CD  LYS A 179      -9.071  10.423  59.695  1.00 24.34           C  
ATOM   2954  CE  LYS A 179     -10.589  10.648  59.652  1.00 17.88           C  
ATOM   2955  NZ  LYS A 179     -11.155  10.798  61.004  1.00 21.61           N1+
ATOM   2956  H   LYS A 179      -4.762   8.271  60.822  1.00 18.96           H  
ATOM   2957  HA  LYS A 179      -7.168   7.598  62.142  1.00 20.40           H  
ATOM   2958  HB3 LYS A 179      -6.694   8.983  59.473  1.00 17.80           H  
ATOM   2959  HB2 LYS A 179      -6.774   9.744  61.042  1.00 17.80           H  
ATOM   2960  HG3 LYS A 179      -9.135   8.978  61.312  1.00 20.33           H  
ATOM   2961  HG2 LYS A 179      -9.098   8.281  59.713  1.00 20.33           H  
ATOM   2962  HD3 LYS A 179      -8.679  10.464  58.677  1.00 24.34           H  
ATOM   2963  HD2 LYS A 179      -8.591  11.242  60.233  1.00 24.34           H  
ATOM   2964  HE3 LYS A 179     -11.083   9.817  59.145  1.00 17.88           H  
ATOM   2965  HE2 LYS A 179     -10.814  11.550  59.083  1.00 17.88           H  
ATOM   2966  HZ1 LYS A 179     -10.986   9.951  61.528  1.00 21.61           H  
ATOM   2967  HZ2 LYS A 179     -10.720  11.580  61.471  1.00 21.61           H  
ATOM   2968  HZ3 LYS A 179     -12.151  10.954  60.936  1.00 21.61           H  
ATOM   2969  N   SER A 180      -6.545   5.866  59.379  1.00 21.38           N  
ATOM   2970  CA  SER A 180      -6.901   4.658  58.631  1.00 17.10           C  
ATOM   2971  C   SER A 180      -6.850   3.368  59.482  1.00 21.59           C  
ATOM   2972  O   SER A 180      -7.749   2.540  59.341  1.00 22.32           O  
ATOM   2973  CB  SER A 180      -6.032   4.568  57.361  1.00 16.68           C  
ATOM   2974  OG  SER A 180      -6.466   3.533  56.501  1.00 22.82           O  
ATOM   2975  H   SER A 180      -5.719   6.359  59.068  1.00 21.38           H  
ATOM   2976  HA  SER A 180      -7.936   4.790  58.307  1.00 17.10           H  
ATOM   2977  HB3 SER A 180      -4.987   4.396  57.619  1.00 16.68           H  
ATOM   2978  HB2 SER A 180      -6.073   5.505  56.805  1.00 16.68           H  
ATOM   2979  HG  SER A 180      -6.275   2.686  56.913  1.00 22.82           H  
ATOM   2980  N   ASN A 181      -5.856   3.245  60.387  1.00 21.48           N  
ATOM   2981  CA  ASN A 181      -5.788   2.177  61.401  1.00 19.21           C  
ATOM   2982  C   ASN A 181      -6.909   2.295  62.445  1.00 23.29           C  
ATOM   2983  O   ASN A 181      -7.463   1.263  62.823  1.00 25.82           O  
ATOM   2984  CB  ASN A 181      -4.407   2.174  62.105  1.00 20.01           C  
ATOM   2985  CG  ASN A 181      -3.319   1.370  61.388  1.00 19.12           C  
ATOM   2986  OD1 ASN A 181      -3.407   1.090  60.196  1.00 27.49           O  
ATOM   2987  ND2 ASN A 181      -2.281   0.982  62.131  1.00 14.80           N  
ATOM   2988  H   ASN A 181      -5.131   3.948  60.429  1.00 21.48           H  
ATOM   2989  HA  ASN A 181      -5.912   1.248  60.840  1.00 19.21           H  
ATOM   2990  HB3 ASN A 181      -4.508   1.696  63.081  1.00 20.01           H  
ATOM   2991  HB2 ASN A 181      -4.060   3.190  62.302  1.00 20.01           H  
ATOM   2992 HD22 ASN A 181      -1.523   0.473  61.697  1.00 14.80           H  
ATOM   2993 HD21 ASN A 181      -2.243   1.193  63.119  1.00 14.80           H  
ATOM   2994  N   LYS A 182      -7.230   3.527  62.877  1.00 24.00           N  
ATOM   2995  CA  LYS A 182      -8.335   3.817  63.794  1.00 19.09           C  
ATOM   2996  C   LYS A 182      -9.706   3.489  63.188  1.00 18.41           C  
ATOM   2997  O   LYS A 182     -10.524   2.905  63.888  1.00 25.14           O  
ATOM   2998  CB  LYS A 182      -8.268   5.278  64.281  1.00  0.00           C  
ATOM   2999  CG  LYS A 182      -7.111   5.553  65.255  1.00  0.00           C  
ATOM   3000  CD  LYS A 182      -6.944   7.048  65.557  1.00  0.00           C  
ATOM   3001  CE  LYS A 182      -5.751   7.333  66.478  1.00  0.00           C  
ATOM   3002  NZ  LYS A 182      -5.706   8.752  66.866  1.00  0.00           N1+
ATOM   3003  HB2 LYS A 182      -8.205   5.949  63.427  1.00  0.00           H  
ATOM   3004  HB3 LYS A 182      -9.195   5.534  64.795  1.00  0.00           H  
ATOM   3005  HG2 LYS A 182      -7.302   5.017  66.185  1.00  0.00           H  
ATOM   3006  HG3 LYS A 182      -6.177   5.149  64.872  1.00  0.00           H  
ATOM   3007  HD2 LYS A 182      -6.817   7.595  64.622  1.00  0.00           H  
ATOM   3008  HD3 LYS A 182      -7.860   7.425  66.014  1.00  0.00           H  
ATOM   3009  HE2 LYS A 182      -5.820   6.728  67.383  1.00  0.00           H  
ATOM   3010  HE3 LYS A 182      -4.817   7.071  65.982  1.00  0.00           H  
ATOM   3011  HZ1 LYS A 182      -6.558   8.988  67.355  1.00  0.00           H  
ATOM   3012  HZ2 LYS A 182      -4.918   8.909  67.477  1.00  0.00           H  
ATOM   3013  HZ3 LYS A 182      -5.618   9.329  66.042  1.00  0.00           H  
ATOM   3014  H   LYS A 182      -6.717   4.327  62.530  1.00 24.00           H  
ATOM   3015  HA  LYS A 182      -8.220   3.172  64.666  1.00 19.09           H  
ATOM   3016  N   ASP A 183      -9.917   3.822  61.903  1.00 20.05           N  
ATOM   3017  CA  ASP A 183     -11.123   3.510  61.130  1.00 22.89           C  
ATOM   3018  C   ASP A 183     -11.325   2.004  60.920  1.00 24.22           C  
ATOM   3019  O   ASP A 183     -12.443   1.533  61.120  1.00 24.75           O  
ATOM   3020  CB  ASP A 183     -11.216   4.263  59.778  1.00 20.87           C  
ATOM   3021  CG  ASP A 183     -11.144   5.793  59.867  1.00 20.26           C  
ATOM   3022  OD1 ASP A 183     -11.446   6.341  60.953  1.00 20.52           O  
ATOM   3023  OD2 ASP A 183     -10.846   6.401  58.817  1.00 17.82           O1-
ATOM   3024  H   ASP A 183      -9.199   4.334  61.405  1.00 20.05           H  
ATOM   3025  HA  ASP A 183     -11.968   3.843  61.734  1.00 22.89           H  
ATOM   3026  HB3 ASP A 183     -12.144   3.999  59.269  1.00 20.87           H  
ATOM   3027  HB2 ASP A 183     -10.388   3.931  59.149  1.00 20.87           H  
ATOM   3028  N   SER A 184     -10.250   1.274  60.568  1.00 27.49           N  
ATOM   3029  CA  SER A 184     -10.269  -0.177  60.366  1.00 24.36           C  
ATOM   3030  C   SER A 184     -10.639  -0.958  61.642  1.00 19.02           C  
ATOM   3031  O   SER A 184     -11.428  -1.896  61.555  1.00 23.14           O  
ATOM   3032  CB  SER A 184      -8.920  -0.635  59.771  1.00 29.47           C  
ATOM   3033  OG  SER A 184      -8.910  -2.021  59.484  1.00 37.65           O  
ATOM   3034  H   SER A 184      -9.363   1.736  60.410  1.00 27.49           H  
ATOM   3035  HA  SER A 184     -11.042  -0.384  59.623  1.00 24.36           H  
ATOM   3036  HB3 SER A 184      -8.098  -0.409  60.452  1.00 29.47           H  
ATOM   3037  HB2 SER A 184      -8.716  -0.098  58.843  1.00 29.47           H  
ATOM   3038  HG  SER A 184      -8.890  -2.508  60.312  1.00 37.65           H  
ATOM   3039  N   LEU A 185     -10.099  -0.538  62.799  1.00 16.18           N  
ATOM   3040  CA  LEU A 185     -10.381  -1.160  64.094  1.00 22.48           C  
ATOM   3041  C   LEU A 185     -11.655  -0.652  64.771  1.00 26.02           C  
ATOM   3042  O   LEU A 185     -12.208  -1.389  65.585  1.00 25.48           O  
ATOM   3043  CB  LEU A 185      -9.167  -1.014  65.014  1.00 28.27           C  
ATOM   3044  CG  LEU A 185      -8.106  -2.084  64.699  1.00 28.09           C  
ATOM   3045  CD1 LEU A 185      -6.740  -1.623  65.191  1.00 26.52           C  
ATOM   3046  CD2 LEU A 185      -8.498  -3.472  65.255  1.00 28.54           C  
ATOM   3047  H   LEU A 185      -9.450   0.237  62.801  1.00 16.18           H  
ATOM   3048  HA  LEU A 185     -10.541  -2.222  63.923  1.00 22.48           H  
ATOM   3049  HB3 LEU A 185      -9.445  -1.095  66.068  1.00 28.27           H  
ATOM   3050  HB2 LEU A 185      -8.761  -0.008  64.898  1.00 28.27           H  
ATOM   3051  HG  LEU A 185      -8.024  -2.176  63.615  1.00 28.09           H  
ATOM   3052 HD11 LEU A 185      -6.219  -2.394  65.754  1.00 26.52           H  
ATOM   3053 HD12 LEU A 185      -6.109  -1.329  64.353  1.00 26.52           H  
ATOM   3054 HD13 LEU A 185      -6.850  -0.760  65.840  1.00 26.52           H  
ATOM   3055 HD21 LEU A 185      -7.791  -3.857  65.989  1.00 28.54           H  
ATOM   3056 HD22 LEU A 185      -9.474  -3.461  65.740  1.00 28.54           H  
ATOM   3057 HD23 LEU A 185      -8.551  -4.205  64.449  1.00 28.54           H  
ATOM   3058  N   ARG A 186     -12.139   0.546  64.402  1.00 27.10           N  
ATOM   3059  CA  ARG A 186     -13.468   1.010  64.791  1.00 24.77           C  
ATOM   3060  C   ARG A 186     -14.552   0.177  64.100  1.00 23.67           C  
ATOM   3061  O   ARG A 186     -15.491  -0.241  64.770  1.00 25.86           O  
ATOM   3062  CB  ARG A 186     -13.631   2.518  64.533  1.00 30.88           C  
ATOM   3063  CG  ARG A 186     -14.886   3.103  65.201  1.00 31.90           C  
ATOM   3064  CD  ARG A 186     -15.014   4.628  65.094  1.00 25.40           C  
ATOM   3065  NE  ARG A 186     -13.875   5.326  65.702  1.00 21.96           N  
ATOM   3066  CZ  ARG A 186     -12.770   5.760  65.075  1.00 18.95           C  
ATOM   3067  NH1 ARG A 186     -11.790   6.306  65.805  1.00 18.21           N  
ATOM   3068  NH2 ARG A 186     -12.636   5.659  63.743  1.00 18.77           N1+
ATOM   3069  H   ARG A 186     -11.621   1.130  63.759  1.00 27.10           H  
ATOM   3070  HA  ARG A 186     -13.578   0.847  65.862  1.00 24.77           H  
ATOM   3071  HB3 ARG A 186     -13.633   2.732  63.463  1.00 30.88           H  
ATOM   3072  HB2 ARG A 186     -12.765   3.030  64.938  1.00 30.88           H  
ATOM   3073  HG3 ARG A 186     -14.959   2.809  66.246  1.00 31.90           H  
ATOM   3074  HG2 ARG A 186     -15.743   2.655  64.704  1.00 31.90           H  
ATOM   3075  HD3 ARG A 186     -15.856   4.908  65.728  1.00 25.40           H  
ATOM   3076  HD2 ARG A 186     -15.267   4.980  64.095  1.00 25.40           H  
ATOM   3077  HE  ARG A 186     -13.913   5.411  66.718  1.00 21.96           H  
ATOM   3078 HH12 ARG A 186     -10.939   6.631  65.372  1.00 18.21           H  
ATOM   3079 HH11 ARG A 186     -11.881   6.357  66.812  1.00 18.21           H  
ATOM   3080 HH22 ARG A 186     -11.812   5.996  63.262  1.00 18.77           H  
ATOM   3081 HH21 ARG A 186     -13.375   5.243  63.196  1.00 18.77           H  
ATOM   3082  N   GLU A 187     -14.344  -0.125  62.807  1.00 21.68           N  
ATOM   3083  CA  GLU A 187     -15.133  -1.091  62.055  1.00 21.71           C  
ATOM   3084  C   GLU A 187     -15.003  -2.534  62.568  1.00 21.60           C  
ATOM   3085  O   GLU A 187     -15.992  -3.254  62.483  1.00 23.00           O  
ATOM   3086  CB  GLU A 187     -14.790  -1.012  60.557  1.00 17.42           C  
ATOM   3087  CG  GLU A 187     -15.292   0.262  59.846  1.00 26.94           C  
ATOM   3088  CD  GLU A 187     -16.816   0.405  59.829  1.00 27.26           C  
ATOM   3089  OE1 GLU A 187     -17.503  -0.628  59.683  1.00 24.18           O  
ATOM   3090  OE2 GLU A 187     -17.272   1.556  59.989  1.00 23.84           O1-
ATOM   3091  H   GLU A 187     -13.547   0.269  62.323  1.00 21.68           H  
ATOM   3092  HA  GLU A 187     -16.179  -0.818  62.183  1.00 21.71           H  
ATOM   3093  HB3 GLU A 187     -15.192  -1.892  60.056  1.00 17.42           H  
ATOM   3094  HB2 GLU A 187     -13.709  -1.075  60.425  1.00 17.42           H  
ATOM   3095  HG3 GLU A 187     -14.940   0.267  58.814  1.00 26.94           H  
ATOM   3096  HG2 GLU A 187     -14.865   1.146  60.317  1.00 26.94           H  
ATOM   3097  N   ALA A 188     -13.839  -2.928  63.120  1.00 19.02           N  
ATOM   3098  CA  ALA A 188     -13.633  -4.243  63.738  1.00 21.27           C  
ATOM   3099  C   ALA A 188     -14.449  -4.428  65.029  1.00 21.75           C  
ATOM   3100  O   ALA A 188     -15.037  -5.492  65.216  1.00 22.35           O  
ATOM   3101  CB  ALA A 188     -12.139  -4.486  64.006  1.00 21.60           C  
ATOM   3102  H   ALA A 188     -13.051  -2.296  63.127  1.00 19.02           H  
ATOM   3103  HA  ALA A 188     -13.971  -4.988  63.017  1.00 21.27           H  
ATOM   3104  HB1 ALA A 188     -11.950  -5.522  64.285  1.00 21.60           H  
ATOM   3105  HB2 ALA A 188     -11.533  -4.275  63.126  1.00 21.60           H  
ATOM   3106  HB3 ALA A 188     -11.772  -3.871  64.827  1.00 21.60           H  
ATOM   3107  N   VAL A 189     -14.505  -3.378  65.867  1.00 21.22           N  
ATOM   3108  CA  VAL A 189     -15.332  -3.323  67.075  1.00 20.92           C  
ATOM   3109  C   VAL A 189     -16.837  -3.185  66.753  1.00 18.59           C  
ATOM   3110  O   VAL A 189     -17.650  -3.768  67.468  1.00 23.54           O  
ATOM   3111  CB  VAL A 189     -14.861  -2.188  68.034  1.00 19.89           C  
ATOM   3112  CG1 VAL A 189     -15.846  -1.814  69.164  1.00 13.87           C  
ATOM   3113  CG2 VAL A 189     -13.483  -2.531  68.635  1.00 13.34           C  
ATOM   3114  H   VAL A 189     -13.975  -2.544  65.653  1.00 21.22           H  
ATOM   3115  HA  VAL A 189     -15.211  -4.271  67.601  1.00 20.92           H  
ATOM   3116  HB  VAL A 189     -14.721  -1.283  67.440  1.00 19.89           H  
ATOM   3117 HG11 VAL A 189     -15.375  -1.166  69.904  1.00 13.87           H  
ATOM   3118 HG12 VAL A 189     -16.709  -1.270  68.778  1.00 13.87           H  
ATOM   3119 HG13 VAL A 189     -16.223  -2.692  69.686  1.00 13.87           H  
ATOM   3120 HG21 VAL A 189     -13.131  -1.743  69.301  1.00 13.34           H  
ATOM   3121 HG22 VAL A 189     -13.518  -3.454  69.212  1.00 13.34           H  
ATOM   3122 HG23 VAL A 189     -12.727  -2.659  67.862  1.00 13.34           H  
ATOM   3123  N   ARG A 190     -17.186  -2.483  65.660  1.00 20.87           N  
ATOM   3124  CA  ARG A 190     -18.553  -2.441  65.135  1.00 25.86           C  
ATOM   3125  C   ARG A 190     -19.002  -3.764  64.490  1.00 24.39           C  
ATOM   3126  O   ARG A 190     -20.202  -4.029  64.507  1.00 26.03           O  
ATOM   3127  CB  ARG A 190     -18.735  -1.277  64.144  1.00 28.70           C  
ATOM   3128  CG  ARG A 190     -18.791   0.104  64.816  1.00 29.89           C  
ATOM   3129  CD  ARG A 190     -19.229   1.233  63.870  1.00 34.60           C  
ATOM   3130  NE  ARG A 190     -18.168   1.722  62.977  1.00 26.88           N  
ATOM   3131  CZ  ARG A 190     -17.638   2.957  63.012  1.00 25.27           C  
ATOM   3132  NH1 ARG A 190     -16.715   3.298  62.106  1.00 23.16           N  
ATOM   3133  NH2 ARG A 190     -18.036   3.864  63.916  1.00 26.41           N1+
ATOM   3134  H   ARG A 190     -16.479  -1.996  65.125  1.00 20.87           H  
ATOM   3135  HA  ARG A 190     -19.218  -2.261  65.981  1.00 25.86           H  
ATOM   3136  HB3 ARG A 190     -19.696  -1.423  63.653  1.00 28.70           H  
ATOM   3137  HB2 ARG A 190     -17.986  -1.305  63.355  1.00 28.70           H  
ATOM   3138  HG3 ARG A 190     -17.804   0.332  65.207  1.00 29.89           H  
ATOM   3139  HG2 ARG A 190     -19.446   0.092  65.684  1.00 29.89           H  
ATOM   3140  HD3 ARG A 190     -19.802   2.011  64.369  1.00 34.60           H  
ATOM   3141  HD2 ARG A 190     -19.922   0.795  63.157  1.00 34.60           H  
ATOM   3142  HE  ARG A 190     -17.871   1.094  62.240  1.00 26.88           H  
ATOM   3143 HH12 ARG A 190     -16.318   4.224  62.080  1.00 23.16           H  
ATOM   3144 HH11 ARG A 190     -16.543   2.660  61.332  1.00 23.16           H  
ATOM   3145 HH22 ARG A 190     -17.667   4.803  63.909  1.00 26.41           H  
ATOM   3146 HH21 ARG A 190     -18.754   3.619  64.584  1.00 26.41           H  
ATOM   3147  N   THR A 191     -18.067  -4.579  63.965  1.00 21.66           N  
ATOM   3148  CA  THR A 191     -18.359  -5.915  63.434  1.00 18.46           C  
ATOM   3149  C   THR A 191     -18.704  -6.903  64.561  1.00 20.62           C  
ATOM   3150  O   THR A 191     -19.640  -7.676  64.387  1.00 21.82           O  
ATOM   3151  CB  THR A 191     -17.199  -6.510  62.587  1.00 20.23           C  
ATOM   3152  OG1 THR A 191     -16.921  -5.651  61.504  1.00 22.03           O  
ATOM   3153  CG2 THR A 191     -17.474  -7.901  61.983  1.00 26.23           C  
ATOM   3154  H   THR A 191     -17.099  -4.290  63.957  1.00 21.66           H  
ATOM   3155  HA  THR A 191     -19.237  -5.836  62.789  1.00 18.46           H  
ATOM   3156  HB  THR A 191     -16.293  -6.568  63.190  1.00 20.23           H  
ATOM   3157  HG1 THR A 191     -16.648  -4.795  61.855  1.00 22.03           H  
ATOM   3158 HG21 THR A 191     -16.696  -8.182  61.274  1.00 26.23           H  
ATOM   3159 HG22 THR A 191     -17.507  -8.680  62.745  1.00 26.23           H  
ATOM   3160 HG23 THR A 191     -18.424  -7.919  61.446  1.00 26.23           H  
ATOM   3161  N   LEU A 192     -18.020  -6.798  65.717  1.00 17.74           N  
ATOM   3162  CA  LEU A 192     -18.354  -7.516  66.953  1.00 16.78           C  
ATOM   3163  C   LEU A 192     -19.792  -7.209  67.416  1.00 22.61           C  
ATOM   3164  O   LEU A 192     -20.572  -8.144  67.586  1.00 21.83           O  
ATOM   3165  CB  LEU A 192     -17.325  -7.176  68.058  1.00  0.00           C  
ATOM   3166  CG  LEU A 192     -15.903  -7.743  67.835  1.00  0.00           C  
ATOM   3167  CD1 LEU A 192     -14.847  -6.956  68.640  1.00  0.00           C  
ATOM   3168  CD2 LEU A 192     -15.836  -9.258  68.119  1.00  0.00           C  
ATOM   3169  HB2 LEU A 192     -17.267  -6.094  68.142  1.00  0.00           H  
ATOM   3170  HB3 LEU A 192     -17.679  -7.510  69.034  1.00  0.00           H  
ATOM   3171  HG  LEU A 192     -15.654  -7.603  66.783  1.00  0.00           H  
ATOM   3172 HD11 LEU A 192     -14.148  -6.455  67.971  1.00  0.00           H  
ATOM   3173 HD12 LEU A 192     -15.305  -6.188  69.260  1.00  0.00           H  
ATOM   3174 HD13 LEU A 192     -14.255  -7.583  69.307  1.00  0.00           H  
ATOM   3175 HD21 LEU A 192     -15.207  -9.506  68.973  1.00  0.00           H  
ATOM   3176 HD22 LEU A 192     -16.820  -9.676  68.332  1.00  0.00           H  
ATOM   3177 HD23 LEU A 192     -15.428  -9.789  67.260  1.00  0.00           H  
ATOM   3178  H   LEU A 192     -17.261  -6.134  65.784  1.00 17.74           H  
ATOM   3179  HA  LEU A 192     -18.299  -8.585  66.745  1.00 16.78           H  
ATOM   3180  N   LEU A 193     -20.134  -5.913  67.533  1.00 23.35           N  
ATOM   3181  CA  LEU A 193     -21.476  -5.414  67.867  1.00 19.46           C  
ATOM   3182  C   LEU A 193     -22.553  -5.790  66.826  1.00 20.79           C  
ATOM   3183  O   LEU A 193     -23.705  -5.984  67.211  1.00 26.66           O  
ATOM   3184  CB  LEU A 193     -21.420  -3.877  68.037  1.00  0.00           C  
ATOM   3185  CG  LEU A 193     -20.592  -3.372  69.243  1.00  0.00           C  
ATOM   3186  CD1 LEU A 193     -20.198  -1.888  69.079  1.00  0.00           C  
ATOM   3187  CD2 LEU A 193     -21.306  -3.627  70.587  1.00  0.00           C  
ATOM   3188  HB2 LEU A 193     -21.004  -3.456  67.121  1.00  0.00           H  
ATOM   3189  HB3 LEU A 193     -22.429  -3.466  68.112  1.00  0.00           H  
ATOM   3190  HG  LEU A 193     -19.659  -3.936  69.272  1.00  0.00           H  
ATOM   3191 HD11 LEU A 193     -20.296  -1.319  70.003  1.00  0.00           H  
ATOM   3192 HD12 LEU A 193     -19.159  -1.798  68.764  1.00  0.00           H  
ATOM   3193 HD13 LEU A 193     -20.807  -1.385  68.330  1.00  0.00           H  
ATOM   3194 HD21 LEU A 193     -20.624  -4.084  71.303  1.00  0.00           H  
ATOM   3195 HD22 LEU A 193     -21.681  -2.710  71.041  1.00  0.00           H  
ATOM   3196 HD23 LEU A 193     -22.162  -4.295  70.481  1.00  0.00           H  
ATOM   3197  H   LEU A 193     -19.432  -5.204  67.365  1.00 23.35           H  
ATOM   3198  HA  LEU A 193     -21.771  -5.871  68.813  1.00 19.46           H  
ATOM   3199  N   GLY A 194     -22.155  -5.919  65.548  1.00 23.87           N  
ATOM   3200  CA  GLY A 194     -23.010  -6.307  64.426  1.00 22.54           C  
ATOM   3201  C   GLY A 194     -23.430  -7.787  64.486  1.00 31.06           C  
ATOM   3202  O   GLY A 194     -24.459  -8.133  63.914  1.00 35.43           O  
ATOM   3203  H   GLY A 194     -21.191  -5.716  65.321  1.00 23.87           H  
ATOM   3204  HA3 GLY A 194     -22.463  -6.134  63.500  1.00 22.54           H  
ATOM   3205  HA2 GLY A 194     -23.897  -5.672  64.398  1.00 22.54           H  
ATOM   3206  N   TYR A 195     -22.677  -8.642  65.200  1.00 30.11           N  
ATOM   3207  CA  TYR A 195     -23.055 -10.022  65.529  1.00 29.77           C  
ATOM   3208  C   TYR A 195     -23.554 -10.166  66.981  1.00 30.12           C  
ATOM   3209  O   TYR A 195     -23.992 -11.258  67.341  1.00 36.13           O  
ATOM   3210  CB  TYR A 195     -21.879 -10.970  65.210  1.00 27.52           C  
ATOM   3211  CG  TYR A 195     -21.715 -11.235  63.722  1.00 23.73           C  
ATOM   3212  CD1 TYR A 195     -22.484 -12.238  63.098  1.00 21.55           C  
ATOM   3213  CD2 TYR A 195     -20.820 -10.473  62.948  1.00 27.77           C  
ATOM   3214  CE1 TYR A 195     -22.399 -12.438  61.708  1.00 21.68           C  
ATOM   3215  CE2 TYR A 195     -20.724 -10.675  61.561  1.00 27.50           C  
ATOM   3216  CZ  TYR A 195     -21.529 -11.646  60.935  1.00 22.31           C  
ATOM   3217  OH  TYR A 195     -21.464 -11.826  59.586  1.00 21.95           O  
ATOM   3218  H   TYR A 195     -21.819  -8.309  65.619  1.00 30.11           H  
ATOM   3219  HA  TYR A 195     -23.896 -10.331  64.905  1.00 29.77           H  
ATOM   3220  HB3 TYR A 195     -22.041 -11.940  65.683  1.00 27.52           H  
ATOM   3221  HB2 TYR A 195     -20.953 -10.583  65.637  1.00 27.52           H  
ATOM   3222  HD1 TYR A 195     -23.152 -12.850  63.685  1.00 21.55           H  
ATOM   3223  HD2 TYR A 195     -20.203  -9.729  63.413  1.00 27.77           H  
ATOM   3224  HE1 TYR A 195     -23.008 -13.198  61.240  1.00 21.68           H  
ATOM   3225  HE2 TYR A 195     -20.036 -10.073  60.988  1.00 27.50           H  
ATOM   3226  HH  TYR A 195     -22.100 -12.469  59.264  1.00 21.95           H  
ATOM   3227  N   GLY A 196     -23.551  -9.071  67.763  1.00 23.86           N  
ATOM   3228  CA  GLY A 196     -24.216  -8.988  69.063  1.00 24.52           C  
ATOM   3229  C   GLY A 196     -23.271  -9.181  70.255  1.00 30.36           C  
ATOM   3230  O   GLY A 196     -23.751  -9.554  71.325  1.00 32.44           O  
ATOM   3231  H   GLY A 196     -23.182  -8.208  67.391  1.00 23.86           H  
ATOM   3232  HA3 GLY A 196     -25.025  -9.713  69.133  1.00 24.52           H  
ATOM   3233  HA2 GLY A 196     -24.674  -8.002  69.149  1.00 24.52           H  
ATOM   3234  N   TYR A 197     -21.957  -8.952  70.091  1.00 34.77           N  
ATOM   3235  CA  TYR A 197     -20.955  -9.098  71.151  1.00 31.75           C  
ATOM   3236  C   TYR A 197     -20.791  -7.817  71.987  1.00 37.90           C  
ATOM   3237  O   TYR A 197     -20.659  -6.732  71.422  1.00 32.38           O  
ATOM   3238  CB  TYR A 197     -19.600  -9.513  70.545  1.00 31.58           C  
ATOM   3239  CG  TYR A 197     -19.525 -10.949  70.055  1.00 27.72           C  
ATOM   3240  CD1 TYR A 197     -20.129 -11.334  68.839  1.00 27.78           C  
ATOM   3241  CD2 TYR A 197     -18.837 -11.911  70.822  1.00 31.85           C  
ATOM   3242  CE1 TYR A 197     -20.044 -12.668  68.398  1.00 25.32           C  
ATOM   3243  CE2 TYR A 197     -18.749 -13.243  70.381  1.00 30.98           C  
ATOM   3244  CZ  TYR A 197     -19.350 -13.623  69.166  1.00 26.77           C  
ATOM   3245  OH  TYR A 197     -19.264 -14.915  68.734  1.00 24.14           O  
ATOM   3246  H   TYR A 197     -21.609  -8.654  69.189  1.00 34.77           H  
ATOM   3247  HA  TYR A 197     -21.271  -9.902  71.809  1.00 31.75           H  
ATOM   3248  HB3 TYR A 197     -18.815  -9.389  71.294  1.00 31.58           H  
ATOM   3249  HB2 TYR A 197     -19.325  -8.847  69.733  1.00 31.58           H  
ATOM   3250  HD1 TYR A 197     -20.661 -10.613  68.239  1.00 27.78           H  
ATOM   3251  HD2 TYR A 197     -18.381 -11.632  71.758  1.00 31.85           H  
ATOM   3252  HE1 TYR A 197     -20.509 -12.955  67.466  1.00 25.32           H  
ATOM   3253  HE2 TYR A 197     -18.227 -13.971  70.984  1.00 30.98           H  
ATOM   3254  HH  TYR A 197     -18.779 -15.487  69.333  1.00 24.14           H  
ATOM   3255  N   HIS A 198     -20.726  -7.999  73.317  1.00 43.01           N  
ATOM   3256  CA  HIS A 198     -20.320  -6.986  74.297  1.00 39.55           C  
ATOM   3257  C   HIS A 198     -18.807  -7.083  74.542  1.00 44.88           C  
ATOM   3258  O   HIS A 198     -18.295  -8.195  74.654  1.00 50.04           O  
ATOM   3259  CB  HIS A 198     -21.061  -7.230  75.627  1.00  0.00           C  
ATOM   3260  CG  HIS A 198     -22.524  -6.872  75.597  1.00  0.00           C  
ATOM   3261  ND1 HIS A 198     -23.523  -7.831  75.630  1.00  0.00           N1+
ATOM   3262  CD2 HIS A 198     -23.145  -5.639  75.674  1.00  0.00           C  
ATOM   3263  CE1 HIS A 198     -24.685  -7.180  75.661  1.00  0.00           C  
ATOM   3264  NE2 HIS A 198     -24.512  -5.862  75.685  1.00  0.00           N  
ATOM   3265  HB2 HIS A 198     -20.945  -8.266  75.948  1.00  0.00           H  
ATOM   3266  HB3 HIS A 198     -20.613  -6.620  76.415  1.00  0.00           H  
ATOM   3267  HD2 HIS A 198     -22.743  -4.637  75.720  1.00  0.00           H  
ATOM   3268  HE1 HIS A 198     -25.655  -7.655  75.678  1.00  0.00           H  
ATOM   3269  HE2 HIS A 198     -25.238  -5.160  75.724  1.00  0.00           H  
ATOM   3270  H   HIS A 198     -20.851  -8.934  73.683  1.00 43.01           H  
ATOM   3271  HA  HIS A 198     -20.555  -5.984  73.931  1.00 39.55           H  
ATOM   3272  HD1 HIS A 198     -23.397  -8.833  75.619  1.00  0.00           H  
ATOM   3273  N   LEU A 199     -18.140  -5.922  74.655  1.00 44.28           N  
ATOM   3274  CA  LEU A 199     -16.699  -5.797  74.885  1.00 42.80           C  
ATOM   3275  C   LEU A 199     -16.474  -5.249  76.304  1.00 46.37           C  
ATOM   3276  O   LEU A 199     -16.199  -4.059  76.468  1.00 58.41           O  
ATOM   3277  CB  LEU A 199     -16.074  -4.863  73.821  1.00  0.00           C  
ATOM   3278  CG  LEU A 199     -15.947  -5.462  72.404  1.00  0.00           C  
ATOM   3279  CD1 LEU A 199     -17.293  -5.533  71.644  1.00  0.00           C  
ATOM   3280  CD2 LEU A 199     -14.867  -4.698  71.611  1.00  0.00           C  
ATOM   3281  HB2 LEU A 199     -16.593  -3.903  73.783  1.00  0.00           H  
ATOM   3282  HB3 LEU A 199     -15.060  -4.637  74.161  1.00  0.00           H  
ATOM   3283  HG  LEU A 199     -15.582  -6.483  72.511  1.00  0.00           H  
ATOM   3284 HD11 LEU A 199     -17.232  -5.155  70.624  1.00  0.00           H  
ATOM   3285 HD12 LEU A 199     -17.640  -6.565  71.574  1.00  0.00           H  
ATOM   3286 HD13 LEU A 199     -18.076  -4.959  72.138  1.00  0.00           H  
ATOM   3287 HD21 LEU A 199     -15.204  -4.390  70.626  1.00  0.00           H  
ATOM   3288 HD22 LEU A 199     -14.530  -3.795  72.121  1.00  0.00           H  
ATOM   3289 HD23 LEU A 199     -13.993  -5.328  71.461  1.00  0.00           H  
ATOM   3290  H   LEU A 199     -18.643  -5.051  74.570  1.00 44.28           H  
ATOM   3291  HA  LEU A 199     -16.202  -6.765  74.817  1.00 42.80           H  
ATOM   3292  N   GLU A 200     -16.643  -6.123  77.308  1.00 43.63           N  
ATOM   3293  CA  GLU A 200     -16.582  -5.779  78.730  1.00 44.27           C  
ATOM   3294  C   GLU A 200     -15.878  -6.896  79.507  1.00 46.88           C  
ATOM   3295  O   GLU A 200     -15.935  -8.051  79.096  1.00 52.06           O  
ATOM   3296  CB  GLU A 200     -18.014  -5.566  79.272  1.00  0.00           C  
ATOM   3297  CG  GLU A 200     -18.753  -4.371  78.638  1.00  0.00           C  
ATOM   3298  CD  GLU A 200     -20.147  -4.183  79.225  1.00  0.00           C  
ATOM   3299  OE1 GLU A 200     -20.266  -3.356  80.154  1.00  0.00           O  
ATOM   3300  OE2 GLU A 200     -21.069  -4.868  78.729  1.00  0.00           O1-
ATOM   3301  H   GLU A 200     -16.837  -7.093  77.099  1.00 43.63           H  
ATOM   3302  HA  GLU A 200     -16.003  -4.864  78.873  1.00 44.27           H  
ATOM   3303  HB2 GLU A 200     -18.599  -6.474  79.109  1.00  0.00           H  
ATOM   3304  HB3 GLU A 200     -17.977  -5.427  80.354  1.00  0.00           H  
ATOM   3305  HG2 GLU A 200     -18.177  -3.456  78.776  1.00  0.00           H  
ATOM   3306  HG3 GLU A 200     -18.867  -4.510  77.564  1.00  0.00           H  
ATOM   3307  N   ALA A 201     -15.255  -6.530  80.635  1.00 42.71           N  
ATOM   3308  CA  ALA A 201     -14.611  -7.451  81.568  1.00 48.56           C  
ATOM   3309  C   ALA A 201     -15.625  -7.939  82.626  1.00 66.07           C  
ATOM   3310  O   ALA A 201     -16.199  -7.104  83.324  1.00 65.26           O  
ATOM   3311  CB  ALA A 201     -13.488  -6.660  82.265  1.00  0.00           C  
ATOM   3312  HB1 ALA A 201     -12.794  -6.240  81.535  1.00  0.00           H  
ATOM   3313  HB2 ALA A 201     -13.877  -5.830  82.857  1.00  0.00           H  
ATOM   3314  HB3 ALA A 201     -12.910  -7.300  82.933  1.00  0.00           H  
ATOM   3315  H   ALA A 201     -15.267  -5.560  80.916  1.00 42.71           H  
ATOM   3316  HA  ALA A 201     -14.156  -8.283  81.027  1.00 48.56           H  
ATOM   3317  N   PRO A 202     -15.791  -9.272  82.783  1.00 74.48           N  
ATOM   3318  CA  PRO A 202     -16.187  -9.914  84.058  1.00 76.37           C  
ATOM   3319  C   PRO A 202     -15.347  -9.657  85.298  1.00 76.62           C  
ATOM   3320  O   PRO A 202     -14.224  -9.152  85.270  1.00 77.98           O  
ATOM   3321  CD  PRO A 202     -15.790 -10.247  81.698  1.00  0.00           C  
ATOM   3322  CB  PRO A 202     -16.178 -11.413  83.693  1.00  0.00           C  
ATOM   3323  CG  PRO A 202     -16.590 -11.423  82.234  1.00  0.00           C  
ATOM   3324  HD3 PRO A 202     -16.227  -9.869  80.780  1.00  0.00           H  
ATOM   3325  HD2 PRO A 202     -14.763 -10.555  81.506  1.00  0.00           H  
ATOM   3326  HB2 PRO A 202     -15.169 -11.831  83.767  1.00  0.00           H  
ATOM   3327  HB3 PRO A 202     -16.833 -12.021  84.317  1.00  0.00           H  
ATOM   3328  HG3 PRO A 202     -17.658 -11.212  82.148  1.00  0.00           H  
ATOM   3329  HG2 PRO A 202     -16.386 -12.360  81.716  1.00  0.00           H  
ATOM   3330  HA  PRO A 202     -17.219  -9.615  84.257  1.00 76.37           H  
ATOM   3331  HXT PRO A 202     -15.818  -9.961  86.233  1.00 76.62           H  
TER    3332      PRO A 202
HETATM 3333  C21 AMP Z 500      -5.493  -7.523  51.138  1.00 30.07      A    C  
HETATM 3334  C22 AMP Z 500      -6.059  -7.019  52.470  1.00 29.12      A    C  
HETATM 3335  C23 AMP Z 500      -4.176  -8.169  51.520  1.00 27.63      A    C  
HETATM 3336  C24 AMP Z 500      -4.797  -6.836  53.324  1.00 26.10      A    C  
HETATM 3337  C25 AMP Z 500      -3.113  -8.263  50.408  1.00 34.96      A    C  
HETATM 3338  C26 AMP Z 500      -5.227  -4.770  54.761  1.00 26.77      A    C  
HETATM 3339  C27 AMP Z 500      -3.644  -4.513  53.310  1.00 27.52      A    C  
HETATM 3340  C28 AMP Z 500      -4.637  -3.525  54.873  1.00 28.18      A    C  
HETATM 3341  C29 AMP Z 500      -5.118  -2.669  55.893  1.00 24.73      A    C  
HETATM 3342  C30 AMP Z 500      -6.624  -4.336  56.441  1.00 21.60      A    C  
HETATM 3343  C31 AMP Z 500      -0.234  -2.557  49.772  1.00 51.28      A    C  
HETATM 3344  N16 AMP Z 500      -4.540  -5.411  53.768  1.00 28.12      A    N  
HETATM 3345  N17 AMP Z 500      -3.670  -3.369  53.951  1.00 28.08      A    N  
HETATM 3346  N18 AMP Z 500      -6.248  -5.239  55.523  1.00 18.61      A    N  
HETATM 3347  N19 AMP Z 500      -6.140  -3.110  56.676  1.00 27.33      A    N  
HETATM 3348  N20 AMP Z 500      -4.592  -1.406  56.149  1.00 33.39      A    N  
HETATM 3349  O04 AMP Z 500      -3.727  -7.311  52.555  1.00 24.29      A    O  
HETATM 3350  O05 AMP Z 500      -6.342  -8.423  50.448  1.00 43.49      A    O  
HETATM 3351  O06 AMP Z 500      -6.963  -7.883  53.137  1.00 31.08      A    O  
HETATM 3352  O07 AMP Z 500      -2.665  -6.982  49.983  1.00 42.31      A    O  
HETATM 3353  O08 AMP Z 500      -0.806  -5.200  49.545  1.00 60.26      A    O  
HETATM 3354  O09 AMP Z 500      -0.123  -7.551  50.420  1.00 52.15      A    O  
HETATM 3355  O10 AMP Z 500      -1.040  -7.250  47.944  1.00 37.50      A    O1-
HETATM 3356  O11 AMP Z 500      -1.796  -3.602  47.747  1.00 36.27      A    O  
HETATM 3357  O12 AMP Z 500      -2.744  -3.616  50.220  1.00 31.51      A    O1-
HETATM 3358  O13 AMP Z 500      -2.046  -0.482  50.068  1.00 42.17      A    O  
HETATM 3359  O14 AMP Z 500      -0.753  -1.400  52.132  1.00 64.11      A    O  
HETATM 3360  O15 AMP Z 500       0.536   0.045  50.391  1.00 55.46      A    O1-
HETATM 3361  P01 AMP Z 500      -1.035  -6.887  49.411  1.00 61.47      A    P  
HETATM 3362  P02 AMP Z 500      -1.597  -3.719  49.242  1.00 40.03      A    P  
HETATM 3363  P03 AMP Z 500      -0.652  -0.885  50.504  1.00 63.23      A    P  
HETATM 3364  H21 AMP Z 500      -5.277  -6.662  50.509  1.00  0.00           H  
HETATM 3365  H22 AMP Z 500      -6.546  -6.061  52.340  1.00  0.00           H  
HETATM 3366  H23 AMP Z 500      -4.360  -9.163  51.935  1.00  0.00           H  
HETATM 3367  H24 AMP Z 500      -4.831  -7.430  54.236  1.00  0.00           H  
HETATM 3368 H251 AMP Z 500      -3.499  -8.823  49.556  1.00  0.00           H  
HETATM 3369 H252 AMP Z 500      -2.283  -8.849  50.804  1.00  0.00           H  
HETATM 3370  H27 AMP Z 500      -2.975  -4.771  52.500  1.00  0.00           H  
HETATM 3371  H30 AMP Z 500      -7.415  -4.646  57.103  1.00  0.00           H  
HETATM 3372 H311 AMP Z 500       0.419  -2.407  48.909  1.00  0.00           H  
HETATM 3373 H312 AMP Z 500       0.408  -3.077  50.487  1.00  0.00           H  
HETATM 3374 H201 AMP Z 500      -4.929  -0.929  56.971  1.00  0.00           H  
HETATM 3375 H202 AMP Z 500      -3.655  -1.222  55.816  1.00  0.00           H  
HETATM 3376 HO05 AMP Z 500      -7.247  -8.250  50.725  1.00  0.00           H  
HETATM 3377 HO06 AMP Z 500      -7.392  -7.394  53.844  1.00  0.00           H  
HETATM 3378 HO14 AMP Z 500      -1.493  -1.935  52.479  1.00  0.00           H  
HETATM 3379  C10 LIG Z 501      -0.478  -1.077  59.525  1.00 15.39           C  
HETATM 3380  C11 LIG Z 501      -3.439  -6.386  58.286  1.00 19.97           C  
HETATM 3381  C12 LIG Z 501      -4.812  -6.686  58.878  1.00 17.13           C  
HETATM 3382  C13 LIG Z 501      -1.839  -4.940  57.548  1.00 25.49           C  
HETATM 3383  C14 LIG Z 501       0.206   0.238  59.248  1.00 21.80           C  
HETATM 3384  C15 LIG Z 501      -0.102  -0.650  57.312  1.00 22.37           C  
HETATM 3385  C16 LIG Z 501      -3.128  -6.875  56.874  1.00 20.33           C  
HETATM 3386  C17 LIG Z 501      -1.914  -6.051  56.470  1.00 23.66           C  
HETATM 3387  C18 LIG Z 501      -5.667  -7.638  58.311  1.00 19.12           C  
HETATM 3388  C19 LIG Z 501      -5.168  -6.059  60.072  1.00 20.26           C  
HETATM 3389  C20 LIG Z 501      -1.456  -3.535  57.026  1.00 26.00           C  
HETATM 3390  C21 LIG Z 501      -7.184  -7.393  60.185  1.00 17.69           C  
HETATM 3391  C22 LIG Z 501      -6.846  -7.989  58.963  1.00 18.41           C  
HETATM 3392  C23 LIG Z 501      -6.344  -6.412  60.724  1.00 20.05           C  
HETATM 3393  N06 LIG Z 501      -0.656  -1.562  58.178  1.00 18.74           N  
HETATM 3394  N07 LIG Z 501       0.437   0.341  57.974  1.00 18.13           N1-
HETATM 3395  N08 LIG Z 501      -1.716  -2.450  57.954  1.00 28.29           N1-
HETATM 3396  N09 LIG Z 501      -8.418  -7.788  60.898  1.00 17.44           N1+
HETATM 3397  O01 LIG Z 501      -3.153  -5.001  58.116  1.00 30.25           O  
HETATM 3398  O02 LIG Z 501       0.474   1.050  60.128  1.00 24.06           O  
HETATM 3399  O03 LIG Z 501      -0.100  -0.741  56.081  1.00 26.79           O  
HETATM 3400  O04 LIG Z 501      -9.320  -8.305  60.251  1.00 21.89           O  
HETATM 3401  O05 LIG Z 501      -8.494  -7.578  62.105  1.00 16.38           O1-
HETATM 3402 H101 LIG Z 501      -1.422  -0.922  60.049  1.00  0.00           H  
HETATM 3403 H102 LIG Z 501       0.158  -1.740  60.111  1.00  0.00           H  
HETATM 3404  H11 LIG Z 501      -2.721  -6.802  58.995  1.00  0.00           H  
HETATM 3405  H13 LIG Z 501      -1.128  -5.223  58.327  1.00  0.00           H  
HETATM 3406 H161 LIG Z 501      -3.964  -6.651  56.218  1.00  0.00           H  
HETATM 3407 H162 LIG Z 501      -2.955  -7.946  56.820  1.00  0.00           H  
HETATM 3408 H171 LIG Z 501      -1.001  -6.646  56.475  1.00  0.00           H  
HETATM 3409 H172 LIG Z 501      -2.050  -5.709  55.441  1.00  0.00           H  
HETATM 3410  H18 LIG Z 501      -5.411  -8.139  57.390  1.00  0.00           H  
HETATM 3411  H19 LIG Z 501      -4.512  -5.324  60.517  1.00  0.00           H  
HETATM 3412 H201 LIG Z 501      -2.021  -3.347  56.116  1.00  0.00           H  
HETATM 3413 H202 LIG Z 501      -0.418  -3.569  56.695  1.00  0.00           H  
HETATM 3414  H22 LIG Z 501      -7.482  -8.745  58.525  1.00  0.00           H  
HETATM 3415  H23 LIG Z 501      -6.588  -5.931  61.660  1.00  0.00           H  
CONECT    1    8   16
CONECT    8    1
CONECT  479  485
CONECT  485  479
CONECT 3319 3331
CONECT 3331 3319
CONECT 3333 3334 3335 3350 3364
CONECT 3334 3333 3336 3351 3365
CONECT 3335 3333 3337 3349 3366
CONECT 3336 3334 3344 3349 3367
CONECT 3337 3335 3352 3368 3369
CONECT 3338 3340 3344 3346
CONECT 3338 3340
CONECT 3339 3344 3345 3370
CONECT 3339 3345
CONECT 3340 3338 3341 3345
CONECT 3340 3338
CONECT 3341 3340 3347 3348
CONECT 3341 3347
CONECT 3342 3346 3347 3371
CONECT 3342 3346
CONECT 3343 3362 3363 3372 3373
CONECT 3344 3336 3338 3339
CONECT 3345 3339 3340
CONECT 3345 3339
CONECT 3346 3338 3342
CONECT 3346 3342
CONECT 3347 3341 3342
CONECT 3347 3341
CONECT 3348 3341 3374 3375
CONECT 3349 3335 3336
CONECT 3350 3333 3376
CONECT 3351 3334 3377
CONECT 3352 3337 3361
CONECT 3353 3361 3362
CONECT 3354 3361
CONECT 3354 3361
CONECT 3355 3361
CONECT 3356 3362
CONECT 3356 3362
CONECT 3357 3362
CONECT 3358 3363
CONECT 3358 3363
CONECT 3359 3363 3378
CONECT 3360 3363
CONECT 3361 3352 3353 3354 3355
CONECT 3361 3354
CONECT 3362 3343 3353 3356 3357
CONECT 3362 3356
CONECT 3363 3343 3358 3359 3360
CONECT 3363 3358
CONECT 3379 3383 3393 3402 3403
CONECT 3380 3381 3385 3397 3404
CONECT 3381 3380 3387 3388
CONECT 3381 3388
CONECT 3382 3386 3389 3397 3405
CONECT 3383 3379 3394 3398
CONECT 3383 3398
CONECT 3384 3393 3394 3399
CONECT 3384 3399
CONECT 3385 3380 3386 3406 3407
CONECT 3386 3382 3385 3408 3409
CONECT 3387 3381 3391 3410
CONECT 3387 3391
CONECT 3388 3381 3392 3411
CONECT 3388 3381
CONECT 3389 3382 3395 3412 3413
CONECT 3390 3391 3392 3396
CONECT 3390 3392
CONECT 3391 3387 3390 3414
CONECT 3391 3387
CONECT 3392 3388 3390 3415
CONECT 3392 3390
CONECT 3393 3379 3384 3395
CONECT 3394 3383 3384
CONECT 3395 3389 3393
CONECT 3396 3390 3400 3401
CONECT 3396 3400
CONECT 3397 3380 3382
CONECT 3398 3383
CONECT 3398 3383
CONECT 3399 3384
CONECT 3399 3384
CONECT 3400 3396
CONECT 3400 3396
CONECT 3401 3396
CONECT   16    1
CONECT 3364 3333
CONECT 3365 3334
CONECT 3366 3335
CONECT 3367 3336
CONECT 3368 3337
CONECT 3369 3337
CONECT 3370 3339
CONECT 3371 3342
CONECT 3372 3343
CONECT 3373 3343
CONECT 3374 3348
CONECT 3375 3348
CONECT 3376 3350
CONECT 3377 3351
CONECT 3378 3359
CONECT 3402 3379
CONECT 3403 3379
CONECT 3404 3380
CONECT 3405 3382
CONECT 3406 3385
CONECT 3407 3385
CONECT 3408 3386
CONECT 3409 3386
CONECT 3410 3387
CONECT 3411 3388
CONECT 3412 3389
CONECT 3413 3389
CONECT 3414 3391
CONECT 3415 3392
ENDMDL
END   
