# Supplementary material for: Crystal structures of Ryanodine Receptor reveal dantrolene and azumolene interactions guiding inhibitor development
Source: Nat Commun. 2025 Nov 18;16:10110. doi: 10.1038/s41467-025-65096-1 (PMC12627627; doi:10.1038/s41467-025-65096-1)
Supplement: Supplementary file 7 — Supplementary Figure 4 [file 41467_2025_65096_MOESM7_ESM.xlsx]

## Sheet: Figure 1B
Figure 1B
Concentration	Dantrolene			Azumolene
0.001	0.996294	0.996591	0.982127	0.985351	0.988283	0.997273
0.01	0.995388	0.981503	0.970573	0.965804	0.981933	0.981989
0.05	1.09964	1.00699	1.02638	1.09871	1.02638	0.999164
0.1	1.18159	1.20341	1.11676	1.10332	1.11747	1.01222
0.5	1.36511	1.24082	1.3399	1.21967	1.24082	1.23024
1	1.41819	1.39579	1.40699	1.3399	1.37246	1.35618
5	1.55251	1.73086	1.66876	1.6271	1.65113	1.74816
10	1.6078	1.69497	1.72795	1.55691	1.7194	1.72381
50	1.54137	1.70894	1.63364	1.61826	1.70727	1.75598
100	1.60153	1.71341	1.68692	1.54051	1.66513	1.68928

## Sheet: Figure 5C
Figure 5C
pCa	Control				RI-2 (100 μM)
7.49	0.0034066	0.0009084	0.0018169	0.0002271	0.0011355	0.002044	0.002044	0.0013627
6.97	0.0072675	0.0088572	0.0077217	0.0045422	0.004088	0.0068133	0.002044	0.0009084
6.54	0.0047693	0.0049964	0.0024982	0.0013627	0.0056777	0.0038609	-0.000454	0.0015898
6	0.0272531	0.0179416	0.0152163	0.0177145	0.0093115	0.0127181	0.0090844	0.0036337
5.42	0.0476929	0.0476929	0.0372459	0.041788	0.0292971	0.0383814	0.0236193	0.0243007
5.03	0.0622278	0.0599568	0.0554146	0.0547333	0.0456489	0.0429236	0.0388356	0.0370188
4.66	0.0617736	0.0633634	0.0495097	0.0436049	0.0447405	0.0431507	0.0370188	0.0342934
4.03	0.0392898	0.0381543	0.0356561	0.0390627	0.0281615	0.0345206	0.0247549	0.027026
3.39	0.0174874	0.0233922	0.0183958	0.0186229	0.014535	0.0133994	0.0088572	0.0088572
2.67	0.0059048	0.010447	0.0077217	0.0122639	0.0054506	0.006359	0.0029524	0.0027253
2.04	0.0004542	0.0036337	0	0.0038609	0.0029524	0.0027253	-0.000227	0.0029524

## Sheet: Figure 5D
Figure 5D
Concentration (RI-2 uM)	RyR1-R2163C			WT RyR2
0.1	0.950337	1.0903	0.971709	1.01241	0.990951	0.996635
0.3				1.053	1.03075	0.989312
0.5	0.998058	0.973604	1.04296
1	1.07338	0.995613	0.990268	1.07055	0.953175	1.01907
3				0.989049	1.02639	1.00919
5	1.03485	0.980633	0.973761
10	1.08159	1.20341	1.11676	1.0308	1.03994	0.981656
30				1.05082	0.985752	1.02714
25	1.36511	1.22082	1.3399
50	1.51366	1.70894	1.46204
75	1.64137	1.70894	1.61364
100	1.75153	1.72341	1.63692	1.1169	1.01065	1.09988

## Sheet: Figure 5H
Figure 5H
Concentration (RI-2 uM)	RyR1-W881A			RyR1-W995A			WT RyR1
0.1	0.993911	0.981459	1.02463	1.01777	1.00004	0.982185	0.962363	0.980293	0.979319
0.3	0.980769	0.960925	0.963336	1.03513	1.02257	0.97313	0.986494	0.972495	0.98092
1	0.958996	0.978865	1.03889	1.01094	1.04618	0.996498	1.00109	1.0002	0.995634
3	0.968047	1.00288	1.02458	1.0547	1.01694	1.00965	1.04278	1.03631	1.03878
10	0.998768	0.997442	1.01157	1.04994	1.02734	0.980046	1.09172	1.12243	1.06587
30	1.03462	0.997174	1.04065	1.07298	0.950386	1.03304	1.22942	1.24774	1.21811
100	0.997535	1.11544	0.970822	0.965881	1.07912	1.10687	1.68101	1.62223	1.65857

## Sheet: Figure S4
Supplementary Figure 4 uncropped gel

## Sheet: Figure S10
Figure S10
RI-2	RI-4	RI-7	RI-1	RI-3	RI-5	RI-6	RI-8	2.5% DMSO
1.39292	1.21431	1.21692	1.00306	1.0838	0.981867	1.00587	0.964542	0.985944
1.51403	1.12987	1.08897	1.03423	1.05838	0.906984	1.02467	1.01947	0.890027
1.47455	1.17009	1.13612	1.05094	1.05499	1.01485	0.98331	1.01261	1.01138
																		?
